# Supplementary material for: Gut microbial carbohydrate metabolism contributes to insulin resistance
Source: Nature. 2023 Aug 30;621(7978):389–95. doi: 10.1038/s41586-023-06466-x (PMC10499599; doi:10.1038/s41586-023-06466-x)
Supplement: Supplementary file 3 — Supplementary Tables 1–28. [file 41586_2023_6466_MOESM3_ESM.xlsx]

## Sheet: Supplementary Table 1
Supplementary Table 1. Clinical characteristics of study participants
	All participants (n = 306)					Insulin sensitive (n = 165)			Intermediate (n = 71)			Insulin resistant (n = 46)						No metabolic syndrome (n = 187)			Pre-metabolic syndrome (n = 68)			Metabolic syndrome (n = 27)
Variables	Median/Percent	Lower quartile (Q1)	Upper quartile (Q3)		Variables	Median/Percent	Lower quartile (Q1)	Upper quartile (Q3)	Median/Percent	Lower quartile (Q1)	Upper quartile (Q3)	Median/Percent	Lower quartile (Q1)	Upper quartile (Q3)	P value (IR vs IS)		Variables	Median/Percent	Lower quartile (Q1)	Upper quartile (Q3)	Median/Percent	Lower quartile (Q1)	Upper quartile (Q3)	Median/Percent	Lower quartile (Q1)	Upper quartile (Q3)	P value (MetS vs No MetS)
Age	61	52	66.75		Age	61	53	67	58	50	65.5	59	49	64.75	0.17		Age	60	52	66	59	51.5	67	63	58.5	66	0.12
BMI (kg/m2)	24.9	22.2	27.1		BMI (kg/m2)	23.3	21.5	26	26.3	24.4	28.35	26.45	25.6	29.65	< 0.0001		BMI (kg/m2)	23.2	21.4	26	26.9	25.175	28.5	26.5	25.7	29.1	< 0.0001
BW (kg)	68.75	60.325	76.3		BW (kg)	65.4	57.9	72	71.5	64.7	81.45	75.35	68.375	87.15	< 0.0001		BW (kg)	63.9	57.1	70.4	76.4	70.975	82.1	77.4	70.8	84.1	< 0.0001
Circumference (cm)	87	80.575	92.325		Circumference (cm)	84.3	78.7	89	89.3	86.15	93.65	93	88.6	97.6	< 0.0001		Circumference (cm)	83	78.25	89	91.1	88.8	96.125	92	88.75	96.2	< 0.0001
FBG (mg/dL)	96	91	105		FBG (mg/dL)	94	90	100	98	91.5	104	108	101	115.5	< 0.0001		FBG (mg/dL)	95	90	101	100	92.75	107.25	112	94.5	120	0.0001
HbA1c (%)	5.8	5.5	6.1		HbA1c (%)	5.7	5.5	5.9	5.8	5.55	6.1	6.05	5.7	6.3	< 0.0001		HbA1c (%)	5.7	5.4	5.9	5.9	5.575	6.125	6	5.7	6.35	0.0003
Systolic blood pressure (mmHg)	120	111	128		Systolic blood pressure (mmHg)	119	109	129	120	111	128.5	122.5	113.25	129.75	0.09		Systolic blood pressure (mmHg)	118	108	125	124	113	133.25	130	124	139	< 0.0001
Diastolic blood pressure (mmHg)	77	71	82		Diastolic blood pressure (mmHg)	76	70	82	75	71	81.5	77.5	70.25	84	0.2		Diastolic blood pressure (mmHg)	74	69	80	79	74	86	83	76.5	91.5	< 0.0001
Total-cholesterol (mg/dL)	206	187.25	227		Total-cholesterol (mg/dL)	206	189	229	204	187	220.5	207.5	190.25	225.75	0.49		Total-cholesterol (mg/dL)	205	190	226	204	183.75	223.25	215	193	239.5	0.17
HDL-cholesterol (mg/dL)	59.35	48.625	73.35		HDL-cholesterol (mg/dL)	62.8	52.2	77.5	55.6	47.45	66.4	49.2	44.825	60.275	< 0.0001		HDL-cholesterol (mg/dL)	64.5	52.7	77.25	50.3	45.975	60.7	48	41.15	58.75	< 0.0001
LDL-chlesterol (mg/dL)	129	114	148.75		LDL-chlesterol (mg/dL)	128	112	148	129	115.5	147	131.5	115	149.75	0.28		LDL-chlesterol (mg/dL)	128	114	145	128.5	111.75	149.5	137	120	155	0.11
Triglycerides (mg/dL)	99	71	134		Triglycerides (mg/dL)	93	68	127	101	75	135	130	92.25	173.25	0.0001		Triglycerides (mg/dL)	84	65	119.5	120	90.5	153	166	151.5	229	< 0.0001
AST (U/L)	21	18	26.75		AST (U/L)	20	18	25	23	19	29.5	25.5	21	34	< 0.0001		AST (U/L)	20	18	24.5	24	19.75	29.25	26	22	38.5	< 0.0001
ALT (U/L)	20	15	29		ALT (U/L)	18	14	24	23	17	36	30	22	51.75	< 0.0001		ALT (U/L)	18	15	25	24	17.75	38	32	23.5	54	< 0.0001
γGTP (U/L)	29.5	20	50		γGTP (U/L)	25	19	41	35	23	52.5	50.5	31.25	74.75	< 0.0001		γGTP (U/L)	25	18	41.5	39.5	26.75	60.5	64	40	112.5	< 0.0001
					HOMA-IR	0.875961	0.472166	1.22304	1.96043	1.80228	2.16587	3.74083	3.07358	4.49021	< 0.0001		HOMA-IR	1.10984	0.590498	1.82307	1.82624	1.33328	2.63388	1.98247	1.27967	3.267	0.0001
Male (%)	71	NA	NA		Male (%)	72	NA	NA	72	NA	NA	70	NA	NA	0.72		Male (%)	60	NA	NA	94	NA	NA	96	NA	NA	< 0.0001
					MetS (%)	23	NA	NA	41	NA	NA	61	NA	NA	< 0.0001		IR (%)	10	NA	NA	26	NA	NA	37	NA	NA	0.0005
*For the analyses of insulin resistance (IR) and metabolic syndrome (MetS), 282 individuals were included.
*Kruskal-Wallis test followed by Dunn's test was used for three-group comparisons.
*Fisher's exact test was used for the comparisons of categorical data (Male sex, IR and MetS).

## Sheet: Supplementary Table 2
Supplementary Table 2. Characteristic features of omics data selected by mRMR
	Feature selection by IR
Rank of characteristic features	16S (genus)	Fecal metabolome	Metagenome (KO)	Metagenome (KO) + fecal metabolome
1	Phascolarctobacterium	SM 35:2;2O|SM 18:1;2O/17:1	galactitol PTS system EIIA component [EC:2.7.1.200]	SM 35:2;2O|SM 18:1;2O/17:1
2	Anaerostipes	Propionate	RNA polymerase primary sigma factor	DGDG 36:2|DGDG 18:0_18:2
3	Lactococcus	DGDG 36:3|DGDG 18:0_18:3	HTH-type transcriptional regulator, quorum sensing regulator NprR	galactitol PTS system EIIA component [EC:2.7.1.200]
4	Robinsoniella	TG 24:0|TG 8:0_8:0_8:0	nitronate monooxygenase [EC:1.13.12.16]	Mannitol
5	Turicibacter	LPE 20:2	putative isomerase	BMP 38:5|BMP 12:0_26:5
6	Desulfotomaculum	Fumaric.acid	bifunctional aminoglycoside 6'-N-acetyltransferase / aminoglycoside 2''-phosphotransferase [EC:2.3.1.82 2.7.1.190]	DG 36:1|DG 18:0_18:1
7	Enterococcus	HexCer 39:1;2O|HexCer 16:1;2O/23:0	BlaI family transcriptional regulator, penicillinase repressor	LPE 20:2
8	Lachnobacterium	TG 52:0|TG 16:0_18:0_18:0	erythromycin esterase [EC:3.1.1.-]	streptomycin 3"-adenylyltransferase [EC:2.7.7.47]
9	Allisonella	DG 36:1|DG 18:0_18:1	putative DNA methylase	cell division protein ZapA
10	Alistipes	SE 29:2/8:0	DNA-damage-inducible protein D	TG 24:0|TG 8:0_8:0_8:0
11	Enterobacter	Mannitol	nicotinamide-nucleotide adenylyltransferase [EC:2.7.7.1]	HexCer 39:1;2O|HexCer 16:1;2O/23:0
12	Roseburia	DG O-36:1|DG O-25:1_11:0	large subunit ribosomal protein L20	TG 51:0|TG 16:0_17:0_18:0
13	Coriobacterium	PG 36:6|PG 18:3_18:3	beta-ureidopropionase / N-carbamoyl-L-amino-acid hydrolase [EC:3.5.1.6 3.5.1.87]	Fumaric.acid
14	Ruminococcus	DGGA 36:3|DGGA 18:1_18:2	(aminoalkyl)phosphonate N-acetyltransferase [EC:2.3.1.280]	Propionate
15	Dialister	LPE O-20:2	recombination protein RecT	RNA polymerase primary sigma factor
16	Acidaminococcus	TG 54:8;2O|TG 18:2_18:3_18:3;2O	UDP-N-acetylglucosamine kinase [EC:2.7.1.176]	DGGA 36:3|DGGA 18:1_18:2
17	Actinomyces	Arginine	pyochelin synthetase	putative isomerase
18	Klebsiella	SPB 20:1;2O	allantoate deiminase [EC:3.5.3.9]	PG 36:6|PG 18:3_18:3
19	Subdoligranulum	DGDG 36:2|DGDG 18:1_18:1	streptomycin 3"-adenylyltransferase [EC:2.7.7.47]	DGDG 34:3|DGDG 16:0_18:3
20	Pseudoflavonifractor	BMP 38:5|BMP 12:0_26:5	cell division protein ZapA	HTH-type transcriptional regulator, quorum sensing regulator NprR
21	Gemella	TG 50:3;2O|TG 14:1_18:2_18:0;2O	O-methyltransferase [EC:2.1.1.-]	DG O-36:1|DG O-25:1_11:0
22	Sutterella	MGDG 32:5|MGDG 16:2_16:3	ArsR family transcriptional regulator, arsenate/arsenite/antimonite-responsive transcriptional repressor	SE 29:2/8:0
23	Haemophilus	LPE O-18:3	adenylate cyclase [EC:4.6.1.1]	LPE O-20:2
24	Collinsella	Butyrate	lactose/L-arabinose transport system permease protein	TG 54:8;2O|TG 18:2_18:3_18:3;2O
25	Lactobacillus	LPE 24:1	uncharacterized protein	(aminoalkyl)phosphonate N-acetyltransferase [EC:2.3.1.280]
26	Parasutterella	DG 38:9|DG 18:4_20:5	putative transposase	beta-ureidopropionase / N-carbamoyl-L-amino-acid hydrolase [EC:3.5.1.6 3.5.1.87]
27	Bifidobacterium	DG 34:2|DG 16:0_18:2	glutamate synthase (NADPH) large chain [EC:1.4.1.13]	LPE O-18:3
28	Clostridium	SM 43:1;3O	DNA polymerase V	bifunctional aminoglycoside 6'-N-acetyltransferase / aminoglycoside 2''-phosphotransferase [EC:2.3.1.82 2.7.1.190]
29	Veillonella	SE 24:1;O4/22:6	large subunit ribosomal protein L36	TG 50:3;2O|TG 14:1_18:2_18:0;2O
30	Rothia	Spermidine	multicomponent Na+:H+ antiporter subunit C	Arginine
31	Bacteroides	TG 49:1|TG 15:0_16:0_18:1	RHH-type transcriptional regulator, rel operon repressor / antitoxin RelB	DG 38:9|DG 18:4_20:5
32	Megamonas	SPB 18:0;2O	mannosyl-glycoprotein endo-beta-N-acetylglucosaminidase [EC:3.2.1.96]	Butyrate
33	Adlercreutzia	PE 36:1|PE 18:0_18:1	preprotein translocase subunit YajC	putative DNA methylase
34	Paraprevotella	DGDG 36:5|DGDG 16:0_20:5	mannosylglycerate hydrolase [EC:3.2.1.170]	SPB 20:1;2O
35	Abiotrophia	Xylose	CRISPR-associated protein Csn2	MGDG 32:5|MGDG 16:2_16:3
36	Bilophila	TG 51:0|TG 16:0_17:0_18:0	N-acetylglucosaminyldiphosphoundecaprenol N-acetyl-beta-D-mannosaminyltransferase [EC:2.4.1.187]	recombination protein RecT
37	Slackia	FAHFA 35:1;O|FAHFA 17:1/18:0;O	rhamnogalacturonan endolyase [EC:4.2.2.23]	TG 50:0|TG 16:0_16:0_18:0
38	Fusobacterium	HexCer 35:1;3O|HexCer 18:1;2O/17:0;O	DNA phosphorothioation-dependent restriction protein DptF	putative membrane protein
39	Dorea	LPC 20:4/0:0	glucosylceramidase [EC:3.2.1.45]	LPE 24:1
40	Eubacterium	Threonic.acid	predicted type IV restriction endonuclease	erythromycin esterase [EC:3.1.1.-]
41	Oscillibacter	ADGGA 54:1|ADGGA 18:0_18:0_18:1	isopenicillin-N N-acyltransferase like protein	DGDG 36:2|DGDG 18:1_18:1
42	Streptococcus	DG 32:1|DG 16:0_16:1	HTH-type transcriptional regulator, SHP2-responsive activator	minor extracellular protease Epr [EC:3.4.21.-]
43	Butyricimonas	BMP 34:3|BMP 16:0_18:3	UDP-2-acetamido-3-amino-2,3-dideoxy-glucuronate N-acetyltransferase [EC:2.3.1.201]	PE 36:1|PE 18:0_18:1
44	Megasphaera	DGTS 34:4|DGTS 16:0_18:4	galactitol PTS system EIIC component	large subunit ribosomal protein L20
45	Parabacteroides	SE 28:1/18:2	2-dehydro-3-deoxy-D-pentonate aldolase [EC:4.1.2.28]	nitronate monooxygenase [EC:1.13.12.16]
46	Prevotella	Maltose	crotonobetainyl-CoA dehydrogenase [EC:1.3.8.13]	MGDG O-34:2|MGDG O-18:2_16:0
47	Barnesiella	LPC O-22:1	translation initiation factor IF-1	BlaI family transcriptional regulator, penicillinase repressor
48	Coprococcus	PE-Cer 43:7;2O|PE-Cer 19:2;2O/24:5	dissimilatory sulfite reductase beta subunit [EC:1.8.99.5]	HexCer 40:2;4O|HexCer 18:1;3O/22:1;(2OH)
49	Lachnospira	DG O-31:1|DG O-15:1_16:0	phosphoribosylformylglycinamidine synthase subunit PurQ / glutaminase [EC:6.3.5.3 3.5.1.2]	mannosylglycerate hydrolase [EC:3.2.1.170]
50	Eggerthella	DGDG 36:2|DGDG 18:0_18:2	tungstate transport system permease protein	TG 36:1;1O|TG 9:0_19:1_8:0;1O

## Sheet: Supplementary Table 3
Supplementary Table 3. Associations between fecal metabolite CAGs and IR and MetS
		Model1: IS (reference) vs Intermediate vs IR						Model2: No MetS (reference) vs Pre MetS vs MetS
CAG ID	Annotation	Term	Estimate	Std. Error	P value	Adj P value	clinical	Term	Estimate	Std. Error	P value	Adj P value	clinical
hydro_CAG01	hydro_CAG01: Amino acids and their derivatives	(Intercept)	-0.00157373	0.0147273	0.914979	0.955036	IR	(Intercept)	-0.00335833	0.0141947	0.81315	0.881728	MetS
hydro_CAG01	hydro_CAG01: Amino acids and their derivatives	Intermediate	0.00432759	0.00561881	0.44184	0.56808	IR	Pre MetS	0.00760898	0.00576989	0.188345	0.38145	MetS
hydro_CAG01	hydro_CAG01: Amino acids and their derivatives	IR	0.000280276	0.00656999	0.966003	0.976351	IR	MetS	-0.00749497	0.00819566	0.361247	0.511105	MetS
hydro_CAG01	hydro_CAG01: Amino acids and their derivatives	Age	-0.000236961	0.000238466	0.321243	0.471829	IR	Age	-0.000217544	0.000232584	0.350429	0.511105	MetS
hydro_CAG01	hydro_CAG01: Amino acids and their derivatives	Sex (Female=1)	0.00084321	0.00520074	0.87132	0.944804	IR	Sex (Female=1)	0.00216537	0.00547048	0.692536	0.81331	MetS
hydro_CAG02	hydro_CAG02: Branched-chain fatty acids and hydroxy acids	(Intercept)	-0.0658798	0.0183359	0.000386816	0.00629829	IR	(Intercept)	-0.0652195	0.0178586	0.00031107	0.00618548	MetS
hydro_CAG02	hydro_CAG02: Branched-chain fatty acids and hydroxy acids	Intermediate	0.00459008	0.00699737	0.512387	0.63171	IR	Pre MetS	0.00802817	0.0071957	0.265522	0.450886	MetS
hydro_CAG02	hydro_CAG02: Branched-chain fatty acids and hydroxy acids	IR	0.007031	0.00818192	0.3909	0.528438	IR	MetS	-0.0129082	0.0102209	0.207678	0.38145	MetS
hydro_CAG02	hydro_CAG02: Branched-chain fatty acids and hydroxy acids	Age	0.000930797	0.000296973	0.00190785	0.0185665	IR	Age	0.000949853	0.000290058	0.00119221	0.0149953	MetS
hydro_CAG02	hydro_CAG02: Branched-chain fatty acids and hydroxy acids	Sex (Female=1)	0.0091036	0.00647673	0.160968	0.314937	IR	Sex (Female=1)	0.00946664	0.0068223	0.166373	0.37434	MetS
hydro_CAG03	hydro_CAG03: Amino acid derivatives	(Intercept)	0.0118246	0.0121017	0.329369	0.471829	IR	(Intercept)	0.0170314	0.0113765	0.135513	0.357562	MetS
hydro_CAG03	hydro_CAG03: Amino acid derivatives	Intermediate	0.00755139	0.00454932	0.0980672	0.245168	IR	Pre MetS	0.00452545	0.00450791	0.316307	0.508351	MetS
hydro_CAG03	hydro_CAG03: Amino acid derivatives	IR	0.0103104	0.00531945	0.0536082	0.160825	IR	MetS	0.0116278	0.00640312	0.0704575	0.217982	MetS
hydro_CAG03	hydro_CAG03: Amino acid derivatives	Age	-0.000609434	0.000193076	0.00177331	0.0185665	IR	Age	-0.000658732	0.000181714	0.000343638	0.00618548	MetS
hydro_CAG03	hydro_CAG03: Amino acid derivatives	Sex (Female=1)	-0.00674397	0.00421082	0.110388	0.254928	IR	Sex (Female=1)	-0.00408477	0.00427399	0.340043	0.510064	MetS
hydro_CAG04	hydro_CAG04: Purine and pyrimidine derivatives	(Intercept)	0.00392269	0.0185768	0.832917	0.925464	IR	(Intercept)	0.00346952	0.0179288	0.846696	0.89895	MetS
hydro_CAG04	hydro_CAG04: Purine and pyrimidine derivatives	Intermediate	0.00775471	0.00709544	0.275381	0.427316	IR	Pre MetS	0.0225285	0.00733658	0.00234772	0.0192086	MetS
hydro_CAG04	hydro_CAG04: Purine and pyrimidine derivatives	IR	0.00648926	0.00829659	0.434788	0.567115	IR	MetS	6.66454e-05	0.010421	0.994902	0.998019	MetS
hydro_CAG04	hydro_CAG04: Purine and pyrimidine derivatives	Age	-0.000286658	0.000301135	0.341965	0.480888	IR	Age	-0.000310653	0.000295737	0.294434	0.481801	MetS
hydro_CAG04	hydro_CAG04: Purine and pyrimidine derivatives	Sex (Female=1)	-0.0121408	0.0065675	0.065579	0.178852	IR	Sex (Female=1)	-0.00680243	0.00695587	0.328957	0.510064	MetS
hydro_CAG05	hydro_CAG05: Monosaccharides and sugar derivatives	(Intercept)	0.00276154	0.0102174	0.787148	0.885541	IR	(Intercept)	0.0054341	0.00963988	0.573407	0.706941	MetS
hydro_CAG05	hydro_CAG05: Monosaccharides and sugar derivatives	Intermediate	0.00752827	0.00387978	0.0533475	0.160825	IR	Pre MetS	0.00974816	0.00392193	0.0135252	0.076079	MetS
hydro_CAG05	hydro_CAG05: Monosaccharides and sugar derivatives	IR	0.0115394	0.00453657	0.011514	0.0493456	IR	MetS	0.0134122	0.00557079	0.0167116	0.0791801	MetS
hydro_CAG05	hydro_CAG05: Monosaccharides and sugar derivatives	Age	-0.000305724	0.000164661	0.0644168	0.178852	IR	Age	-0.000375136	0.000158093	0.0183325	0.0791801	MetS
hydro_CAG05	hydro_CAG05: Monosaccharides and sugar derivatives	Sex (Female=1)	-0.00969721	0.0035911	0.00735331	0.0351952	IR	Sex (Female=1)	-0.00546344	0.00371841	0.142888	0.357562	MetS
hydro_CAG06	hydro_CAG06: Sugar derivatives	(Intercept)	-0.0144178	0.0172671	0.404445	0.535295	IR	(Intercept)	-0.0154174	0.0171256	0.368768	0.511105	MetS
hydro_CAG06	hydro_CAG06: Sugar derivatives	Intermediate	-0.00279316	0.00664801	0.674702	0.788612	IR	Pre MetS	0.00265584	0.00700476	0.704869	0.81331	MetS
hydro_CAG06	hydro_CAG06: Sugar derivatives	IR	0.00950178	0.00777341	0.222617	0.364282	IR	MetS	-0.00543569	0.0099497	0.585288	0.711837	MetS
hydro_CAG06	hydro_CAG06: Sugar derivatives	Age	0.000133077	0.000282146	0.637541	0.76505	IR	Age	0.00016672	0.000282362	0.555372	0.694215	MetS
hydro_CAG06	hydro_CAG06: Sugar derivatives	Sex (Female=1)	-0.00852253	0.00615336	0.167161	0.320095	IR	Sex (Female=1)	-0.0082195	0.00664127	0.216898	0.382761	MetS
hydro_CAG07	hydro_CAG07: Hydroxy acids	(Intercept)	-0.0239196	0.0186804	0.201453	0.348669	IR	(Intercept)	-0.0228743	0.018068	0.206571	0.38145	MetS
hydro_CAG07	hydro_CAG07: Hydroxy acids	Intermediate	-0.00746031	0.00719036	0.300387	0.450581	IR	Pre MetS	-0.020829	0.00739462	0.00519969	0.0334266	MetS
hydro_CAG07	hydro_CAG07: Hydroxy acids	IR	-0.00819961	0.00840758	0.33028	0.471829	IR	MetS	-0.0214861	0.0105035	0.0417387	0.139129	MetS
hydro_CAG07	hydro_CAG07: Hydroxy acids	Age	0.000208617	0.000305164	0.494785	0.621395	IR	Age	0.00027127	0.000298077	0.363578	0.511105	MetS
hydro_CAG07	hydro_CAG07: Hydroxy acids	Sex (Female=1)	0.00778312	0.00665536	0.243227	0.384042	IR	Sex (Female=1)	0.000405282	0.0070109	0.953944	0.982318	MetS
hydro_CAG08	hydro_CAG08: Short-chain fatty acids	(Intercept)	-0.0304062	0.0198942	0.127556	0.270304	IR	(Intercept)	-0.0256776	0.0201324	0.203224	0.38145	MetS
hydro_CAG08	hydro_CAG08: Short-chain fatty acids	Intermediate	0.014871	0.00756814	0.0504202	0.160825	IR	Pre MetS	0.00928235	0.00822412	0.260012	0.450021	MetS
hydro_CAG08	hydro_CAG08: Short-chain fatty acids	IR	0.0375281	0.00884931	3.03887e-05	0.000683746	IR	MetS	0.0167592	0.0116817	0.152513	0.36639	MetS
hydro_CAG08	hydro_CAG08: Short-chain fatty acids	Age	0.000288009	0.000321197	0.370672	0.513239	IR	Age	0.000209559	0.000331514	0.527825	0.688468	MetS
hydro_CAG08	hydro_CAG08: Short-chain fatty acids	Sex (Female=1)	-0.0112166	0.00700503	0.110469	0.254928	IR	Sex (Female=1)	-0.00693132	0.00779735	0.374811	0.511105	MetS
hydro_CAG09	hydro_CAG09: Amino acids	(Intercept)	0.0589985	0.01284	6.58374e-06	0.000296268	IR	(Intercept)	0.0607931	0.0127782	3.1578e-06	0.000142101	MetS
hydro_CAG09	hydro_CAG09: Amino acids	Intermediate	0.00331065	0.00486909	0.497116	0.621395	IR	Pre MetS	0.000657327	0.00517576	0.899032	0.940847	MetS
hydro_CAG09	hydro_CAG09: Amino acids	IR	0.000168925	0.00569335	0.976351	0.976351	IR	MetS	-0.000364542	0.00735175	0.960488	0.982318	MetS
hydro_CAG09	hydro_CAG09: Amino acids	Age	-0.00118452	0.000206648	2.58781e-08	2.32903e-06	IR	Age	-0.00120397	0.000208635	2.11014e-08	1.89913e-06	MetS
hydro_CAG09	hydro_CAG09: Amino acids	Sex (Female=1)	-0.0139799	0.0045068	0.00212099	0.0185665	IR	Sex (Female=1)	-0.0140219	0.00490718	0.00459481	0.0318102	MetS
hydro_CAG10	hydro_CAG10: Ketone bodies	(Intercept)	-0.0196995	0.00551726	0.000419886	0.00629829	IR	(Intercept)	-0.0195153	0.00551518	0.000471772	0.00707658	MetS
hydro_CAG10	hydro_CAG10: Ketone bodies	Intermediate	-0.000763129	0.0020992	0.716484	0.816247	IR	Pre MetS	-0.00212691	0.0022204	0.338951	0.510064	MetS
hydro_CAG10	hydro_CAG10: Ketone bodies	IR	0.000924435	0.00245456	0.706745	0.815475	IR	MetS	0.00427011	0.0031539	0.176868	0.379002	MetS
hydro_CAG10	hydro_CAG10: Ketone bodies	Age	0.000120013	8.90914e-05	0.179056	0.328878	IR	Age	0.000125692	8.95042e-05	0.161345	0.372336	MetS
hydro_CAG10	hydro_CAG10: Ketone bodies	Sex (Female=1)	-0.00252918	0.00194301	0.194105	0.343465	IR	Sex (Female=1)	-0.00275997	0.00210518	0.190931	0.38145	MetS
hydro_CAG11	hydro_CAG11: Uronic acids	(Intercept)	0.00486477	0.00804841	0.546047	0.664111	IR	(Intercept)	0.00849485	0.00781743	0.278134	0.463557	MetS
hydro_CAG11	hydro_CAG11: Uronic acids	Intermediate	0.00318643	0.00302526	0.293133	0.447151	IR	Pre MetS	0.00185162	0.00312985	0.5546	0.694215	MetS
hydro_CAG11	hydro_CAG11: Uronic acids	IR	0.00662515	0.00353739	0.0621367	0.178852	IR	MetS	0.0100738	0.00444569	0.0242258	0.0947966	MetS
hydro_CAG11	hydro_CAG11: Uronic acids	Age	-0.000363422	0.000128394	0.00498757	0.0280551	IR	Age	-0.000401929	0.000126164	0.00160877	0.0160877	MetS
hydro_CAG11	hydro_CAG11: Uronic acids	Sex (Female=1)	-0.0042619	0.00280016	0.129145	0.270304	IR	Sex (Female=1)	-0.00266843	0.00296743	0.369306	0.511105	MetS
hydro_CAG12	hydro_CAG12: Monosaccharides	(Intercept)	-0.0303633	0.0104514	0.00396634	0.0259853	IR	(Intercept)	-0.0232211	0.0103473	0.0256112	0.0960421	MetS
hydro_CAG12	hydro_CAG12: Monosaccharides	Intermediate	0.0108457	0.00400193	0.00714561	0.0351952	IR	Pre MetS	0.0176989	0.00416835	2.97306e-05	0.000891917	MetS
hydro_CAG12	hydro_CAG12: Monosaccharides	IR	0.0201926	0.0046794	2.22122e-05	0.000666367	IR	MetS	0.0154513	0.00592081	0.00955611	0.0573366	MetS
hydro_CAG12	hydro_CAG12: Monosaccharides	Age	0.000145186	0.000169845	0.393393	0.528438	IR	Age	3.20195e-05	0.000168026	0.849008	0.89895	MetS
hydro_CAG12	hydro_CAG12: Monosaccharides	Sex (Female=1)	-0.0107387	0.00370416	0.00404216	0.0259853	IR	Sex (Female=1)	-0.00491993	0.00395205	0.214219	0.382761	MetS
hydro_CAG13	hydro_CAG13: Miscellaneous	(Intercept)	0.0404653	0.0171932	0.019293	0.0754944	IR	(Intercept)	0.0404814	0.0172089	0.0193551	0.0791801	MetS
hydro_CAG13	hydro_CAG13: Miscellaneous	Intermediate	-0.000404913	0.00655616	0.950798	0.972407	IR	Pre MetS	0.00269016	0.00697377	0.699975	0.81331	MetS
hydro_CAG13	hydro_CAG13: Miscellaneous	IR	-0.0115672	0.00766601	0.132466	0.270953	IR	MetS	0.0031699	0.00990568	0.749203	0.835774	MetS
hydro_CAG13	hydro_CAG13: Miscellaneous	Age	-0.000793616	0.000278248	0.00466896	0.0280138	IR	Age	-0.000808224	0.000281112	0.00435253	0.0318102	MetS
hydro_CAG13	hydro_CAG13: Miscellaneous	Sex (Female=1)	-0.0160382	0.00606834	0.00868717	0.0390923	IR	Sex (Female=1)	-0.0159547	0.00661189	0.0164697	0.0791801	MetS
hydro_CAG14	hydro_CAG14: Miscellaneous	(Intercept)	0.0381134	0.0153671	0.0137256	0.0561503	IR	(Intercept)	0.0360698	0.0150563	0.0172542	0.0791801	MetS
hydro_CAG14	hydro_CAG14: Miscellaneous	Intermediate	-0.00268233	0.00590851	0.650201	0.769974	IR	Pre MetS	0.00194729	0.00616118	0.752196	0.835774	MetS
hydro_CAG14	hydro_CAG14: Miscellaneous	IR	-0.000666622	0.00690873	0.923201	0.955036	IR	MetS	0.00336935	0.00875146	0.70053	0.81331	MetS
hydro_CAG14	hydro_CAG14: Miscellaneous	Age	-0.000772645	0.000250761	0.00226923	0.0185665	IR	Age	-0.00076814	0.000248357	0.0021846	0.0192086	MetS
hydro_CAG14	hydro_CAG14: Miscellaneous	Sex (Female=1)	-0.0116711	0.00546888	0.033713	0.121367	IR	Sex (Female=1)	-0.0105253	0.00584146	0.0726607	0.217982	MetS
hydro_CAG15	hydro_CAG15: Sugar derivatives	(Intercept)	-0.02159	0.0126067	0.087909	0.226052	IR	(Intercept)	-0.0177544	0.0120878	0.143025	0.357562	MetS
hydro_CAG15	hydro_CAG15: Sugar derivatives	Intermediate	0.00755361	0.00484691	0.120271	0.270304	IR	Pre MetS	0.00814188	0.00490455	0.0980331	0.275718	MetS
hydro_CAG15	hydro_CAG15: Sugar derivatives	IR	0.0170243	0.00566742	0.0029093	0.0218198	IR	MetS	0.00596685	0.00696652	0.39246	0.519432	MetS
hydro_CAG15	hydro_CAG15: Sugar derivatives	Age	2.01524e-05	0.000205706	0.922029	0.955036	IR	Age	4.91349e-07	0.000197702	0.998019	0.998019	MetS
hydro_CAG15	hydro_CAG15: Sugar derivatives	Sex (Female=1)	-0.00725652	0.00448628	0.10691	0.254928	IR	Sex (Female=1)	-0.00453855	0.00465005	0.329905	0.510064	MetS
hydro_CAG16	hydro_CAG16: Miscellaneous	(Intercept)	-0.0321816	0.0144968	0.027234	0.102128	IR	(Intercept)	-0.0339645	0.0143424	0.0185654	0.0791801	MetS
hydro_CAG16	hydro_CAG16: Miscellaneous	Intermediate	-0.00721951	0.00555282	0.19463	0.343465	IR	Pre MetS	-0.0107773	0.00585938	0.0669378	0.215157	MetS
hydro_CAG16	hydro_CAG16: Miscellaneous	IR	-0.0134212	0.00649283	0.0396558	0.132186	IR	MetS	-0.0182698	0.00832278	0.028982	0.104335	MetS
hydro_CAG16	hydro_CAG16: Miscellaneous	Age	0.000323631	0.000235666	0.170781	0.320214	IR	Age	0.000378337	0.000236191	0.110335	0.300913	MetS
hydro_CAG16	hydro_CAG16: Miscellaneous	Sex (Female=1)	0.00915628	0.00513966	0.0759273	0.200984	IR	Sex (Female=1)	0.0034037	0.00555533	0.540583	0.694215	MetS
hydro_CAG17	hydro_CAG17: Hydroxy acids	(Intercept)	-0.00560837	0.00463137	0.226946	0.364735	IR	(Intercept)	-0.00631186	0.00442308	0.154698	0.36639	MetS
hydro_CAG17	hydro_CAG17: Hydroxy acids	Intermediate	0.000218158	0.00177949	0.902516	0.955036	IR	Pre MetS	0.00375272	0.00181437	0.0395371	0.136859	MetS
hydro_CAG17	hydro_CAG17: Hydroxy acids	IR	0.00255212	0.00208073	0.221033	0.364282	IR	MetS	0.000908904	0.00257717	0.7246	0.825494	MetS
hydro_CAG17	hydro_CAG17: Hydroxy acids	Age	-9.41072e-05	7.55228e-05	0.213789	0.363038	IR	Age	-0.000100055	7.31373e-05	0.172406	0.378451	MetS
hydro_CAG17	hydro_CAG17: Hydroxy acids	Sex (Female=1)	-0.00348123	0.00164708	0.0354458	0.122697	IR	Sex (Female=1)	-0.00229769	0.00172022	0.182746	0.38145	MetS
hydro_CAG18	hydro_CAG18: Miscellaneous	(Intercept)	0.0172836	0.0112793	0.126582	0.270304	IR	(Intercept)	0.0193481	0.0111518	0.0838582	0.243459	MetS
hydro_CAG18	hydro_CAG18: Miscellaneous	Intermediate	-0.000810324	0.00424861	0.848879	0.931697	IR	Pre MetS	0.00115999	0.00451375	0.797376	0.875169	MetS
hydro_CAG18	hydro_CAG18: Miscellaneous	IR	0.0133972	0.00496783	0.0074301	0.0351952	IR	MetS	0.00812062	0.00641142	0.206368	0.38145	MetS
hydro_CAG18	hydro_CAG18: Miscellaneous	Age	-0.000560901	0.000180314	0.00206129	0.0185665	IR	Age	-0.000589846	0.000181949	0.00133291	0.0149953	MetS
hydro_CAG18	hydro_CAG18: Miscellaneous	Sex (Female=1)	-0.00564557	0.00393249	0.152238	0.304476	IR	Sex (Female=1)	-0.00373495	0.00427953	0.383556	0.515225	MetS
lipid_CAG001	lipid_CAG001: TG	(Intercept)	-0.0159192	0.0101537	0.118065	0.288485	IR	(Intercept)	-0.0181996	0.00987945	0.0665201	0.204096	MetS
lipid_CAG001	lipid_CAG001: TG	Intermediate	-0.00147023	0.00379241	0.698554	0.847683	IR	Pre MetS	0.00199439	0.00399936	0.618403	0.795089	MetS
lipid_CAG001	lipid_CAG001: TG	IR	-0.00301561	0.00443441	0.497042	0.702625	IR	MetS	-0.00120052	0.00568076	0.832784	0.925031	MetS
lipid_CAG001	lipid_CAG001: TG	Age	-5.17913e-05	0.000160953	0.747863	0.876667	IR	Age	-3.02238e-05	0.000161214	0.851424	0.935767	MetS
lipid_CAG001	lipid_CAG001: TG	Sex (Female=1)	0.0034182	0.00351024	0.331016	0.557226	IR	Sex (Female=1)	0.00394326	0.00379182	0.299275	0.547826	MetS
lipid_CAG002	lipid_CAG002: FA, FAHFA, AAHFA, Cer, SL	(Intercept)	-0.0477122	0.0160762	0.0032607	0.0228673	IR	(Intercept)	-0.0567496	0.0154479	0.000287004	0.00387455	MetS
lipid_CAG002	lipid_CAG002: FA, FAHFA, AAHFA, Cer, SL	Intermediate	-0.00800252	0.00610163	0.190762	0.393436	IR	Pre MetS	0.00950978	0.00629322	0.131899	0.326723	MetS
lipid_CAG002	lipid_CAG002: FA, FAHFA, AAHFA, Cer, SL	IR	-0.002212	0.00713455	0.756763	0.881257	IR	MetS	-0.00332523	0.00893902	0.710185	0.861797	MetS
lipid_CAG002	lipid_CAG002: FA, FAHFA, AAHFA, Cer, SL	Age	0.000628983	0.000258958	0.015781	0.0734632	IR	Age	0.000692821	0.00025368	0.00671769	0.0370339	MetS
lipid_CAG002	lipid_CAG002: FA, FAHFA, AAHFA, Cer, SL	Sex (Female=1)	-0.00413884	0.00564764	0.464273	0.675629	IR	Sex (Female=1)	-0.001545	0.00596666	0.795874	0.909218	MetS
lipid_CAG003	lipid_CAG003: PG, PG O	(Intercept)	-0.070924	0.0147426	2.47212e-06	0.000159898	IR	(Intercept)	-0.0755961	0.0149548	7.83489e-07	4.70094e-05	MetS
lipid_CAG003	lipid_CAG003: PG, PG O	Intermediate	-0.0054509	0.00566585	0.336858	0.56143	IR	Pre MetS	-0.00385473	0.00607488	0.526255	0.745873	MetS
lipid_CAG003	lipid_CAG003: PG, PG O	IR	-0.00782861	0.00662499	0.238347	0.458685	IR	MetS	-0.0076921	0.00862888	0.373469	0.614422	MetS
lipid_CAG003	lipid_CAG003: PG, PG O	Age	0.000977541	0.000240463	6.25697e-05	0.00129952	IR	Age	0.00103493	0.000244878	3.22875e-05	0.000622687	MetS
lipid_CAG003	lipid_CAG003: PG, PG O	Sex (Female=1)	0.00525124	0.00524428	0.317542	0.553138	IR	Sex (Female=1)	0.00332551	0.00575965	0.564151	0.761603	MetS
lipid_CAG004	lipid_CAG004: FAHFA, FA	(Intercept)	-0.018863	0.0071867	0.00915365	0.0494297	IR	(Intercept)	-0.0226751	0.00730477	0.00210589	0.0147686	MetS
lipid_CAG004	lipid_CAG004: FAHFA, FA	Intermediate	0.000170441	0.00275994	0.950802	0.979806	IR	Pre MetS	0.0129267	0.002994	2.19957e-05	0.000473116	MetS
lipid_CAG004	lipid_CAG004: FAHFA, FA	IR	0.00694987	0.00322715	0.0321374	0.119982	IR	MetS	0.00353443	0.00425274	0.406635	0.636473	MetS
lipid_CAG004	lipid_CAG004: FAHFA, FA	Age	7.10389e-05	0.000117134	0.544695	0.739033	IR	Age	9.65988e-05	0.000120688	0.424165	0.654426	MetS
lipid_CAG004	lipid_CAG004: FAHFA, FA	Sex (Female=1)	-0.00265764	0.00255458	0.299089	0.53836	IR	Sex (Female=1)	0.000499559	0.00283864	0.860434	0.935836	MetS
lipid_CAG005	lipid_CAG005: DG	(Intercept)	-0.0304582	0.010835	0.00528982	0.0324602	IR	(Intercept)	-0.0297444	0.0107587	0.00608042	0.0342023	MetS
lipid_CAG005	lipid_CAG005: DG	Intermediate	0.00179654	0.00410419	0.661921	0.816067	IR	Pre MetS	0.00251142	0.0043485	0.564046	0.761603	MetS
lipid_CAG005	lipid_CAG005: DG	IR	0.00213883	0.00479897	0.656172	0.81269	IR	MetS	0.00566809	0.0061767	0.359597	0.605151	MetS
lipid_CAG005	lipid_CAG005: DG	Age	0.000172508	0.000174185	0.322856	0.555369	IR	Age	0.00015613	0.000175288	0.373861	0.614422	MetS
lipid_CAG005	lipid_CAG005: DG	Sex (Female=1)	0.00826023	0.00379882	0.0305198	0.115249	IR	Sex (Female=1)	0.00934878	0.00412285	0.0241269	0.0994546	MetS
lipid_CAG006	lipid_CAG006: PE-Cer, PE P, PE O	(Intercept)	-0.0289631	0.00871352	0.00100714	0.00988831	IR	(Intercept)	-0.0276129	0.00856189	0.00141025	0.0113662	MetS
lipid_CAG006	lipid_CAG006: PE-Cer, PE P, PE O	Intermediate	0.00150821	0.00333397	0.651352	0.81173	IR	Pre MetS	0.00124157	0.0034986	0.722953	0.871417	MetS
lipid_CAG006	lipid_CAG006: PE-Cer, PE P, PE O	IR	0.0045038	0.00389836	0.24896	0.470064	IR	MetS	0.00252528	0.00496948	0.611747	0.790295	MetS
lipid_CAG006	lipid_CAG006: PE-Cer, PE P, PE O	Age	0.000177206	0.000141496	0.211488	0.419866	IR	Age	0.000160025	0.000141028	0.257483	0.493941	MetS
lipid_CAG006	lipid_CAG006: PE-Cer, PE P, PE O	Sex (Female=1)	-0.0109227	0.0030859	0.000469958	0.00604232	IR	Sex (Female=1)	-0.010327	0.00331705	0.00204382	0.0145219	MetS
lipid_CAG007	lipid_CAG007: MGDG, MGDG O	(Intercept)	-0.063609	0.0191038	0.000987487	0.00988831	IR	(Intercept)	-0.0667004	0.0189507	0.000504926	0.00605911	MetS
lipid_CAG007	lipid_CAG007: MGDG, MGDG O	Intermediate	-0.0058506	0.00728624	0.422683	0.646597	IR	Pre MetS	-0.00187142	0.00771564	0.808534	0.913407	MetS
lipid_CAG007	lipid_CAG007: MGDG, MGDG O	IR	0.000270716	0.00851969	0.974674	0.983534	IR	MetS	-0.00931189	0.0109594	0.396243	0.633051	MetS
lipid_CAG007	lipid_CAG007: MGDG, MGDG O	Age	0.000807705	0.000309233	0.00949351	0.0502598	IR	Age	0.00084904	0.000311017	0.00674162	0.0370339	MetS
lipid_CAG007	lipid_CAG007: MGDG, MGDG O	Sex (Female=1)	0.0254183	0.00674411	0.000200333	0.00297162	IR	Sex (Female=1)	0.0241517	0.00731526	0.00108767	0.0101266	MetS
lipid_CAG008	lipid_CAG008: DG O, DG, TG	(Intercept)	0.0161739	0.0160858	0.315542	0.553138	IR	(Intercept)	0.00894826	0.0159044	0.574144	0.76661	MetS
lipid_CAG008	lipid_CAG008: DG O, DG, TG	Intermediate	-0.00393572	0.00616055	0.523443	0.721069	IR	Pre MetS	0.00637627	0.00648516	0.326362	0.572193	MetS
lipid_CAG008	lipid_CAG008: DG O, DG, TG	IR	-0.00553811	0.00720343	0.442657	0.663986	IR	MetS	-0.00211262	0.00921165	0.818772	0.917297	MetS
lipid_CAG008	lipid_CAG008: DG O, DG, TG	Age	-0.000463781	0.000261458	0.0771902	0.218234	IR	Age	-0.00043268	0.000261416	0.0990291	0.272835	MetS
lipid_CAG008	lipid_CAG008: DG O, DG, TG	Sex (Female=1)	-0.00279342	0.00570217	0.624601	0.789893	IR	Sex (Female=1)	-0.00104653	0.00614863	0.864973	0.936043	MetS
lipid_CAG009	lipid_CAG009: PE O, PE P	(Intercept)	-0.0228523	0.00854783	0.00795285	0.0452057	IR	(Intercept)	-0.022692	0.00848062	0.00790022	0.0407378	MetS
lipid_CAG009	lipid_CAG009: PE O, PE P	Intermediate	-0.000811713	0.00327195	0.804254	0.904786	IR	Pre MetS	-0.00110339	0.0034392	0.748582	0.884539	MetS
lipid_CAG009	lipid_CAG009: PE O, PE P	IR	0.00376774	0.00382584	0.325576	0.555369	IR	MetS	0.0100239	0.0048851	0.0411162	0.142325	MetS
lipid_CAG009	lipid_CAG009: PE O, PE P	Age	9.04055e-05	0.000138864	0.515562	0.715526	IR	Age	7.61737e-05	0.000138634	0.583133	0.771181	MetS
lipid_CAG009	lipid_CAG009: PE O, PE P	Sex (Female=1)	-0.0100686	0.0030285	0.00100481	0.00988831	IR	Sex (Female=1)	-0.00931431	0.00326073	0.00460772	0.0273425	MetS
lipid_CAG010	lipid_CAG010: Cer	(Intercept)	-0.0286926	0.0106427	0.00744784	0.0432455	IR	(Intercept)	-0.0347005	0.0110298	0.00183518	0.0133918	MetS
lipid_CAG010	lipid_CAG010: Cer	Intermediate	0.000472713	0.00408544	0.907969	0.955621	IR	Pre MetS	0.01544	0.00448324	0.000662029	0.00700972	MetS
lipid_CAG010	lipid_CAG010: Cer	IR	0.00528786	0.00477704	0.269283	0.497887	IR	MetS	0.00459513	0.00636809	0.471157	0.702831	MetS
lipid_CAG010	lipid_CAG010: Cer	Age	0.00025008	0.000173389	0.150344	0.340094	IR	Age	0.000305777	0.000180719	0.091771	0.255445	MetS
lipid_CAG010	lipid_CAG010: Cer	Sex (Female=1)	-0.0125419	0.00378146	0.00103261	0.00995727	IR	Sex (Female=1)	-0.00869839	0.0042506	0.0416619	0.143296	MetS
lipid_CAG011	lipid_CAG011: DGDG	(Intercept)	-0.0431469	0.0111637	0.000138471	0.00241208	IR	(Intercept)	-0.0350497	0.0113672	0.00225296	0.0153999	MetS
lipid_CAG011	lipid_CAG011: DGDG	Intermediate	0.00911731	0.00427147	0.0336827	0.122071	IR	Pre MetS	0.00719843	0.00463602	0.121632	0.310397	MetS
lipid_CAG011	lipid_CAG011: DGDG	IR	0.0222437	0.00499457	1.22618e-05	0.00044695	IR	MetS	0.0112018	0.00658509	0.0900498	0.253265	MetS
lipid_CAG011	lipid_CAG011: DGDG	Age	0.000322132	0.000181284	0.0766749	0.218234	IR	Age	0.000255258	0.000186878	0.173075	0.397393	MetS
lipid_CAG011	lipid_CAG011: DGDG	Sex (Female=1)	-0.00131457	0.00395365	0.739766	0.876039	IR	Sex (Female=1)	0.0018077	0.00439545	0.681196	0.83983	MetS
lipid_CAG012	lipid_CAG012: PE	(Intercept)	-0.010127	0.0116684	0.3862	0.610557	IR	(Intercept)	-0.00876698	0.0114151	0.443131	0.672165	MetS
lipid_CAG012	lipid_CAG012: PE	Intermediate	-0.000483501	0.004456	0.913673	0.955621	IR	Pre MetS	-0.00547716	0.00467959	0.242832	0.483872	MetS
lipid_CAG012	lipid_CAG012: PE	IR	-0.00131874	0.00521033	0.800378	0.903212	IR	MetS	0.00773133	0.00664698	0.245777	0.48596	MetS
lipid_CAG012	lipid_CAG012: PE	Age	-1.0253e-05	0.000189116	0.956803	0.979806	IR	Age	-2.34647e-05	0.000188634	0.901095	0.959746	MetS
lipid_CAG012	lipid_CAG012: PE	Sex (Female=1)	-0.0134668	0.00412444	0.00123176	0.0112737	IR	Sex (Female=1)	-0.0143869	0.00443676	0.00132918	0.0108928	MetS
lipid_CAG013	lipid_CAG013: AAHFA	(Intercept)	-0.0478947	0.00872242	9.04228e-08	6.97547e-06	IR	(Intercept)	-0.050002	0.00848802	1.11107e-08	9.99961e-07	MetS
lipid_CAG013	lipid_CAG013: AAHFA	Intermediate	-0.00368141	0.00325124	0.258483	0.481313	IR	Pre MetS	-1.61794e-05	0.00339747	0.996204	0.998052	MetS
lipid_CAG013	lipid_CAG013: AAHFA	IR	-0.00121293	0.00380162	0.749924	0.876667	IR	MetS	-0.00562286	0.00482583	0.244957	0.48596	MetS
lipid_CAG013	lipid_CAG013: AAHFA	Age	0.000443312	0.000137985	0.00146993	0.0132294	IR	Age	0.000471847	0.000136952	0.000658731	0.00700972	MetS
lipid_CAG013	lipid_CAG013: AAHFA	Sex (Female=1)	0.000970044	0.00300933	0.747434	0.876667	IR	Sex (Female=1)	0.000189007	0.00322117	0.953252	0.988323	MetS
lipid_CAG014	lipid_CAG014: Cer	(Intercept)	0.0118858	0.0119635	0.321332	0.555369	IR	(Intercept)	0.00914969	0.0120486	0.448259	0.676345	MetS
lipid_CAG014	lipid_CAG014: Cer	Intermediate	0.00169702	0.00455258	0.709612	0.854713	IR	Pre MetS	0.0115414	0.00491793	0.0196401	0.0855296	MetS
lipid_CAG014	lipid_CAG014: Cer	IR	0.00794595	0.00532326	0.136658	0.320408	IR	MetS	0.00715064	0.00698553	0.3069	0.553813	MetS
lipid_CAG014	lipid_CAG014: Cer	Age	-0.00040309	0.000193215	0.0378725	0.131389	IR	Age	-0.000421543	0.000198242	0.0343532	0.12706	MetS
lipid_CAG014	lipid_CAG014: Cer	Sex (Female=1)	-0.0143909	0.00421384	0.000732934	0.00824551	IR	Sex (Female=1)	-0.0112911	0.00466273	0.0160964	0.0728547	MetS
lipid_CAG015	lipid_CAG015: DG	(Intercept)	-0.015397	0.00353605	1.88079e-05	0.000597426	IR	(Intercept)	-0.0141711	0.00357737	9.48629e-05	0.00165245	MetS
lipid_CAG015	lipid_CAG015: DG	Intermediate	0.00219483	0.00135847	0.107305	0.26951	IR	Pre MetS	0.0009356	0.00145972	0.522088	0.745873	MetS
lipid_CAG015	lipid_CAG015: DG	IR	0.00036913	0.00158844	0.81641	0.909022	IR	MetS	-0.000865801	0.00207342	0.676583	0.836824	MetS
lipid_CAG015	lipid_CAG015: DG	Age	0.000101931	5.76543e-05	0.0781684	0.219849	IR	Age	8.78946e-05	5.88413e-05	0.136377	0.336272	MetS
lipid_CAG015	lipid_CAG015: DG	Sex (Female=1)	-0.00247832	0.00125739	0.049719	0.157931	IR	Sex (Female=1)	-0.002449	0.00138397	0.0779031	0.228629	MetS
lipid_CAG016	lipid_CAG016: TG	(Intercept)	-0.00669554	0.00196886	0.000771067	0.00849747	IR	(Intercept)	-0.00641453	0.00197847	0.00133134	0.0108928	MetS
lipid_CAG016	lipid_CAG016: TG	Intermediate	-0.000303735	0.000749928	0.685776	0.837826	IR	Pre MetS	-0.000523374	0.000799357	0.513176	0.742604	MetS
lipid_CAG016	lipid_CAG016: TG	IR	-0.00118215	0.000876879	0.178717	0.372614	IR	MetS	-0.00130184	0.00113542	0.25255	0.489755	MetS
lipid_CAG016	lipid_CAG016: TG	Age	-2.03535e-05	3.18275e-05	0.52303	0.721069	IR	Age	-1.99202e-05	3.2222e-05	0.53694	0.75311	MetS
lipid_CAG016	lipid_CAG016: TG	Sex (Female=1)	-0.000317776	0.000694129	0.647451	0.809913	IR	Sex (Female=1)	-0.000660539	0.000757877	0.3842	0.623027	MetS
lipid_CAG017	lipid_CAG017: TG, SE, CAR	(Intercept)	-0.0291531	0.016787	0.0835605	0.231398	IR	(Intercept)	-0.0324195	0.0163339	0.0481538	0.160513	MetS
lipid_CAG017	lipid_CAG017: TG, SE, CAR	Intermediate	-0.0016356	0.00636642	0.797439	0.903212	IR	Pre MetS	0.00344827	0.00665615	0.604832	0.78701	MetS
lipid_CAG017	lipid_CAG017: TG, SE, CAR	IR	-0.00767451	0.00744416	0.303467	0.542622	IR	MetS	-0.00787941	0.00945452	0.405337	0.636473	MetS
lipid_CAG017	lipid_CAG017: TG, SE, CAR	Age	0.000283003	0.000270195	0.295827	0.535743	IR	Age	0.00032004	0.000268309	0.233967	0.472591	MetS
lipid_CAG017	lipid_CAG017: TG, SE, CAR	Sex (Female=1)	0.000362945	0.00589272	0.950932	0.979806	IR	Sex (Female=1)	0.000370826	0.00631075	0.953185	0.988323	MetS
lipid_CAG018	lipid_CAG018: Cer	(Intercept)	-0.0147868	0.00687833	0.0324396	0.119982	IR	(Intercept)	-0.0145281	0.0072669	0.046561	0.156167	MetS
lipid_CAG018	lipid_CAG018: Cer	Intermediate	0.00378998	0.00262924	0.150581	0.340094	IR	Pre MetS	0.00991532	0.0029497	0.00088441	0.0088441	MetS
lipid_CAG018	lipid_CAG018: Cer	IR	0.00864236	0.00307433	0.00528907	0.0324602	IR	MetS	0.0113682	0.00418981	0.00707925	0.0378054	MetS
lipid_CAG018	lipid_CAG018: Cer	Age	-8.32881e-05	0.000111587	0.45606	0.675375	IR	Age	-0.000101837	0.000118902	0.392473	0.630761	MetS
lipid_CAG018	lipid_CAG018: Cer	Sex (Female=1)	-0.00776021	0.00243361	0.00159276	0.0140999	IR	Sex (Female=1)	-0.00452618	0.00279664	0.106706	0.289554	MetS
lipid_CAG019	lipid_CAG019: SE	(Intercept)	-0.0487483	0.0181531	0.00768163	0.0441285	IR	(Intercept)	-0.0558592	0.017503	0.00157874	0.0121789	MetS
lipid_CAG019	lipid_CAG019: SE	Intermediate	-0.00393273	0.00692641	0.57064	0.751574	IR	Pre MetS	0.00973194	0.00712793	0.173258	0.397393	MetS
lipid_CAG019	lipid_CAG019: SE	IR	0.00565696	0.00809895	0.485462	0.691687	IR	MetS	0.00711913	0.0101246	0.482554	0.717848	MetS
lipid_CAG019	lipid_CAG019: SE	Age	0.000719584	0.000293962	0.0149906	0.0718976	IR	Age	0.000749971	0.000287326	0.00954212	0.0472729	MetS
lipid_CAG019	lipid_CAG019: SE	Sex (Female=1)	-0.00073792	0.00641105	0.908448	0.955621	IR	Sex (Female=1)	0.00262214	0.00675805	0.698312	0.857019	MetS
lipid_CAG020	lipid_CAG020: Miscellaneous	(Intercept)	0.00579628	0.016793	0.730236	0.872118	IR	(Intercept)	0.00446892	0.0160688	0.781134	0.901308	MetS
lipid_CAG020	lipid_CAG020: Miscellaneous	Intermediate	-0.00206252	0.00646746	0.750037	0.876667	IR	Pre MetS	0.00319659	0.00660919	0.62901	0.802992	MetS
lipid_CAG020	lipid_CAG020: Miscellaneous	IR	0.00280809	0.0075623	0.710678	0.854713	IR	MetS	0.0085439	0.00938782	0.363559	0.606806	MetS
lipid_CAG020	lipid_CAG020: Miscellaneous	Age	-0.000135413	0.000274484	0.622166	0.789893	IR	Age	-0.000149748	0.000266416	0.574514	0.76661	MetS
lipid_CAG020	lipid_CAG020: Miscellaneous	Sex (Female=1)	-0.01995	0.00598625	0.000977323	0.00988831	IR	Sex (Female=1)	-0.0182619	0.00626623	0.00385531	0.0236576	MetS
lipid_CAG021	lipid_CAG021: DG O	(Intercept)	-0.069881	0.0153409	7.85204e-06	0.000355671	IR	(Intercept)	-0.0709812	0.0154021	6.19499e-06	0.00018585	MetS
lipid_CAG021	lipid_CAG021: DG O	Intermediate	-0.0057888	0.00586294	0.324331	0.555369	IR	Pre MetS	-0.00883193	0.00629075	0.161453	0.377422	MetS
lipid_CAG021	lipid_CAG021: DG O	IR	-0.00635325	0.00685545	0.354866	0.582455	IR	MetS	-0.0097045	0.00893551	0.278397	0.520188	MetS
lipid_CAG021	lipid_CAG021: DG O	Age	0.000936761	0.000248827	0.000203611	0.00297162	IR	Age	0.000993114	0.00025358	0.000113268	0.00179296	MetS
lipid_CAG021	lipid_CAG021: DG O	Sex (Female=1)	0.00507819	0.00542671	0.350203	0.578317	IR	Sex (Female=1)	0.00109795	0.00596432	0.854081	0.935767	MetS
lipid_CAG022	lipid_CAG022: DG, TG	(Intercept)	-0.00896796	0.00142795	1.30274e-09	1.40696e-07	IR	(Intercept)	-0.00905465	0.00139885	4.35364e-10	4.70193e-08	MetS
lipid_CAG022	lipid_CAG022: DG, TG	Intermediate	-9.09698e-05	0.000544393	0.867411	0.938226	IR	Pre MetS	0.000327036	0.000566191	0.563999	0.761603	MetS
lipid_CAG022	lipid_CAG022: DG, TG	IR	0.00107476	0.00063655	0.0924562	0.243543	IR	MetS	-0.000249333	0.000804229	0.756774	0.892266	MetS
lipid_CAG022	lipid_CAG022: DG, TG	Age	2.99997e-06	2.31044e-05	0.896784	0.953392	IR	Age	4.49641e-06	2.28231e-05	0.843964	0.930082	MetS
lipid_CAG022	lipid_CAG022: DG, TG	Sex (Female=1)	0.000256208	0.000503887	0.611533	0.786257	IR	Sex (Female=1)	0.000342156	0.000536811	0.5244	0.745873	MetS
lipid_CAG023	lipid_CAG023: Miscellaneous	(Intercept)	-0.0491042	0.00725253	7.65013e-11	1.37702e-08	IR	(Intercept)	-0.050623	0.00704438	6.18484e-12	1.11327e-09	MetS
lipid_CAG023	lipid_CAG023: Miscellaneous	Intermediate	-0.00290648	0.00277964	0.296643	0.535743	IR	Pre MetS	-0.000237898	0.00289137	0.934485	0.983668	MetS
lipid_CAG023	lipid_CAG023: Miscellaneous	IR	-0.00124168	0.00325019	0.70273	0.850839	IR	MetS	-0.00336818	0.00410696	0.412855	0.642922	MetS
lipid_CAG023	lipid_CAG023: Miscellaneous	Age	0.000425932	0.00011797	0.00036265	0.00489676	IR	Age	0.000445972	0.000116551	0.000160747	0.00228429	MetS
lipid_CAG023	lipid_CAG023: Miscellaneous	Sex (Female=1)	0.00167601	0.00257282	0.51531	0.715526	IR	Sex (Female=1)	0.00114236	0.00274133	0.677208	0.836824	MetS
lipid_CAG024	lipid_CAG024: PC, PI	(Intercept)	-0.0131901	0.0063641	0.0391356	0.133755	IR	(Intercept)	-0.0118951	0.0061467	0.0539836	0.175609	MetS
lipid_CAG024	lipid_CAG024: PC, PI	Intermediate	0.00235125	0.0023752	0.323079	0.555369	IR	Pre MetS	0.00073756	0.0024534	0.763924	0.898734	MetS
lipid_CAG024	lipid_CAG024: PC, PI	IR	0.00213882	0.00277729	0.44189	0.663986	IR	MetS	0.00452843	0.00348486	0.194867	0.424308	MetS
lipid_CAG024	lipid_CAG024: PC, PI	Age	1.58224e-05	0.000100805	0.875391	0.943535	IR	Age	2.11582e-06	9.88966e-05	0.982947	0.993991	MetS
lipid_CAG024	lipid_CAG024: PC, PI	Sex (Female=1)	-0.0069086	0.00219848	0.00185719	0.01567	IR	Sex (Female=1)	-0.00618768	0.00232609	0.00826668	0.0421133	MetS
lipid_CAG025	lipid_CAG025: CE, SE	(Intercept)	-0.0104122	0.0134643	0.439993	0.663676	IR	(Intercept)	-0.00860867	0.013184	0.514322	0.742604	MetS
lipid_CAG025	lipid_CAG025: CE, SE	Intermediate	0.00373757	0.00515663	0.469182	0.676888	IR	Pre MetS	0.00493687	0.00538134	0.359729	0.605151	MetS
lipid_CAG025	lipid_CAG025: CE, SE	IR	0.00131139	0.00602957	0.827984	0.919982	IR	MetS	0.00260842	0.00764376	0.733175	0.876469	MetS
lipid_CAG025	lipid_CAG025: CE, SE	Age	-0.000161135	0.000218851	0.462186	0.675629	IR	Age	-0.000185855	0.000216922	0.392305	0.630761	MetS
lipid_CAG025	lipid_CAG025: CE, SE	Sex (Female=1)	-0.0056258	0.00477295	0.239535	0.458685	IR	Sex (Female=1)	-0.00413277	0.00510209	0.418627	0.647732	MetS
lipid_CAG026	lipid_CAG026: TG	(Intercept)	-0.00114666	0.00578747	0.84309	0.923466	IR	(Intercept)	-0.00266917	0.00586066	0.649151	0.817113	MetS
lipid_CAG026	lipid_CAG026: TG	Intermediate	-0.00574748	0.00222265	0.0102242	0.0525815	IR	Pre MetS	-0.000705805	0.00238471	0.767474	0.900947	MetS
lipid_CAG026	lipid_CAG026: TG	IR	-0.0012965	0.00259891	0.618273	0.789893	IR	MetS	-0.000715352	0.00338728	0.832896	0.925031	MetS
lipid_CAG026	lipid_CAG026: TG	Age	-0.000189241	9.43307e-05	0.0458134	0.151774	IR	Age	-0.000183187	9.61274e-05	0.057728	0.184456	MetS
lipid_CAG026	lipid_CAG026: TG	Sex (Female=1)	-0.000501028	0.00205727	0.807767	0.905782	IR	Sex (Female=1)	-0.000867519	0.00226096	0.701499	0.858978	MetS
lipid_CAG027	lipid_CAG027: TG, SE	(Intercept)	0.0211753	0.0173882	0.224337	0.443744	IR	(Intercept)	0.0161209	0.0171483	0.347994	0.598607	MetS
lipid_CAG027	lipid_CAG027: TG, SE	Intermediate	-0.00555872	0.00668774	0.406588	0.629105	IR	Pre MetS	-0.00148304	0.00696351	0.831505	0.925031	MetS
lipid_CAG027	lipid_CAG027: TG, SE	IR	-0.0107743	0.00781988	0.169375	0.359284	IR	MetS	-0.00286118	0.0098911	0.772592	0.901308	MetS
lipid_CAG027	lipid_CAG027: TG, SE	Age	-0.000517145	0.000283833	0.0695319	0.206304	IR	Age	-0.000460984	0.000280699	0.101668	0.277276	MetS
lipid_CAG027	lipid_CAG027: TG, SE	Sex (Female=1)	0.000940771	0.00619014	0.879314	0.945876	IR	Sex (Female=1)	0.000369749	0.00660216	0.955379	0.988323	MetS
lipid_CAG028	lipid_CAG028: DG O, Cer, HexCer	(Intercept)	-0.00395041	0.0150985	0.793791	0.902666	IR	(Intercept)	-0.00417291	0.0148808	0.779362	0.901308	MetS
lipid_CAG028	lipid_CAG028: DG O, Cer, HexCer	Intermediate	0.000784337	0.00582938	0.893066	0.953392	IR	Pre MetS	0.00173699	0.00612477	0.776928	0.901308	MetS
lipid_CAG028	lipid_CAG028: DG O, Cer, HexCer	IR	0.000884092	0.0068162	0.896894	0.953392	IR	MetS	0.00114449	0.00869974	0.895432	0.957492	MetS
lipid_CAG028	lipid_CAG028: DG O, Cer, HexCer	Age	-0.000104173	0.000247403	0.674034	0.827224	IR	Age	-0.000109493	0.000246889	0.657757	0.819765	MetS
lipid_CAG028	lipid_CAG028: DG O, Cer, HexCer	Sex (Female=1)	-0.0130802	0.00539564	0.0159821	0.0737637	IR	Sex (Female=1)	-0.0124522	0.00580694	0.0328738	0.1259	MetS
lipid_CAG029	lipid_CAG029: DG O	(Intercept)	-0.0214356	0.0139252	0.124864	0.30236	IR	(Intercept)	-0.0244839	0.0141361	0.0843848	0.243678	MetS
lipid_CAG029	lipid_CAG029: DG O	Intermediate	-0.000285509	0.00534855	0.957467	0.979806	IR	Pre MetS	0.00158281	0.00576279	0.783782	0.902435	MetS
lipid_CAG029	lipid_CAG029: DG O	IR	-0.00562371	0.00625398	0.369315	0.59889	IR	MetS	0.0068348	0.00818558	0.404448	0.636473	MetS
lipid_CAG029	lipid_CAG029: DG O	Age	0.000185348	0.000226996	0.414902	0.63831	IR	Age	0.000184766	0.000232298	0.427072	0.655167	MetS
lipid_CAG029	lipid_CAG029: DG O	Sex (Female=1)	0.00629808	0.00495059	0.204373	0.410266	IR	Sex (Female=1)	0.00728039	0.00546375	0.183794	0.415268	MetS
lipid_CAG030	lipid_CAG030: TG	(Intercept)	-0.00123963	0.00939517	0.895125	0.953392	IR	(Intercept)	-0.00573701	0.00923844	0.535115	0.75311	MetS
lipid_CAG030	lipid_CAG030: TG	Intermediate	-0.00612666	0.00358133	0.0882523	0.237096	IR	Pre MetS	0.00423216	0.00376749	0.262267	0.496927	MetS
lipid_CAG030	lipid_CAG030: TG	IR	-0.00307467	0.0041876	0.463428	0.675629	IR	MetS	-0.00178017	0.00535141	0.739647	0.877823	MetS
lipid_CAG030	lipid_CAG030: TG	Age	-0.000116025	0.000151994	0.445904	0.665161	IR	Age	-7.91717e-05	0.000151867	0.602559	0.785947	MetS
lipid_CAG030	lipid_CAG030: TG	Sex (Female=1)	-0.00419188	0.00331486	0.207088	0.414175	IR	Sex (Female=1)	-0.00332936	0.00357199	0.352109	0.598607	MetS
lipid_CAG031	lipid_CAG031: Cer	(Intercept)	-0.0198015	0.00744888	0.0083099	0.0462613	IR	(Intercept)	-0.020294	0.00744987	0.00685812	0.0370339	MetS
lipid_CAG031	lipid_CAG031: Cer	Intermediate	0.00161518	0.00283849	0.569799	0.751574	IR	Pre MetS	0.0047071	0.00303807	0.122434	0.310397	MetS
lipid_CAG031	lipid_CAG031: Cer	IR	0.000191781	0.00331901	0.953963	0.979806	IR	MetS	-0.000136755	0.00431534	0.974742	0.993072	MetS
lipid_CAG031	lipid_CAG031: Cer	Age	2.53144e-05	0.000120468	0.833718	0.922554	IR	Age	2.19652e-05	0.000122465	0.857786	0.935767	MetS
lipid_CAG031	lipid_CAG031: Cer	Sex (Female=1)	-0.00383378	0.00262729	0.14564	0.334661	IR	Sex (Female=1)	-0.00315587	0.00288042	0.274193	0.514112	MetS
lipid_CAG032	lipid_CAG032: SE	(Intercept)	-0.0496832	0.0108008	6.43583e-06	0.000347535	IR	(Intercept)	-0.0527609	0.0107977	1.74096e-06	7.23169e-05	MetS
lipid_CAG032	lipid_CAG032: SE	Intermediate	-0.00348891	0.00408861	0.394217	0.617035	IR	Pre MetS	0.00275308	0.00432579	0.525019	0.745873	MetS
lipid_CAG032	lipid_CAG032: SE	IR	0.00304373	0.00478075	0.52487	0.721195	IR	MetS	-0.00242634	0.00614444	0.693233	0.852723	MetS
lipid_CAG032	lipid_CAG032: SE	Age	0.000542478	0.000173523	0.00195883	0.0158801	IR	Age	0.00056024	0.000174372	0.00146925	0.0116676	MetS
lipid_CAG032	lipid_CAG032: SE	Sex (Female=1)	-0.00218521	0.00378439	0.56412	0.74663	IR	Sex (Female=1)	-0.00180409	0.00410132	0.660366	0.819765	MetS
lipid_CAG033	lipid_CAG033: TG, AAHFA	(Intercept)	0.00218078	0.0105988	0.837132	0.922554	IR	(Intercept)	-0.00296174	0.0101323	0.770271	0.901308	MetS
lipid_CAG033	lipid_CAG033: TG, AAHFA	Intermediate	-0.00619813	0.00408183	0.130037	0.307982	IR	Pre MetS	-0.00200199	0.00411296	0.626819	0.802091	MetS
lipid_CAG033	lipid_CAG033: TG, AAHFA	IR	-0.00993584	0.00477282	0.038283	0.131674	IR	MetS	-0.000735062	0.00584212	0.899965	0.959746	MetS
lipid_CAG033	lipid_CAG033: TG, AAHFA	Age	-0.000285425	0.000173236	0.100567	0.258471	IR	Age	-0.000255879	0.000165793	0.123884	0.31115	MetS
lipid_CAG033	lipid_CAG033: TG, AAHFA	Sex (Female=1)	-0.00264976	0.00377812	0.483678	0.690968	IR	Sex (Female=1)	-0.00355497	0.00389953	0.36275	0.606806	MetS
lipid_CAG034	lipid_CAG034: HexCer	(Intercept)	0.00502511	0.0121946	0.680603	0.833391	IR	(Intercept)	0.00655444	0.0120051	0.585526	0.771181	MetS
lipid_CAG034	lipid_CAG034: HexCer	Intermediate	0.00609218	0.0045625	0.182884	0.379836	IR	Pre MetS	0.00533819	0.00472623	0.259671	0.493941	MetS
lipid_CAG034	lipid_CAG034: HexCer	IR	0.00833313	0.00533487	0.119427	0.290497	IR	MetS	0.00345543	0.00671323	0.607159	0.788139	MetS
lipid_CAG034	lipid_CAG034: HexCer	Age	-0.000488918	0.000193636	0.0121306	0.0606528	IR	Age	-0.000509594	0.000190514	0.00792124	0.0407378	MetS
lipid_CAG034	lipid_CAG034: HexCer	Sex (Female=1)	0.00260497	0.00422303	0.53784	0.733419	IR	Sex (Female=1)	0.00404546	0.00448098	0.367413	0.608598	MetS
lipid_CAG035	lipid_CAG035: LPE, LPE O	(Intercept)	-0.0307922	0.0172701	0.0756855	0.218234	IR	(Intercept)	-0.0278326	0.0173105	0.109007	0.292471	MetS
lipid_CAG035	lipid_CAG035: LPE, LPE O	Intermediate	0.00790218	0.00661584	0.233331	0.451608	IR	Pre MetS	0.0150929	0.0070879	0.0341034	0.127006	MetS
lipid_CAG035	lipid_CAG035: LPE, LPE O	IR	0.0272337	0.0077358	0.000503479	0.00632276	IR	MetS	0.03279	0.0100678	0.00126647	0.0106858	MetS
lipid_CAG035	lipid_CAG035: LPE, LPE O	Age	0.000309235	0.000280781	0.271706	0.498669	IR	Age	0.000266082	0.000285713	0.352513	0.598607	MetS
lipid_CAG035	lipid_CAG035: LPE, LPE O	Sex (Female=1)	-0.0190472	0.00612359	0.00206285	0.0163815	IR	Sex (Female=1)	-0.0116548	0.0067201	0.0839729	0.243678	MetS
lipid_CAG036	lipid_CAG036: SM	(Intercept)	-0.0626443	0.0130658	2.66496e-06	0.000159898	IR	(Intercept)	-0.064661	0.0130213	1.19805e-06	5.88133e-05	MetS
lipid_CAG036	lipid_CAG036: SM	Intermediate	-0.000703875	0.0050286	0.888782	0.952267	IR	Pre MetS	0.00357863	0.00532229	0.501899	0.733316	MetS
lipid_CAG036	lipid_CAG036: SM	IR	-0.00896869	0.00587987	0.12832	0.306605	IR	MetS	-0.0111837	0.00755989	0.140182	0.342527	MetS
lipid_CAG036	lipid_CAG036: SM	Age	0.000828808	0.000213417	0.000128818	0.00241208	IR	Age	0.000855851	0.000214541	8.49098e-05	0.00152838	MetS
lipid_CAG036	lipid_CAG036: SM	Sex (Female=1)	0.00565061	0.00465445	0.225772	0.444953	IR	Sex (Female=1)	0.00498078	0.00504611	0.324478	0.572193	MetS
lipid_CAG037	lipid_CAG037: PE P, PE O	(Intercept)	-0.0218258	0.00721627	0.00272391	0.0204293	IR	(Intercept)	-0.0257286	0.00711146	0.000352894	0.0044317	MetS
lipid_CAG037	lipid_CAG037: PE P, PE O	Intermediate	-0.00280221	0.00275786	0.310478	0.551507	IR	Pre MetS	0.00105588	0.00290304	0.716348	0.865387	MetS
lipid_CAG037	lipid_CAG037: PE P, PE O	IR	-0.00234419	0.00322472	0.467874	0.676888	IR	MetS	-0.00142931	0.00412353	0.729139	0.874966	MetS
lipid_CAG037	lipid_CAG037: PE P, PE O	Age	0.000207709	0.000117045	0.0770616	0.218234	IR	Age	0.000231768	0.000117021	0.0486293	0.161103	MetS
lipid_CAG037	lipid_CAG037: PE P, PE O	Sex (Female=1)	-0.00615702	0.00255266	0.0165155	0.0749441	IR	Sex (Female=1)	-0.00581359	0.00275239	0.0355649	0.130647	MetS
lipid_CAG038	lipid_CAG038: Cer	(Intercept)	-0.0204712	0.0120872	0.0914607	0.242102	IR	(Intercept)	-0.0235391	0.0120183	0.0511615	0.168165	MetS
lipid_CAG038	lipid_CAG038: Cer	Intermediate	0.00108517	0.00464574	0.815481	0.909022	IR	Pre MetS	0.00957513	0.00489343	0.0513837	0.168165	MetS
lipid_CAG038	lipid_CAG038: Cer	IR	0.00276873	0.00543219	0.610675	0.786257	IR	MetS	-0.000210614	0.00695073	0.975849	0.993072	MetS
lipid_CAG038	lipid_CAG038: Cer	Age	0.000114886	0.000197169	0.560583	0.743838	IR	Age	0.000116428	0.000197254	0.55551	0.761603	MetS
lipid_CAG038	lipid_CAG038: Cer	Sex (Female=1)	-0.00271167	0.00430007	0.528816	0.722938	IR	Sex (Female=1)	-0.000221928	0.0046395	0.961883	0.988562	MetS
lipid_CAG039	lipid_CAG039: LPG O, LPG	(Intercept)	-0.0560682	0.0123126	7.9038e-06	0.000355671	IR	(Intercept)	-0.0589462	0.0118315	1.10882e-06	5.88133e-05	MetS
lipid_CAG039	lipid_CAG039: LPG O, LPG	Intermediate	-0.003402	0.00474204	0.473724	0.680348	IR	Pre MetS	0.00372242	0.00484427	0.442894	0.672165	MetS
lipid_CAG039	lipid_CAG039: LPG O, LPG	IR	0.0041186	0.00554479	0.45824	0.675629	IR	MetS	0.000396469	0.0068809	0.954094	0.988323	MetS
lipid_CAG039	lipid_CAG039: LPG O, LPG	Age	0.000561906	0.000201255	0.00560288	0.033995	IR	Age	0.0005804	0.000195272	0.00321594	0.0206739	MetS
lipid_CAG039	lipid_CAG039: LPG O, LPG	Sex (Female=1)	0.0116445	0.0043892	0.00843894	0.0465003	IR	Sex (Female=1)	0.0130187	0.0045929	0.00492711	0.02892	MetS
lipid_CAG040	lipid_CAG040: Miscellaneous	(Intercept)	0.0101581	0.0168146	0.546255	0.739293	IR	(Intercept)	0.0112912	0.0168278	0.502789	0.733316	MetS
lipid_CAG040	lipid_CAG040: Miscellaneous	Intermediate	-0.00197983	0.00639834	0.757228	0.881257	IR	Pre MetS	-0.00823969	0.00689349	0.232998	0.472591	MetS
lipid_CAG040	lipid_CAG040: Miscellaneous	IR	-0.00188577	0.00748148	0.801183	0.903212	IR	MetS	-0.00753657	0.00979165	0.442138	0.672165	MetS
lipid_CAG040	lipid_CAG040: Miscellaneous	Age	-0.000386891	0.00027155	0.155355	0.341024	IR	Age	-0.000359589	0.000277876	0.196722	0.424919	MetS
lipid_CAG040	lipid_CAG040: Miscellaneous	Sex (Female=1)	-0.000273069	0.00592227	0.963257	0.981431	IR	Sex (Female=1)	-0.00326632	0.00653578	0.617641	0.795089	MetS
lipid_CAG041	lipid_CAG041: Miscellaneous	(Intercept)	0.0593799	0.0192563	0.0022512	0.0173664	IR	(Intercept)	0.0610935	0.0186954	0.00122038	0.0105186	MetS
lipid_CAG041	lipid_CAG041: Miscellaneous	Intermediate	0.015999	0.00728201	0.0288444	0.113693	IR	Pre MetS	0.0120212	0.00744141	0.107353	0.289852	MetS
lipid_CAG041	lipid_CAG041: Miscellaneous	IR	0.00837768	0.00851475	0.326022	0.555369	IR	MetS	0.0147558	0.0105699	0.163827	0.381322	MetS
lipid_CAG041	lipid_CAG041: Miscellaneous	Age	-0.00118545	0.000309054	0.000155052	0.0026165	IR	Age	-0.0012573	0.000299963	3.73086e-05	0.000694711	MetS
lipid_CAG041	lipid_CAG041: Miscellaneous	Sex (Female=1)	-0.0086001	0.00674019	0.203045	0.410266	IR	Sex (Female=1)	-0.00472546	0.00705527	0.503557	0.733316	MetS
lipid_CAG042	lipid_CAG042: ASG	(Intercept)	0.00235248	0.0118133	0.842301	0.923466	IR	(Intercept)	0.00278661	0.0112641	0.804791	0.911084	MetS
lipid_CAG042	lipid_CAG042: ASG	Intermediate	0.00231165	0.00444171	0.603173	0.779218	IR	Pre MetS	0.0058567	0.00455499	0.199595	0.429202	MetS
lipid_CAG042	lipid_CAG042: ASG	IR	0.00156673	0.00519363	0.763134	0.883418	IR	MetS	0.00955202	0.00647	0.140984	0.342935	MetS
lipid_CAG042	lipid_CAG042: ASG	Age	-0.000354279	0.000188509	0.0612436	0.185795	IR	Age	-0.000404135	0.000183611	0.0285585	0.111751	MetS
lipid_CAG042	lipid_CAG042: ASG	Sex (Female=1)	-0.00348074	0.00411123	0.397925	0.619483	IR	Sex (Female=1)	-0.000889348	0.00431862	0.836994	0.926182	MetS
lipid_CAG043	lipid_CAG043: Miscellaneous	(Intercept)	-0.0504948	0.0121709	4.45039e-05	0.00109237	IR	(Intercept)	-0.0541449	0.0120466	1.02517e-05	0.000276795	MetS
lipid_CAG043	lipid_CAG043: Miscellaneous	Intermediate	-0.00629488	0.00465167	0.177079	0.372072	IR	Pre MetS	-0.000254989	0.00488363	0.958397	0.988562	MetS
lipid_CAG043	lipid_CAG043: Miscellaneous	IR	-0.00474768	0.00543913	0.383487	0.610557	IR	MetS	-0.01086	0.0069368	0.118592	0.307623	MetS
lipid_CAG043	lipid_CAG043: Miscellaneous	Age	0.000577954	0.00019742	0.00370025	0.0249767	IR	Age	0.000626581	0.000196859	0.00162423	0.0123533	MetS
lipid_CAG043	lipid_CAG043: Miscellaneous	Sex (Female=1)	-0.00343219	0.00430556	0.426045	0.648161	IR	Sex (Female=1)	-0.00439069	0.00463021	0.343818	0.59507	MetS
lipid_CAG044	lipid_CAG044: ST	(Intercept)	-0.00310738	0.00963624	0.747341	0.876667	IR	(Intercept)	-0.00110898	0.0100679	0.91237	0.967206	MetS
lipid_CAG044	lipid_CAG044: ST	Intermediate	0.00758045	0.00369515	0.0411624	0.13806	IR	Pre MetS	0.00491308	0.00409141	0.230844	0.471841	MetS
lipid_CAG044	lipid_CAG044: ST	IR	5.67392e-05	0.00432068	0.989532	0.991368	IR	MetS	0.00371835	0.00581152	0.522816	0.745873	MetS
lipid_CAG044	lipid_CAG044: ST	Age	-0.000271388	0.000156825	0.0846514	0.231865	IR	Age	-0.000294769	0.000164925	0.0749833	0.223707	MetS
lipid_CAG044	lipid_CAG044: ST	Sex (Female=1)	-0.0100305	0.00342021	0.00364095	0.0248875	IR	Sex (Female=1)	-0.00866498	0.0038791	0.0262972	0.104415	MetS
lipid_CAG045	lipid_CAG045: AAHFA	(Intercept)	-0.0138559	0.00154767	5.16329e-17	1.39409e-14	IR	(Intercept)	-0.0145088	0.0015216	8.04586e-19	2.17238e-16	MetS
lipid_CAG045	lipid_CAG045: AAHFA	Intermediate	-0.000374361	0.000590813	0.526841	0.722066	IR	Pre MetS	0.00102972	0.000616702	0.0961043	0.266135	MetS
lipid_CAG045	lipid_CAG045: AAHFA	IR	0.000328991	0.000690829	0.634288	0.80027	IR	MetS	8.25963e-05	0.000875975	0.924946	0.977438	MetS
lipid_CAG045	lipid_CAG045: AAHFA	Age	6.0831e-06	2.50745e-05	0.808494	0.905782	IR	Age	1.17246e-05	2.48592e-05	0.637554	0.810069	MetS
lipid_CAG045	lipid_CAG045: AAHFA	Sex (Female=1)	-0.0010811	0.000546853	0.0490399	0.156695	IR	Sex (Female=1)	-0.000727513	0.0005847	0.214459	0.450615	MetS
lipid_CAG046	lipid_CAG046: Miscellaneous	(Intercept)	-0.0479256	0.0168176	0.00470409	0.0298848	IR	(Intercept)	-0.0487347	0.0162415	0.00293966	0.0191255	MetS
lipid_CAG046	lipid_CAG046: Miscellaneous	Intermediate	0.00816385	0.00631478	0.197152	0.404368	IR	Pre MetS	0.0194157	0.00664844	0.00378404	0.0234871	MetS
lipid_CAG046	lipid_CAG046: Miscellaneous	IR	0.0115968	0.00738378	0.117421	0.288216	IR	MetS	-0.000311616	0.00944357	0.9737	0.993072	MetS
lipid_CAG046	lipid_CAG046: Miscellaneous	Age	0.000547132	0.000268004	0.0421476	0.140492	IR	Age	0.00055541	0.000267998	0.0391496	0.137278	MetS
lipid_CAG046	lipid_CAG046: Miscellaneous	Sex (Female=1)	-0.00456073	0.00584493	0.435887	0.659325	IR	Sex (Female=1)	-0.000293207	0.00630344	0.962933	0.988562	MetS
lipid_CAG047	lipid_CAG047: MGDG	(Intercept)	0.0112166	0.0111915	0.3171	0.553138	IR	(Intercept)	0.0127015	0.0111106	0.253947	0.489755	MetS
lipid_CAG047	lipid_CAG047: MGDG	Intermediate	0.00841712	0.00423479	0.0478393	0.155589	IR	Pre MetS	0.00331861	0.00446379	0.457839	0.686758	MetS
lipid_CAG047	lipid_CAG047: MGDG	IR	0.00592299	0.00495168	0.232658	0.451608	IR	MetS	0.00971947	0.00634045	0.126434	0.314629	MetS
lipid_CAG047	lipid_CAG047: MGDG	Age	-0.000450012	0.000179728	0.0128601	0.0631314	IR	Age	-0.000477224	0.000179935	0.00845803	0.0426854	MetS
lipid_CAG047	lipid_CAG047: MGDG	Sex (Female=1)	-0.011254	0.0039197	0.00440588	0.0283428	IR	Sex (Female=1)	-0.00890976	0.00423215	0.0361695	0.131084	MetS
lipid_CAG048	lipid_CAG048: LPE-N, MGDG	(Intercept)	-0.0104765	0.00938148	0.26508	0.491901	IR	(Intercept)	-0.00929824	0.00909811	0.307674	0.553813	MetS
lipid_CAG048	lipid_CAG048: LPE-N, MGDG	Intermediate	0.00499994	0.00353478	0.158339	0.344554	IR	Pre MetS	0.00388215	0.00362028	0.284504	0.529766	MetS
lipid_CAG048	lipid_CAG048: LPE-N, MGDG	IR	0.0139515	0.00413316	0.000842201	0.00891742	IR	MetS	0.0124414	0.00514232	0.0161899	0.0728547	MetS
lipid_CAG048	lipid_CAG048: LPE-N, MGDG	Age	-0.000213126	0.000150019	0.15654	0.342233	IR	Age	-0.000225246	0.000145933	0.123855	0.31115	MetS
lipid_CAG048	lipid_CAG048: LPE-N, MGDG	Sex (Female=1)	-0.00478775	0.00327177	0.144506	0.333475	IR	Sex (Female=1)	-0.0019712	0.00343242	0.566238	0.762514	MetS
lipid_CAG049	lipid_CAG049: HexCer	(Intercept)	0.0192981	0.0105055	0.067288	0.200749	IR	(Intercept)	0.0194251	0.0102146	0.0582474	0.185021	MetS
lipid_CAG049	lipid_CAG049: HexCer	Intermediate	0.00480104	0.00399756	0.23078	0.449895	IR	Pre MetS	0.00986809	0.0040894	0.0164674	0.0728885	MetS
lipid_CAG049	lipid_CAG049: HexCer	IR	0.00897875	0.00467428	0.0557727	0.172099	IR	MetS	0.000805959	0.00580867	0.889748	0.95559	MetS
lipid_CAG049	lipid_CAG049: HexCer	Age	-0.00059185	0.000169659	0.000564893	0.00677871	IR	Age	-0.000599862	0.000164844	0.000326459	0.00419733	MetS
lipid_CAG049	lipid_CAG049: HexCer	Sex (Female=1)	-0.00336473	0.00370011	0.363951	0.592225	IR	Sex (Female=1)	-0.000527278	0.0038772	0.891924	0.955633	MetS
lipid_CAG050	lipid_CAG050: MG	(Intercept)	-0.0140994	0.00930889	0.131009	0.308929	IR	(Intercept)	-0.0119487	0.00934507	0.202105	0.430964	MetS
lipid_CAG050	lipid_CAG050: MG	Intermediate	0.00754794	0.00356691	0.0352283	0.125153	IR	Pre MetS	0.00653082	0.00383239	0.0894817	0.252985	MetS
lipid_CAG050	lipid_CAG050: MG	IR	0.00909183	0.00417073	0.0301059	0.115249	IR	MetS	0.0134248	0.00544361	0.0142631	0.0669747	MetS
lipid_CAG050	lipid_CAG050: MG	Age	-4.97147e-05	0.000151382	0.742853	0.876667	IR	Age	-0.000103726	0.000154484	0.502503	0.733316	MetS
lipid_CAG050	lipid_CAG050: MG	Sex (Female=1)	-0.000261445	0.00330151	0.936939	0.970533	IR	Sex (Female=1)	0.00297052	0.00363352	0.414328	0.642922	MetS
lipid_CAG051	lipid_CAG051: DGDG O	(Intercept)	-0.0603122	0.013561	1.25918e-05	0.00044695	IR	(Intercept)	-0.0640238	0.0129678	1.3717e-06	6.17267e-05	MetS
lipid_CAG051	lipid_CAG051: DGDG O	Intermediate	-0.00706719	0.00513276	0.169662	0.359284	IR	Pre MetS	0.00685514	0.00526103	0.193656	0.424308	MetS
lipid_CAG051	lipid_CAG051: DGDG O	IR	0.00296726	0.00600166	0.621412	0.789893	IR	MetS	-1.07578e-06	0.00747287	0.999885	0.999885	MetS
lipid_CAG051	lipid_CAG051: DGDG O	Age	0.000745509	0.000217838	0.000714653	0.00821091	IR	Age	0.000752208	0.000212072	0.000457491	0.00561466	MetS
lipid_CAG051	lipid_CAG051: DGDG O	Sex (Female=1)	0.0101088	0.00475086	0.0342376	0.123255	IR	Sex (Female=1)	0.0123689	0.00498802	0.0137432	0.065395	MetS
lipid_CAG052	lipid_CAG052: CAR	(Intercept)	0.0108458	0.00757289	0.153219	0.340366	IR	(Intercept)	0.0142773	0.00776817	0.0671441	0.204846	MetS
lipid_CAG052	lipid_CAG052: CAR	Intermediate	0.00561274	0.00290263	0.0541718	0.168453	IR	Pre MetS	0.00505302	0.0031909	0.114432	0.300473	MetS
lipid_CAG052	lipid_CAG052: CAR	IR	0.00476883	0.003394	0.161119	0.348018	IR	MetS	0.0233856	0.00453242	4.72356e-07	3.1884e-05	MetS
lipid_CAG052	lipid_CAG052: CAR	Age	-0.000504312	0.00012319	5.57303e-05	0.00125393	IR	Age	-0.000575239	0.000128625	1.1306e-05	0.000290726	MetS
lipid_CAG052	lipid_CAG052: CAR	Sex (Female=1)	-0.00832013	0.00268666	0.00215672	0.0168787	IR	Sex (Female=1)	-0.00548754	0.00302532	0.0707795	0.213525	MetS
lipid_CAG053	lipid_CAG053: CE, SE	(Intercept)	-0.0149374	0.00896607	0.096845	0.250221	IR	(Intercept)	-0.0166333	0.00896788	0.0646932	0.200772	MetS
lipid_CAG053	lipid_CAG053: CE, SE	Intermediate	-0.00353625	0.00341827	0.301797	0.541431	IR	Pre MetS	-0.000908892	0.00366617	0.804385	0.911084	MetS
lipid_CAG053	lipid_CAG053: CE, SE	IR	-0.000573628	0.00399693	0.885986	0.951158	IR	MetS	-0.00596367	0.00520749	0.253111	0.489755	MetS
lipid_CAG053	lipid_CAG053: CE, SE	Age	5.21205e-05	0.000145074	0.719667	0.86285	IR	Age	8.15202e-05	0.000147783	0.581653	0.771181	MetS
lipid_CAG053	lipid_CAG053: CE, SE	Sex (Female=1)	-0.0042735	0.00316393	0.177895	0.372339	IR	Sex (Female=1)	-0.00515585	0.00347592	0.13913	0.341502	MetS
lipid_CAG054	lipid_CAG054: HexCer	(Intercept)	-0.00255495	0.0123369	0.836085	0.922554	IR	(Intercept)	-0.00168912	0.0122146	0.890114	0.95559	MetS
lipid_CAG054	lipid_CAG054: HexCer	Intermediate	0.000510306	0.00477215	0.914919	0.955621	IR	Pre MetS	0.00697518	0.00501807	0.165641	0.383888	MetS
lipid_CAG054	lipid_CAG054: HexCer	IR	0.00823484	0.00558	0.141139	0.327104	IR	MetS	-0.00383358	0.00712776	0.591121	0.776655	MetS
lipid_CAG054	lipid_CAG054: HexCer	Age	-0.000255397	0.000202533	0.208365	0.415192	IR	Age	-0.000268601	0.000202278	0.185311	0.416949	MetS
lipid_CAG054	lipid_CAG054: HexCer	Sex (Female=1)	0.0026257	0.00441708	0.552702	0.743838	IR	Sex (Female=1)	0.00389577	0.00475767	0.413582	0.642922	MetS
lipid_CAG055	lipid_CAG055: Miscellaneous	(Intercept)	-0.0574039	0.0140819	5.98013e-05	0.00129171	IR	(Intercept)	-0.0590956	0.0139597	3.13566e-05	0.000622687	MetS
lipid_CAG055	lipid_CAG055: Miscellaneous	Intermediate	-0.00233029	0.00528251	0.65946	0.814894	IR	Pre MetS	0.000439918	0.00558223	0.937243	0.984652	MetS
lipid_CAG055	lipid_CAG055: Miscellaneous	IR	-0.000479473	0.00617675	0.938182	0.970533	IR	MetS	-0.0165363	0.00792912	0.0379379	0.133899	MetS
lipid_CAG055	lipid_CAG055: Miscellaneous	Age	0.000673324	0.000224193	0.00291454	0.0209847	IR	Age	0.000735729	0.00022502	0.00121299	0.0105186	MetS
lipid_CAG055	lipid_CAG055: Miscellaneous	Sex (Female=1)	0.00420124	0.00488946	0.390948	0.613698	IR	Sex (Female=1)	0.00199056	0.00529256	0.707126	0.860019	MetS
lipid_CAG056	lipid_CAG056: DG	(Intercept)	-0.0221272	0.0140399	0.116162	0.286428	IR	(Intercept)	-0.0208671	0.0144719	0.150459	0.361101	MetS
lipid_CAG056	lipid_CAG056: DG	Intermediate	0.00603257	0.00532349	0.258111	0.481313	IR	Pre MetS	-5.52761e-05	0.00588465	0.992512	0.998052	MetS
lipid_CAG056	lipid_CAG056: DG	IR	-0.00655008	0.00622467	0.293589	0.53381	IR	MetS	-0.000212055	0.00835868	0.979779	0.993072	MetS
lipid_CAG056	lipid_CAG056: DG	Age	0.000163433	0.000225933	0.470061	0.676888	IR	Age	0.000144234	0.00023721	0.543657	0.756636	MetS
lipid_CAG056	lipid_CAG056: DG	Sex (Female=1)	-0.000815126	0.00492739	0.868728	0.938226	IR	Sex (Female=1)	-0.00140065	0.00557929	0.801966	0.911084	MetS
lipid_CAG057	lipid_CAG057: HexCer	(Intercept)	0.00359047	0.00899179	0.689976	0.841054	IR	(Intercept)	0.00733563	0.00881331	0.405937	0.636473	MetS
lipid_CAG057	lipid_CAG057: HexCer	Intermediate	0.0059514	0.00334253	0.0760885	0.218234	IR	Pre MetS	0.0045781	0.00351874	0.194318	0.424308	MetS
lipid_CAG057	lipid_CAG057: HexCer	IR	0.00443278	0.00390836	0.257701	0.481313	IR	MetS	0.00237192	0.00499809	0.635471	0.809326	MetS
lipid_CAG057	lipid_CAG057: HexCer	Age	-0.000443235	0.000141859	0.0019703	0.0158801	IR	Age	-0.000472899	0.00014184	0.000972657	0.00921465	MetS
lipid_CAG057	lipid_CAG057: HexCer	Sex (Female=1)	0.00437053	0.00309382	0.158878	0.344554	IR	Sex (Female=1)	0.00569907	0.00333615	0.0887048	0.252985	MetS
lipid_CAG058	lipid_CAG058: SPB	(Intercept)	-0.00730672	0.012379	0.555502	0.743838	IR	(Intercept)	-0.0110266	0.0124534	0.376692	0.616405	MetS
lipid_CAG058	lipid_CAG058: SPB	Intermediate	0.0035019	0.00466787	0.453763	0.675019	IR	Pre MetS	0.0198716	0.00508246	0.00011621	0.00179296	MetS
lipid_CAG058	lipid_CAG058: SPB	IR	0.0179112	0.00545807	0.00116448	0.0110319	IR	MetS	0.00859541	0.00721922	0.234819	0.472591	MetS
lipid_CAG058	lipid_CAG058: SPB	Age	-0.000177348	0.000198108	0.371452	0.600551	IR	Age	-0.000178605	0.000204874	0.384082	0.623027	MetS
lipid_CAG058	lipid_CAG058: SPB	Sex (Female=1)	-0.00923474	0.00432056	0.0334414	0.122071	IR	Sex (Female=1)	-0.00331315	0.00481872	0.492306	0.728343	MetS
lipid_CAG059	lipid_CAG059: SE	(Intercept)	-0.0219248	0.012115	0.0714232	0.209612	IR	(Intercept)	-0.0278557	0.0124418	0.0259579	0.103832	MetS
lipid_CAG059	lipid_CAG059: SE	Intermediate	-0.0105416	0.00464189	0.0239163	0.0985861	IR	Pre MetS	-0.00399638	0.00509634	0.433613	0.663317	MetS
lipid_CAG059	lipid_CAG059: SE	IR	-0.0075226	0.00542769	0.166872	0.358223	IR	MetS	-0.0067464	0.00723895	0.352169	0.598607	MetS
lipid_CAG059	lipid_CAG059: SE	Age	0.0001452	0.000197005	0.461725	0.675629	IR	Age	0.000216521	0.000205433	0.292814	0.541182	MetS
lipid_CAG059	lipid_CAG059: SE	Sex (Female=1)	0.0018372	0.00429651	0.669272	0.823251	IR	Sex (Female=1)	-0.000418638	0.00483189	0.93102	0.981935	MetS
lipid_CAG060	lipid_CAG060: LPC O	(Intercept)	0.00313369	0.00622216	0.614919	0.788732	IR	(Intercept)	0.00321701	0.00588921	0.585331	0.771181	MetS
lipid_CAG060	lipid_CAG060: LPC O	Intermediate	0.00518446	0.0023835	0.0304651	0.115249	IR	Pre MetS	0.00577695	0.00239191	0.0163741	0.0728885	MetS
lipid_CAG060	lipid_CAG060: LPC O	IR	0.00599528	0.00278699	0.0323281	0.119982	IR	MetS	0.010689	0.00339751	0.00183474	0.0133918	MetS
lipid_CAG060	lipid_CAG060: LPC O	Age	-0.000381184	0.000101158	0.000200899	0.00297162	IR	Age	-0.000423058	9.64177e-05	1.62963e-05	0.000386726	MetS
lipid_CAG060	lipid_CAG060: LPC O	Sex (Female=1)	-0.00560597	0.00220616	0.0115976	0.0585297	IR	Sex (Female=1)	-0.00293664	0.00226779	0.19642	0.424919	MetS
lipid_CAG061	lipid_CAG061: SE	(Intercept)	-0.0372537	0.010036	0.000248547	0.00353199	IR	(Intercept)	-0.0379196	0.00978514	0.000133043	0.00194171	MetS
lipid_CAG061	lipid_CAG061: SE	Intermediate	0.00176973	0.00382158	0.643664	0.809913	IR	Pre MetS	0.00336995	0.00398462	0.398428	0.634663	MetS
lipid_CAG061	lipid_CAG061: SE	IR	0.00205495	0.00446852	0.645969	0.809913	IR	MetS	-0.0015798	0.00565983	0.780358	0.901308	MetS
lipid_CAG061	lipid_CAG061: SE	Age	0.000321967	0.000162191	0.0481175	0.155589	IR	Age	0.000321967	0.00016062	0.0459866	0.156167	MetS
lipid_CAG061	lipid_CAG061: SE	Sex (Female=1)	-0.00027867	0.00353723	0.937263	0.970533	IR	Sex (Female=1)	0.000215125	0.00377785	0.954631	0.988323	MetS
lipid_CAG062	lipid_CAG062: Cer	(Intercept)	-0.0115829	0.00637591	0.0703486	0.207586	IR	(Intercept)	-0.0129977	0.00644352	0.0446422	0.152575	MetS
lipid_CAG062	lipid_CAG062: Cer	Intermediate	-0.00266722	0.00241394	0.27015	0.497887	IR	Pre MetS	0.00475986	0.00261457	0.0697602	0.211632	MetS
lipid_CAG062	lipid_CAG062: Cer	IR	0.00126095	0.00282258	0.655414	0.81269	IR	MetS	-0.00130265	0.00371379	0.726034	0.873182	MetS
lipid_CAG062	lipid_CAG062: Cer	Age	-0.000107804	0.000102449	0.293595	0.53381	IR	Age	-0.00010512	0.000105393	0.319439	0.569297	MetS
lipid_CAG062	lipid_CAG062: Cer	Sex (Female=1)	-0.00642246	0.00223433	0.00436108	0.0283428	IR	Sex (Female=1)	-0.00558411	0.0024789	0.0250635	0.101762	MetS
lipid_CAG063	lipid_CAG063: Miscellaneous	(Intercept)	0.0405901	0.0104697	0.000132171	0.00241208	IR	(Intercept)	0.0411255	0.0105752	0.000126146	0.00189219	MetS
lipid_CAG063	lipid_CAG063: Miscellaneous	Intermediate	0.0071469	0.00400748	0.0756172	0.218234	IR	Pre MetS	0.0101517	0.00433924	0.0200199	0.08623	MetS
lipid_CAG063	lipid_CAG063: Miscellaneous	IR	0.00698729	0.00468588	0.137063	0.320408	IR	MetS	0.0135377	0.00616354	0.0288912	0.112239	MetS
lipid_CAG063	lipid_CAG063: Miscellaneous	Age	-0.000955905	0.00017008	4.6447e-08	4.18023e-06	IR	Age	-0.000981468	0.000174915	4.8718e-08	3.75825e-06	MetS
lipid_CAG063	lipid_CAG063: Miscellaneous	Sex (Female=1)	-0.0154836	0.0037093	4.00701e-05	0.00106981	IR	Sex (Female=1)	-0.0112159	0.00411407	0.00681448	0.0370339	MetS
lipid_CAG064	lipid_CAG064: Cer	(Intercept)	-0.0155303	0.00781027	0.047746	0.155589	IR	(Intercept)	-0.0184406	0.00758031	0.0156202	0.0714823	MetS
lipid_CAG064	lipid_CAG064: Cer	Intermediate	-0.000838788	0.00295363	0.776634	0.893382	IR	Pre MetS	0.00829757	0.00306146	0.00714102	0.0378054	MetS
lipid_CAG064	lipid_CAG064: Cer	IR	0.00231589	0.00345363	0.503055	0.703756	IR	MetS	0.00273744	0.00434855	0.529536	0.748559	MetS
lipid_CAG064	lipid_CAG064: Cer	Age	6.79558e-05	0.000125354	0.588178	0.767189	IR	Age	7.13035e-05	0.000123407	0.563875	0.761603	MetS
lipid_CAG064	lipid_CAG064: Cer	Sex (Female=1)	-0.00711863	0.00273386	0.0097149	0.0509325	IR	Sex (Female=1)	-0.00498708	0.00290259	0.0868875	0.249571	MetS
lipid_CAG065	lipid_CAG065: Miscellaneous	(Intercept)	0.0288173	0.0166721	0.0850171	0.231865	IR	(Intercept)	0.0251852	0.0163486	0.124578	0.311444	MetS
lipid_CAG065	lipid_CAG065: Miscellaneous	Intermediate	-0.00176332	0.00636723	0.782035	0.8966	IR	Pre MetS	0.00217231	0.0066412	0.743842	0.880866	MetS
lipid_CAG065	lipid_CAG065: Miscellaneous	IR	-0.00726993	0.0074451	0.329682	0.557226	IR	MetS	0.0042013	0.00943329	0.656401	0.819765	MetS
lipid_CAG065	lipid_CAG065: Miscellaneous	Age	-0.000657302	0.00027023	0.0156333	0.0734632	IR	Age	-0.000635177	0.000267706	0.0183433	0.0805316	MetS
lipid_CAG065	lipid_CAG065: Miscellaneous	Sex (Female=1)	-0.00845601	0.00589347	0.152469	0.340366	IR	Sex (Female=1)	-0.00748723	0.00629657	0.23542	0.472591	MetS
lipid_CAG066	lipid_CAG066: LPE O	(Intercept)	-0.00240478	0.0103497	0.816436	0.909022	IR	(Intercept)	-0.000288586	0.00994355	0.976868	0.993072	MetS
lipid_CAG066	lipid_CAG066: LPE O	Intermediate	0.00360304	0.00396348	0.364109	0.592225	IR	Pre MetS	0.00150207	0.00406684	0.712153	0.862248	MetS
lipid_CAG066	lipid_CAG066: LPE O	IR	0.00401056	0.00463444	0.387578	0.610557	IR	MetS	0.00849227	0.00577661	0.142666	0.34547	MetS
lipid_CAG066	lipid_CAG066: LPE O	Age	-0.00025754	0.000168213	0.126901	0.304848	IR	Age	-0.000294538	0.000163934	0.0734748	0.220424	MetS
lipid_CAG066	lipid_CAG066: LPE O	Sex (Female=1)	-0.00623813	0.00366858	0.0901739	0.241059	IR	Sex (Female=1)	-0.00514566	0.0038558	0.183128	0.415268	MetS
lipid_CAG067	lipid_CAG067: ADGGA	(Intercept)	-0.0162888	0.00567376	0.00440887	0.0283428	IR	(Intercept)	-0.0171308	0.00560656	0.00246598	0.0164398	MetS
lipid_CAG067	lipid_CAG067: ADGGA	Intermediate	-0.00207112	0.00212468	0.330516	0.557226	IR	Pre MetS	0.000532874	0.0022504	0.812994	0.916528	MetS
lipid_CAG067	lipid_CAG067: ADGGA	IR	0.0014474	0.00248436	0.560633	0.743838	IR	MetS	-0.00196197	0.00319651	0.539861	0.755246	MetS
lipid_CAG067	lipid_CAG067: ADGGA	Age	-6.72387e-05	9.0173e-05	0.456503	0.675375	IR	Age	-6.17633e-05	9.07136e-05	0.496529	0.732584	MetS
lipid_CAG067	lipid_CAG067: ADGGA	Sex (Female=1)	0.0071003	0.00196659	0.000362723	0.00489676	IR	Sex (Female=1)	0.00696886	0.00213362	0.00122716	0.0105186	MetS
lipid_CAG068	lipid_CAG068: HexCer	(Intercept)	0.000425395	0.00830054	0.959164	0.979806	IR	(Intercept)	0.00181149	0.00800831	0.821211	0.918125	MetS
lipid_CAG068	lipid_CAG068: HexCer	Intermediate	0.00432394	0.00312332	0.167348	0.358223	IR	Pre MetS	0.00571274	0.00322193	0.0773142	0.22814	MetS
lipid_CAG068	lipid_CAG068: HexCer	IR	0.00883661	0.00365204	0.0161802	0.0740449	IR	MetS	0.00415077	0.00457649	0.365207	0.606806	MetS
lipid_CAG068	lipid_CAG068: HexCer	Age	-0.000376127	0.000132556	0.00488285	0.0306597	IR	Age	-0.000396864	0.000129876	0.00246419	0.0164398	MetS
lipid_CAG068	lipid_CAG068: HexCer	Sex (Female=1)	-0.00264307	0.00289092	0.361373	0.591338	IR	Sex (Female=1)	-0.000714775	0.00305474	0.815166	0.917062	MetS
lipid_CAG069	lipid_CAG069: PC, PC O	(Intercept)	-0.0431488	0.0101005	2.66652e-05	0.000799955	IR	(Intercept)	-0.044022	0.0100741	1.76017e-05	0.000396038	MetS
lipid_CAG069	lipid_CAG069: PC, PC O	Intermediate	0.000413674	0.00381489	0.913728	0.955621	IR	Pre MetS	0.00375222	0.00401036	0.350278	0.598607	MetS
lipid_CAG069	lipid_CAG069: PC, PC O	IR	0.00341782	0.00446069	0.444204	0.66446	IR	MetS	0.0035325	0.00569639	0.535682	0.75311	MetS
lipid_CAG069	lipid_CAG069: PC, PC O	Age	0.000507456	0.000161906	0.00190799	0.015851	IR	Age	0.000504393	0.000161657	0.00199854	0.0143895	MetS
lipid_CAG069	lipid_CAG069: PC, PC O	Sex (Female=1)	-0.00576336	0.00353104	0.103773	0.261858	IR	Sex (Female=1)	-0.00438926	0.00380225	0.249338	0.48961	MetS
lipid_CAG070	lipid_CAG070: DLCL	(Intercept)	-0.0104308	0.00913791	0.254651	0.479135	IR	(Intercept)	-0.00811199	0.00919835	0.378598	0.617652	MetS
lipid_CAG070	lipid_CAG070: DLCL	Intermediate	0.00680794	0.00352231	0.0542793	0.168453	IR	Pre MetS	0.00668086	0.00375281	0.0761347	0.225894	MetS
lipid_CAG070	lipid_CAG070: DLCL	IR	0.00990835	0.00411858	0.0167941	0.0755733	IR	MetS	0.00757454	0.00533057	0.156452	0.370545	MetS
lipid_CAG070	lipid_CAG070: DLCL	Age	-0.0001293	0.000149489	0.387817	0.610557	IR	Age	-0.000155653	0.000151276	0.304407	0.552671	MetS
lipid_CAG070	lipid_CAG070: DLCL	Sex (Female=1)	-0.00837162	0.00326023	0.0107594	0.0548122	IR	Sex (Female=1)	-0.00570563	0.00355807	0.109948	0.292471	MetS
lipid_CAG071	lipid_CAG071: SE	(Intercept)	0.00292583	0.0157657	0.852909	0.930446	IR	(Intercept)	0.00163153	0.0150014	0.913473	0.967206	MetS
lipid_CAG071	lipid_CAG071: SE	Intermediate	0.00168678	0.00596544	0.777573	0.893382	IR	Pre MetS	0.00644722	0.00612758	0.293641	0.541182	MetS
lipid_CAG071	lipid_CAG071: SE	IR	0.00365731	0.00697529	0.600473	0.779218	IR	MetS	0.00660768	0.00870373	0.448392	0.676345	MetS
lipid_CAG071	lipid_CAG071: SE	Age	-0.000249785	0.000253177	0.324699	0.555369	IR	Age	-0.000257608	0.000247002	0.297887	0.54714	MetS
lipid_CAG071	lipid_CAG071: SE	Sex (Female=1)	-0.011686	0.00552157	0.0352003	0.125153	IR	Sex (Female=1)	-0.00923919	0.00580961	0.112901	0.298856	MetS
lipid_CAG072	lipid_CAG072: SM	(Intercept)	-0.0104245	0.0112037	0.352949	0.581075	IR	(Intercept)	-0.0109782	0.0110411	0.320942	0.56993	MetS
lipid_CAG072	lipid_CAG072: SM	Intermediate	0.0104757	0.00430888	0.0156841	0.0734632	IR	Pre MetS	0.0139984	0.00443352	0.00176771	0.0132578	MetS
lipid_CAG072	lipid_CAG072: SM	IR	0.00880363	0.00503831	0.0816867	0.228554	IR	MetS	0.00755067	0.00629746	0.231552	0.471841	MetS
lipid_CAG072	lipid_CAG072: SM	Age	-3.50996e-05	0.000182872	0.847933	0.926891	IR	Age	-6.08766e-05	0.000178715	0.733637	0.876469	MetS
lipid_CAG072	lipid_CAG072: SM	Sex (Female=1)	-0.00570392	0.00398828	0.153795	0.340366	IR	Sex (Female=1)	-0.00192231	0.00420346	0.647803	0.817113	MetS
lipid_CAG073	lipid_CAG073: LPC	(Intercept)	0.00535185	0.00808783	0.508703	0.709818	IR	(Intercept)	0.00780532	0.00793424	0.326096	0.572193	MetS
lipid_CAG073	lipid_CAG073: LPC	Intermediate	0.0078258	0.00311107	0.0124535	0.0616962	IR	Pre MetS	0.00503363	0.00324456	0.121946	0.310397	MetS
lipid_CAG073	lipid_CAG073: LPC	IR	0.0109407	0.00363773	0.00287541	0.0209827	IR	MetS	0.0160616	0.00460864	0.000571717	0.00630055	MetS
lipid_CAG073	lipid_CAG073: LPC	Age	-0.000446086	0.000132036	0.000833375	0.00891742	IR	Age	-0.000482516	0.000130788	0.000270665	0.00374766	MetS
lipid_CAG073	lipid_CAG073: LPC	Sex (Female=1)	-0.00688515	0.00287959	0.0174695	0.0773239	IR	Sex (Female=1)	-0.00402059	0.00307619	0.192296	0.424308	MetS
lipid_CAG074	lipid_CAG074: Miscellaneous	(Intercept)	-0.0460013	0.0159318	0.00419088	0.0279392	IR	(Intercept)	-0.0520713	0.015843	0.00114435	0.0104737	MetS
lipid_CAG074	lipid_CAG074: Miscellaneous	Intermediate	-0.0119731	0.00604401	0.0485822	0.156157	IR	Pre MetS	0.00218425	0.00650572	0.737319	0.876987	MetS
lipid_CAG074	lipid_CAG074: Miscellaneous	IR	-0.00351291	0.00706717	0.61953	0.789893	IR	MetS	0.000624472	0.00924085	0.946171	0.988323	MetS
lipid_CAG074	lipid_CAG074: Miscellaneous	Age	0.000547737	0.000256512	0.0336117	0.122071	IR	Age	0.000600958	0.000262245	0.0226798	0.0956806	MetS
lipid_CAG074	lipid_CAG074: Miscellaneous	Sex (Female=1)	0.0122466	0.0055943	0.0294226	0.114304	IR	Sex (Female=1)	0.01292	0.00616812	0.0371107	0.132714	MetS
lipid_CAG075	lipid_CAG075: CAR	(Intercept)	0.00576826	0.00650922	0.376296	0.606566	IR	(Intercept)	0.00696495	0.00633208	0.27231	0.512361	MetS
lipid_CAG075	lipid_CAG075: CAR	Intermediate	0.00391266	0.00244563	0.11077	0.275649	IR	Pre MetS	0.00349262	0.00256058	0.173675	0.397393	MetS
lipid_CAG075	lipid_CAG075: CAR	IR	0.00366685	0.00285964	0.200817	0.407675	IR	MetS	0.0123985	0.00363709	0.000749207	0.00763343	MetS
lipid_CAG075	lipid_CAG075: CAR	Age	-0.000402019	0.000103794	0.00013408	0.00241208	IR	Age	-0.000452633	0.000103217	1.64717e-05	0.000386726	MetS
lipid_CAG075	lipid_CAG075: CAR	Sex (Female=1)	-0.00595013	0.00226366	0.00905368	0.0493837	IR	Sex (Female=1)	-0.00412116	0.0024277	0.0907153	0.253815	MetS
lipid_CAG076	lipid_CAG076: Miscellaneous	(Intercept)	-0.0390512	0.0146471	0.00812373	0.045696	IR	(Intercept)	-0.0467679	0.0143081	0.00121706	0.0105186	MetS
lipid_CAG076	lipid_CAG076: Miscellaneous	Intermediate	-0.00291888	0.00559782	0.602482	0.779218	IR	Pre MetS	0.0157017	0.0058359	0.00756719	0.0396727	MetS
lipid_CAG076	lipid_CAG076: Miscellaneous	IR	0.0112416	0.00654544	0.0870118	0.234932	IR	MetS	0.0093607	0.00828943	0.259776	0.493941	MetS
lipid_CAG076	lipid_CAG076: Miscellaneous	Age	0.000450175	0.000237575	0.0591506	0.180507	IR	Age	0.000491291	0.000235245	0.0376729	0.133838	MetS
lipid_CAG076	lipid_CAG076: Miscellaneous	Sex (Female=1)	-0.00139288	0.00518131	0.788263	0.901826	IR	Sex (Female=1)	0.00384641	0.00553307	0.487533	0.723263	MetS
lipid_CAG077	lipid_CAG077: Cer, HexCer	(Intercept)	0.00475109	0.00907387	0.600975	0.779218	IR	(Intercept)	0.00240705	0.00862144	0.780305	0.901308	MetS
lipid_CAG077	lipid_CAG077: Cer, HexCer	Intermediate	0.000607672	0.00345455	0.860497	0.934947	IR	Pre MetS	0.00787046	0.00346257	0.0237915	0.0988261	MetS
lipid_CAG077	lipid_CAG077: Cer, HexCer	IR	0.00765359	0.00403936	0.0591662	0.180507	IR	MetS	0.00767764	0.0049183	0.119657	0.30769	MetS
lipid_CAG077	lipid_CAG077: Cer, HexCer	Age	-0.00044194	0.000146614	0.00281422	0.0208175	IR	Age	-0.000446418	0.000139576	0.00154243	0.0120712	MetS
lipid_CAG077	lipid_CAG077: Cer, HexCer	Sex (Female=1)	-0.00227984	0.00319752	0.476444	0.68244	IR	Sex (Female=1)	0.000503542	0.00328289	0.878207	0.948464	MetS
lipid_CAG078	lipid_CAG078: LPS, LPG	(Intercept)	0.0131008	0.0135078	0.332955	0.557226	IR	(Intercept)	0.0109631	0.0130275	0.400776	0.636473	MetS
lipid_CAG078	lipid_CAG078: LPS, LPG	Intermediate	0.00622865	0.00516344	0.228732	0.449146	IR	Pre MetS	0.00633711	0.0053463	0.236904	0.473808	MetS
lipid_CAG078	lipid_CAG078: LPS, LPG	IR	0.0165843	0.00603753	0.00641118	0.0380444	IR	MetS	0.0350367	0.00759399	6.05242e-06	0.00018585	MetS
lipid_CAG078	lipid_CAG078: LPS, LPG	Age	-0.000428643	0.00021914	0.0514673	0.161583	IR	Age	-0.000463328	0.000215509	0.0324272	0.125076	MetS
lipid_CAG078	lipid_CAG078: LPS, LPG	Sex (Female=1)	-0.0167394	0.00477925	0.000537132	0.00659207	IR	Sex (Female=1)	-0.011669	0.00506887	0.022072	0.0938494	MetS
lipid_CAG079	lipid_CAG079: Miscellaneous	(Intercept)	-0.0218615	0.00799256	0.00663586	0.0389496	IR	(Intercept)	-0.023665	0.00817048	0.00407576	0.0247293	MetS
lipid_CAG079	lipid_CAG079: Miscellaneous	Intermediate	-0.00521257	0.00302385	0.0858562	0.232977	IR	Pre MetS	-0.000670767	0.00332792	0.840411	0.928061	MetS
lipid_CAG079	lipid_CAG079: Miscellaneous	IR	-0.00241939	0.00353574	0.494378	0.700693	IR	MetS	-0.00420615	0.00472704	0.374342	0.614422	MetS
lipid_CAG079	lipid_CAG079: Miscellaneous	Age	0.000128735	0.000128334	0.316675	0.553138	IR	Age	0.000153721	0.000134148	0.252824	0.489755	MetS
lipid_CAG079	lipid_CAG079: Miscellaneous	Sex (Female=1)	-0.00109218	0.00279886	0.696671	0.847302	IR	Sex (Female=1)	-0.00168467	0.00315523	0.593818	0.777811	MetS
lipid_CAG080	lipid_CAG080: Cer	(Intercept)	-0.0239849	0.0091554	0.00928448	0.0496398	IR	(Intercept)	-0.0251901	0.00894884	0.00522931	0.0297245	MetS
lipid_CAG080	lipid_CAG080: Cer	Intermediate	0.00448738	0.00349669	0.200452	0.407675	IR	Pre MetS	0.00834106	0.00364997	0.0230546	0.0965075	MetS
lipid_CAG080	lipid_CAG080: Cer	IR	-0.00239163	0.00408863	0.55906	0.743838	IR	MetS	0.00492417	0.00518449	0.343047	0.59507	MetS
lipid_CAG080	lipid_CAG080: Cer	Age	0.000130301	0.000148402	0.38069	0.608204	IR	Age	0.000110985	0.00014713	0.451289	0.678819	MetS
lipid_CAG080	lipid_CAG080: Cer	Sex (Female=1)	-0.00709549	0.00323652	0.0291882	0.114215	IR	Sex (Female=1)	-0.00541478	0.00346057	0.118793	0.307623	MetS
lipid_CAG081	lipid_CAG081: TG, DG O	(Intercept)	-0.00404825	0.00489496	0.408935	0.630929	IR	(Intercept)	-0.00598814	0.00471519	0.205162	0.432763	MetS
lipid_CAG081	lipid_CAG081: TG, DG O	Intermediate	-0.00148863	0.00186768	0.426106	0.648161	IR	Pre MetS	0.00271912	0.00192457	0.158823	0.372889	MetS
lipid_CAG081	lipid_CAG081: TG, DG O	IR	0.00484005	0.00218385	0.0274841	0.109936	IR	MetS	0.00102914	0.0027337	0.706861	0.860019	MetS
lipid_CAG081	lipid_CAG081: TG, DG O	Age	-0.000115066	7.92657e-05	0.147731	0.338029	IR	Age	-0.000101199	7.75793e-05	0.19316	0.424308	MetS
lipid_CAG081	lipid_CAG081: TG, DG O	Sex (Female=1)	-0.00177102	0.00172872	0.306506	0.546248	IR	Sex (Female=1)	-0.000805071	0.0018247	0.659407	0.819765	MetS
lipid_CAG082	lipid_CAG082: SM	(Intercept)	0.025993	0.00999575	0.00981115	0.0509425	IR	(Intercept)	0.0258588	0.00978609	0.00870019	0.0435009	MetS
lipid_CAG082	lipid_CAG082: SM	Intermediate	0.00618253	0.00378386	0.103412	0.261858	IR	Pre MetS	0.00568473	0.003993	0.155666	0.370308	MetS
lipid_CAG082	lipid_CAG082: SM	IR	0.00258836	0.00442441	0.559012	0.743838	IR	MetS	0.00474695	0.00567173	0.403343	0.636473	MetS
lipid_CAG082	lipid_CAG082: SM	Age	-0.000725035	0.00016059	9.38197e-06	0.000389712	IR	Age	-0.000745966	0.000160958	5.51397e-06	0.00018585	MetS
lipid_CAG082	lipid_CAG082: SM	Sex (Female=1)	-0.00421532	0.00350232	0.22978	0.44957	IR	Sex (Female=1)	-0.0020763	0.0037858	0.583828	0.771181	MetS
lipid_CAG083	lipid_CAG083: ST	(Intercept)	-0.0326741	0.0146122	0.0261428	0.106144	IR	(Intercept)	-0.0397186	0.0140734	0.00511437	0.0296964	MetS
lipid_CAG083	lipid_CAG083: ST	Intermediate	-0.00329175	0.0055218	0.55157	0.743838	IR	Pre MetS	0.00576407	0.00573137	0.315435	0.564023	MetS
lipid_CAG083	lipid_CAG083: ST	IR	-0.0108055	0.00645656	0.0953433	0.247526	IR	MetS	-0.00359674	0.00814095	0.658973	0.819765	MetS
lipid_CAG083	lipid_CAG083: ST	Age	0.00039453	0.000234349	0.0934025	0.244841	IR	Age	0.000434864	0.000231031	0.0608468	0.192148	MetS
lipid_CAG083	lipid_CAG083: ST	Sex (Female=1)	0.00706752	0.00511095	0.167834	0.358223	IR	Sex (Female=1)	0.00849634	0.00543396	0.119062	0.307623	MetS
lipid_CAG084	lipid_CAG084: Hex2Cer	(Intercept)	-0.000250126	0.0069291	0.97123	0.983534	IR	(Intercept)	3.59734e-05	0.00663172	0.995676	0.998052	MetS
lipid_CAG084	lipid_CAG084: Hex2Cer	Intermediate	0.00461697	0.00258429	0.0751035	0.218234	IR	Pre MetS	0.0049279	0.00256721	0.0559411	0.179811	MetS
lipid_CAG084	lipid_CAG084: Hex2Cer	IR	0.00254218	0.00302177	0.400912	0.622105	IR	MetS	0.00168656	0.00364651	0.644076	0.816435	MetS
lipid_CAG084	lipid_CAG084: Hex2Cer	Age	-0.000322527	0.000109679	0.00355179	0.0245893	IR	Age	-0.000346712	0.000103484	0.000919092	0.00886267	MetS
lipid_CAG084	lipid_CAG084: Hex2Cer	Sex (Female=1)	-7.51699e-05	0.00239201	0.974953	0.983534	IR	Sex (Female=1)	0.00118543	0.00243399	0.626623	0.802091	MetS
lipid_CAG085	lipid_CAG085: SE	(Intercept)	-0.047496	0.0151075	0.00184858	0.01567	IR	(Intercept)	-0.0502466	0.0149743	0.000902884	0.00886267	MetS
lipid_CAG085	lipid_CAG085: SE	Intermediate	-0.00388603	0.0057843	0.502255	0.703756	IR	Pre MetS	0.0035481	0.00611237	0.562063	0.761603	MetS
lipid_CAG085	lipid_CAG085: SE	IR	0.00469202	0.00676349	0.488434	0.69409	IR	MetS	0.000122206	0.00868213	0.98878	0.996159	MetS
lipid_CAG085	lipid_CAG085: SE	Age	0.000572743	0.00024549	0.0203608	0.0865736	IR	Age	0.000604948	0.000246389	0.0146934	0.0684001	MetS
lipid_CAG085	lipid_CAG085: SE	Sex (Female=1)	-0.00877509	0.00535391	0.102347	0.260696	IR	Sex (Female=1)	-0.00739978	0.00579519	0.202713	0.430964	MetS
lipid_CAG086	lipid_CAG086: TG	(Intercept)	-0.017725	0.0071786	0.0141472	0.0688242	IR	(Intercept)	-0.021272	0.0072375	0.00356854	0.0224071	MetS
lipid_CAG086	lipid_CAG086: TG	Intermediate	-0.00391578	0.00273201	0.152902	0.340366	IR	Pre MetS	0.00099613	0.00295009	0.735874	0.876987	MetS
lipid_CAG086	lipid_CAG086: TG	IR	-0.00305995	0.0031945	0.338959	0.563193	IR	MetS	-0.00893174	0.00419036	0.0339286	0.127006	MetS
lipid_CAG086	lipid_CAG086: TG	Age	9.3218e-05	0.000115949	0.42211	0.646597	IR	Age	0.000138082	0.000118918	0.24658	0.48596	MetS
lipid_CAG086	lipid_CAG086: TG	Sex (Female=1)	0.00294476	0.00252874	0.245216	0.466256	IR	Sex (Female=1)	0.00170872	0.002797	0.541759	0.755943	MetS
lipid_CAG087	lipid_CAG087: SE	(Intercept)	-0.0302252	0.00471976	6.4624e-10	8.72425e-08	IR	(Intercept)	-0.0311689	0.00457754	6.08686e-11	8.21726e-09	MetS
lipid_CAG087	lipid_CAG087: SE	Intermediate	-0.00230021	0.00178137	0.197691	0.404368	IR	Pre MetS	0.000217726	0.00184743	0.90627	0.963357	MetS
lipid_CAG087	lipid_CAG087: SE	IR	-0.000699876	0.00208293	0.737121	0.874825	IR	MetS	-0.000997908	0.00262413	0.704028	0.860019	MetS
lipid_CAG087	lipid_CAG087: SE	Age	0.000126723	7.56027e-05	0.0948327	0.24739	IR	Age	0.000138717	7.447e-05	0.0635602	0.198396	MetS
lipid_CAG087	lipid_CAG087: SE	Sex (Female=1)	-0.000297327	0.00164883	0.857028	0.933055	IR	Sex (Female=1)	-0.000302417	0.00175157	0.863049	0.935836	MetS
lipid_CAG088	lipid_CAG088: MG	(Intercept)	0.00389448	0.0129248	0.763398	0.883418	IR	(Intercept)	0.00928282	0.0140457	0.509224	0.739196	MetS
lipid_CAG088	lipid_CAG088: MG	Intermediate	0.0154431	0.00489171	0.00177009	0.0154169	IR	Pre MetS	0.0159803	0.00567536	0.00521597	0.0297245	MetS
lipid_CAG088	lipid_CAG088: MG	IR	0.00845209	0.0057198	0.140627	0.327104	IR	MetS	0.0231344	0.00806139	0.00442421	0.0265453	MetS
lipid_CAG088	lipid_CAG088: MG	Age	-0.000457749	0.000207608	0.0282847	0.112307	IR	Age	-0.000559771	0.000228773	0.0150332	0.0693841	MetS
lipid_CAG088	lipid_CAG088: MG	Sex (Female=1)	-0.00293925	0.00452774	0.516769	0.715526	IR	Sex (Female=1)	0.00312869	0.00538085	0.56141	0.761603	MetS
lipid_CAG089	lipid_CAG089: SE	(Intercept)	-0.0156288	0.0135166	0.248568	0.470064	IR	(Intercept)	-0.0232838	0.0133146	0.0814437	0.237728	MetS
lipid_CAG089	lipid_CAG089: SE	Intermediate	-0.00741041	0.00519749	0.155061	0.341024	IR	Pre MetS	0.0122264	0.00541288	0.0246765	0.100949	MetS
lipid_CAG089	lipid_CAG089: SE	IR	0.0051437	0.00607734	0.398075	0.619483	IR	MetS	0.00743733	0.00768856	0.334226	0.584083	MetS
lipid_CAG089	lipid_CAG089: SE	Age	0.000108397	0.000220585	0.623529	0.789893	IR	Age	0.000139461	0.000218193	0.523244	0.745873	MetS
lipid_CAG089	lipid_CAG089: SE	Sex (Female=1)	-0.0088576	0.00481077	0.0666609	0.199983	IR	Sex (Female=1)	-0.0046598	0.00513199	0.364673	0.606806	MetS
lipid_CAG090	lipid_CAG090: TG	(Intercept)	-0.0178543	0.00856195	0.0379569	0.131389	IR	(Intercept)	-0.0177925	0.00843551	0.0358214	0.1307	MetS
lipid_CAG090	lipid_CAG090: TG	Intermediate	0.000833285	0.00326954	0.799018	0.903212	IR	Pre MetS	0.0019302	0.003438	0.574957	0.76661	MetS
lipid_CAG090	lipid_CAG090: TG	IR	0.00387492	0.00382303	0.311671	0.55181	IR	MetS	0.0055198	0.0048834	0.25932	0.493941	MetS
lipid_CAG090	lipid_CAG090: TG	Age	6.91715e-07	0.000138762	0.996026	0.996026	IR	Age	-8.55126e-06	0.000138586	0.950843	0.988323	MetS
lipid_CAG090	lipid_CAG090: TG	Sex (Female=1)	0.000525577	0.00302627	0.86225	0.93497	IR	Sex (Female=1)	0.00166077	0.00325959	0.610806	0.790295	MetS
lipid_CAG091	lipid_CAG091: Miscellaneous	(Intercept)	0.0189756	0.0161915	0.242225	0.462196	IR	(Intercept)	0.0196212	0.0159508	0.219699	0.45455	MetS
lipid_CAG091	lipid_CAG091: Miscellaneous	Intermediate	0.000177443	0.00619862	0.977183	0.983534	IR	Pre MetS	0.0107983	0.006551	0.100414	0.275248	MetS
lipid_CAG091	lipid_CAG091: Miscellaneous	IR	0.00989634	0.00724795	0.173236	0.365419	IR	MetS	0.0118524	0.00930516	0.203821	0.431621	MetS
lipid_CAG091	lipid_CAG091: Miscellaneous	Age	-0.000488633	0.000263074	0.0643155	0.194024	IR	Age	-0.000507058	0.00026407	0.0558642	0.179811	MetS
lipid_CAG091	lipid_CAG091: Miscellaneous	Sex (Female=1)	-0.0134427	0.00573741	0.0198372	0.0856966	IR	Sex (Female=1)	-0.0098304	0.00621105	0.114625	0.300473	MetS
lipid_CAG092	lipid_CAG092: BA	(Intercept)	-0.00557125	0.00270652	0.0404815	0.136625	IR	(Intercept)	-0.00275121	0.00266131	0.302141	0.551203	MetS
lipid_CAG092	lipid_CAG092: BA	Intermediate	0.00281306	0.00102067	0.006238	0.037428	IR	Pre MetS	0.000643868	0.00106678	0.54663	0.758817	MetS
lipid_CAG092	lipid_CAG092: BA	IR	0.00237542	0.00119346	0.0475331	0.155589	IR	MetS	0.00530195	0.00151528	0.000543959	0.00620232	MetS
lipid_CAG092	lipid_CAG092: BA	Age	-0.000133256	4.33181e-05	0.00230624	0.0175404	IR	Age	-0.000169487	4.30019e-05	0.000102651	0.00167974	MetS
lipid_CAG092	lipid_CAG092: BA	Sex (Female=1)	-0.00376856	0.00094473	8.49695e-05	0.00169939	IR	Sex (Female=1)	-0.00312041	0.00101143	0.00224024	0.0153999	MetS
lipid_CAG093	lipid_CAG093: FA	(Intercept)	-0.0227636	0.0059918	0.000178524	0.00283539	IR	(Intercept)	-0.0217165	0.00592489	0.000296036	0.00389901	MetS
lipid_CAG093	lipid_CAG093: FA	Intermediate	0.00552645	0.00225888	0.0150452	0.0718976	IR	Pre MetS	0.00614996	0.00238751	0.010517	0.051629	MetS
lipid_CAG093	lipid_CAG093: FA	IR	0.00623864	0.00264127	0.0188694	0.0821734	IR	MetS	0.00722148	0.00339127	0.0341004	0.127006	MetS
lipid_CAG093	lipid_CAG093: FA	Age	5.23469e-05	9.58684e-05	0.585486	0.765526	IR	Age	2.75297e-05	9.62406e-05	0.775053	0.901308	MetS
lipid_CAG093	lipid_CAG093: FA	Sex (Female=1)	-0.00432569	0.00209081	0.0394822	0.13409	IR	Sex (Female=1)	-0.0023263	0.00226362	0.304992	0.552671	MetS
lipid_CAG094	lipid_CAG094: SE	(Intercept)	-0.0355072	0.00800462	1.3243e-05	0.00044695	IR	(Intercept)	-0.0379288	0.00790663	2.63378e-06	0.000101589	MetS
lipid_CAG094	lipid_CAG094: SE	Intermediate	-0.00112233	0.00299512	0.708155	0.854713	IR	Pre MetS	0.00589811	0.00318462	0.0650814	0.200823	MetS
lipid_CAG094	lipid_CAG094: SE	IR	0.00273655	0.00350214	0.435239	0.659325	IR	MetS	-0.00240828	0.0045235	0.594881	0.777811	MetS
lipid_CAG094	lipid_CAG094: SE	Age	0.000291099	0.000127115	0.0227706	0.0953189	IR	Age	0.000318115	0.000128372	0.0138056	0.065395	MetS
lipid_CAG094	lipid_CAG094: SE	Sex (Female=1)	-0.00125011	0.00277226	0.65239	0.81173	IR	Sex (Female=1)	-7.5006e-05	0.00301937	0.980199	0.993072	MetS
lipid_CAG095	lipid_CAG095: SMr	(Intercept)	-0.0106814	0.00450926	0.0185337	0.0813673	IR	(Intercept)	-0.0112278	0.00440858	0.0114125	0.0555201	MetS
lipid_CAG095	lipid_CAG095: SMr	Intermediate	0.000205459	0.00172508	0.905282	0.955621	IR	Pre MetS	0.00155855	0.00179635	0.386355	0.624646	MetS
lipid_CAG095	lipid_CAG095: SMr	IR	0.00112086	0.00201711	0.57888	0.758726	IR	MetS	0.000153614	0.00255157	0.952037	0.988323	MetS
lipid_CAG095	lipid_CAG095: SMr	Age	-4.49218e-05	7.32137e-05	0.540002	0.734512	IR	Age	-4.18805e-05	7.24109e-05	0.563483	0.761603	MetS
lipid_CAG095	lipid_CAG095: SMr	Sex (Female=1)	-0.000127701	0.00159673	0.936314	0.970533	IR	Sex (Female=1)	0.00030657	0.00170314	0.857282	0.935767	MetS
lipid_CAG096	lipid_CAG096: FAHFA	(Intercept)	-0.0287786	0.00675776	2.82049e-05	0.000801612	IR	(Intercept)	-0.0305486	0.00660539	5.76034e-06	0.00018585	MetS
lipid_CAG096	lipid_CAG096: FAHFA	Intermediate	-0.00187201	0.00255255	0.463941	0.675629	IR	Pre MetS	0.00269051	0.00264366	0.309699	0.555606	MetS
lipid_CAG096	lipid_CAG096: FAHFA	IR	7.31847e-05	0.00298466	0.980455	0.9841	IR	MetS	-0.00212561	0.00375511	0.571813	0.76661	MetS
lipid_CAG096	lipid_CAG096: FAHFA	Age	0.000142041	0.000108332	0.190889	0.393436	IR	Age	0.000150965	0.000106566	0.157712	0.371898	MetS
lipid_CAG096	lipid_CAG096: FAHFA	Sex (Female=1)	-0.00204357	0.00236263	0.38781	0.610557	IR	Sex (Female=1)	-0.00149716	0.00250648	0.550785	0.760674	MetS
lipid_CAG097	lipid_CAG097: TG	(Intercept)	-0.0173929	0.0105698	0.100995	0.258471	IR	(Intercept)	-0.0209612	0.0104753	0.0463672	0.156167	MetS
lipid_CAG097	lipid_CAG097: TG	Intermediate	-0.00633976	0.00400196	0.114298	0.283123	IR	Pre MetS	0.0055318	0.00420528	0.189449	0.424308	MetS
lipid_CAG097	lipid_CAG097: TG	IR	-0.00124254	0.00467943	0.790797	0.902666	IR	MetS	0.00154258	0.00597326	0.796408	0.909218	MetS
lipid_CAG097	lipid_CAG097: TG	Age	1.67103e-05	0.000169846	0.921698	0.960843	IR	Age	4.55921e-05	0.000169514	0.788163	0.903626	MetS
lipid_CAG097	lipid_CAG097: TG	Sex (Female=1)	0.00216772	0.00370419	0.558885	0.743838	IR	Sex (Female=1)	0.00340124	0.00398706	0.394357	0.631908	MetS
lipid_CAG098	lipid_CAG098: DGGA	(Intercept)	-0.00595692	0.0173504	0.73161	0.872118	IR	(Intercept)	-0.00431897	0.0168791	0.798236	0.909382	MetS
lipid_CAG098	lipid_CAG098: DGGA	Intermediate	0.00781411	0.00661856	0.23876	0.458685	IR	Pre MetS	0.0202694	0.0068646	0.00341956	0.0217243	MetS
lipid_CAG098	lipid_CAG098: DGGA	IR	0.0180051	0.00773897	0.0207104	0.0873722	IR	MetS	0.0182703	0.00975061	0.062016	0.194701	MetS
lipid_CAG098	lipid_CAG098: DGGA	Age	-9.55446e-05	0.000280896	0.734007	0.873048	IR	Age	-0.000166347	0.000276712	0.548228	0.759085	MetS
lipid_CAG098	lipid_CAG098: DGGA	Sex (Female=1)	-0.0088182	0.0061261	0.151153	0.340094	IR	Sex (Female=1)	-0.00149913	0.00650838	0.817999	0.917297	MetS
lipid_CAG099	lipid_CAG099: DG, SE	(Intercept)	-0.0465218	0.0111693	4.16036e-05	0.00106981	IR	(Intercept)	-0.0501001	0.0110041	7.93432e-06	0.000225502	MetS
lipid_CAG099	lipid_CAG099: DG, SE	Intermediate	-0.00943794	0.00423125	0.0265131	0.106844	IR	Pre MetS	0.000650645	0.00453012	0.8859	0.954862	MetS
lipid_CAG099	lipid_CAG099: DG, SE	IR	-0.0111362	0.00494753	0.0251792	0.103006	IR	MetS	-0.00794139	0.00643467	0.21819	0.453942	MetS
lipid_CAG099	lipid_CAG099: DG, SE	Age	0.000588093	0.000179577	0.00119149	0.0110932	IR	Age	0.000624085	0.000182609	0.000726608	0.00754554	MetS
lipid_CAG099	lipid_CAG099: DG, SE	Sex (Female=1)	0.00681381	0.00391642	0.0830039	0.231042	IR	Sex (Female=1)	0.00526516	0.00429504	0.221289	0.456092	MetS
lipid_CAG100	lipid_CAG100: DGTS	(Intercept)	-0.0183609	0.00481391	0.000168529	0.00275775	IR	(Intercept)	-0.0186219	0.00472197	0.000101721	0.00167974	MetS
lipid_CAG100	lipid_CAG100: DGTS	Intermediate	9.21897e-05	0.0018295	0.959847	0.979806	IR	Pre MetS	-9.28713e-05	0.00191377	0.96133	0.988562	MetS
lipid_CAG100	lipid_CAG100: DGTS	IR	0.000626208	0.0021392	0.769948	0.888402	IR	MetS	-0.00173772	0.00271835	0.523184	0.745873	MetS
lipid_CAG100	lipid_CAG100: DGTS	Age	6.81886e-05	7.76452e-05	0.380592	0.608204	IR	Age	7.41067e-05	7.71438e-05	0.337576	0.588035	MetS
lipid_CAG100	lipid_CAG100: DGTS	Sex (Female=1)	-0.00273025	0.00169337	0.108032	0.27008	IR	Sex (Female=1)	-0.00291219	0.00181446	0.109636	0.292471	MetS
lipid_CAG101	lipid_CAG101: AAHFA	(Intercept)	-0.0119606	0.00106699	2.69003e-24	1.45262e-21	IR	(Intercept)	-0.0122978	0.00108032	6.94648e-25	3.7511e-22	MetS
lipid_CAG101	lipid_CAG101: AAHFA	Intermediate	0.00014541	0.000406208	0.720639	0.86285	IR	Pre MetS	0.000903391	0.000438369	0.0402556	0.140245	MetS
lipid_CAG101	lipid_CAG101: AAHFA	IR	0.000347177	0.000474973	0.465433	0.675629	IR	MetS	0.000130425	0.000622668	0.834241	0.925031	MetS
lipid_CAG101	lipid_CAG101: AAHFA	Age	1.67091e-05	1.72398e-05	0.333281	0.557226	IR	Age	2.02111e-05	1.76706e-05	0.253707	0.489755	MetS
lipid_CAG101	lipid_CAG101: AAHFA	Sex (Female=1)	-0.000651638	0.000375984	0.0841815	0.231865	IR	Sex (Female=1)	-0.000439742	0.000415621	0.290961	0.539927	MetS
lipid_CAG102	lipid_CAG102: TG, DG O	(Intercept)	-0.0124148	0.0184047	0.500528	0.703756	IR	(Intercept)	-0.0175557	0.0176915	0.321905	0.56993	MetS
lipid_CAG102	lipid_CAG102: TG, DG O	Intermediate	-0.00713645	0.00706502	0.313324	0.552925	IR	Pre MetS	0.00809116	0.00724259	0.264892	0.500147	MetS
lipid_CAG102	lipid_CAG102: TG, DG O	IR	0.00908458	0.00826102	0.272421	0.498669	IR	MetS	0.00749234	0.0102875	0.467049	0.698632	MetS
lipid_CAG102	lipid_CAG102: TG, DG O	Age	-8.77936e-06	0.000299844	0.976663	0.983534	IR	Age	1.05758e-05	0.000291948	0.971129	0.993072	MetS
lipid_CAG102	lipid_CAG102: TG, DG O	Sex (Female=1)	0.000211526	0.00653934	0.974219	0.983534	IR	Sex (Female=1)	0.00313071	0.00686676	0.648803	0.817113	MetS
lipid_CAG103	lipid_CAG103: FA, DG	(Intercept)	-0.0231696	0.00643893	0.000379203	0.00499438	IR	(Intercept)	-0.021475	0.00612141	0.000526307	0.00617839	MetS
lipid_CAG103	lipid_CAG103: FA, DG	Intermediate	0.00566248	0.00242622	0.0203178	0.0865736	IR	Pre MetS	0.00558401	0.00248475	0.0254075	0.102388	MetS
lipid_CAG103	lipid_CAG103: FA, DG	IR	0.0043421	0.00283694	0.12702	0.304848	IR	MetS	0.00330418	0.00352939	0.349991	0.598607	MetS
lipid_CAG103	lipid_CAG103: FA, DG	Age	0.000149038	0.00010297	0.148921	0.339313	IR	Age	0.000123513	0.00010016	0.218565	0.453942	MetS
lipid_CAG103	lipid_CAG103: FA, DG	Sex (Female=1)	-6.1788e-05	0.00224569	0.97807	0.983534	IR	Sex (Female=1)	0.00136337	0.00235582	0.563245	0.761603	MetS
lipid_CAG104	lipid_CAG104: SM	(Intercept)	-0.00953301	0.0107983	0.378097	0.607655	IR	(Intercept)	-0.0131467	0.0106242	0.216978	0.453942	MetS
lipid_CAG104	lipid_CAG104: SM	Intermediate	-0.000839485	0.00414132	0.839511	0.923291	IR	Pre MetS	0.00739131	0.00433613	0.0893927	0.252985	MetS
lipid_CAG104	lipid_CAG104: SM	IR	0.00735322	0.00484238	0.130026	0.307982	IR	MetS	0.00491018	0.00615912	0.426006	0.655167	MetS
lipid_CAG104	lipid_CAG104: SM	Age	-2.22233e-05	0.000175761	0.899475	0.954256	IR	Age	-3.22135e-06	0.000174789	0.985309	0.994518	MetS
lipid_CAG104	lipid_CAG104: SM	Sex (Female=1)	-0.000433999	0.00383318	0.909937	0.955621	IR	Sex (Female=1)	0.00185068	0.00411112	0.652945	0.819765	MetS
lipid_CAG105	lipid_CAG105: CAR	(Intercept)	-0.00210472	0.00805306	0.794012	0.902666	IR	(Intercept)	0.0014219	0.00788613	0.857046	0.935767	MetS
lipid_CAG105	lipid_CAG105: CAR	Intermediate	0.00645671	0.00306998	0.0363521	0.128153	IR	Pre MetS	0.0041967	0.00321137	0.192356	0.424308	MetS
lipid_CAG105	lipid_CAG105: CAR	IR	0.00347902	0.00358968	0.333304	0.557226	IR	MetS	0.00585591	0.00456149	0.200294	0.429202	MetS
lipid_CAG105	lipid_CAG105: CAR	Age	-0.000256019	0.000130292	0.0504172	0.159212	IR	Age	-0.000302602	0.00012945	0.0201203	0.08623	MetS
lipid_CAG105	lipid_CAG105: CAR	Sex (Female=1)	-0.00848662	0.00284155	0.00307325	0.0218362	IR	Sex (Female=1)	-0.00677438	0.00304472	0.0268897	0.105988	MetS
lipid_CAG106	lipid_CAG106: Miscellaneous	(Intercept)	-0.0451511	0.0130619	0.00063269	0.00742723	IR	(Intercept)	-0.0430409	0.0123141	0.000551318	0.00620232	MetS
lipid_CAG106	lipid_CAG106: Miscellaneous	Intermediate	0.00228725	0.00500343	0.647931	0.809913	IR	Pre MetS	-0.00468717	0.00506168	0.355247	0.601359	MetS
lipid_CAG106	lipid_CAG106: Miscellaneous	IR	-0.00555985	0.00585043	0.342773	0.567783	IR	MetS	0.0012471	0.00718972	0.86242	0.935836	MetS
lipid_CAG106	lipid_CAG106: Miscellaneous	Age	0.000446138	0.000212349	0.0365474	0.128153	IR	Age	0.000435566	0.000204036	0.0336593	0.127006	MetS
lipid_CAG106	lipid_CAG106: Miscellaneous	Sex (Female=1)	0.00785085	0.00463114	0.0911557	0.242102	IR	Sex (Female=1)	0.00649428	0.00479903	0.177079	0.403472	MetS
lipid_CAG107	lipid_CAG107: Miscellaneous	(Intercept)	-0.0088865	0.00697487	0.203705	0.410266	IR	(Intercept)	-0.00874537	0.00672379	0.194455	0.424308	MetS
lipid_CAG107	lipid_CAG107: Miscellaneous	Intermediate	0.00180916	0.00267379	0.499208	0.703756	IR	Pre MetS	0.00402368	0.00276376	0.14656	0.353314	MetS
lipid_CAG107	lipid_CAG107: Miscellaneous	IR	0.00712477	0.00312642	0.0234349	0.0973448	IR	MetS	0.0119757	0.00392569	0.0025053	0.0164983	MetS
lipid_CAG107	lipid_CAG107: Miscellaneous	Age	-1.40522e-05	0.000113478	0.901538	0.954569	IR	Age	-3.0127e-05	0.000111407	0.787036	0.903626	MetS
lipid_CAG107	lipid_CAG107: Miscellaneous	Sex (Female=1)	-0.00593645	0.00247485	0.0171141	0.0763768	IR	Sex (Female=1)	-0.00374459	0.00262034	0.154117	0.368244	MetS
lipid_CAG108	lipid_CAG108: DG O, SE	(Intercept)	-0.0394513	0.00959305	5.16414e-05	0.00121245	IR	(Intercept)	-0.0407674	0.00946042	2.27796e-05	0.000473116	MetS
lipid_CAG108	lipid_CAG108: DG O, SE	Intermediate	0.00205961	0.00366783	0.574888	0.755327	IR	Pre MetS	0.00946539	0.0038112	0.0135989	0.065395	MetS
lipid_CAG108	lipid_CAG108: DG O, SE	IR	0.00128892	0.00428873	0.763993	0.883418	IR	MetS	0.00659618	0.0054135	0.224082	0.460093	MetS
lipid_CAG108	lipid_CAG108: DG O, SE	Age	0.000338991	0.000155665	0.0302725	0.115249	IR	Age	0.000322848	0.000153629	0.0365027	0.13141	MetS
lipid_CAG108	lipid_CAG108: DG O, SE	Sex (Female=1)	-0.000727483	0.00339492	0.830482	0.920863	IR	Sex (Female=1)	0.00241873	0.00361343	0.503815	0.733316	MetS
*The results of rank-based linear regression (age and sex adjusted) are shown.
*The P values were corrected by the Benjamini-Hochberg procedure .

## Sheet: Supplementary Table 4
Supplementary Table 4. Correlations between fecal metabolite CAGs and clinical markers
			Adiponectin			Adipsin			ALT			BMI			FBG			γ-GTP			HbA1c			HDL-C			HOMA-IR			hsCRP			IL-10			IL-6			LDL-C			MCP1			Resistin			SBP
CAG ID	Annotation		Estimate	P value	Adj P value	Estimate	P value	Adj P value	Estimate	P value	Adj P value	Estimate	P value	Adj P value	Estimate	P value	Adj P value	Estimate	P value	Adj P value	Estimate	P value	Adj P value	Estimate	P value	Adj P value	Estimate	P value	Adj P value	Estimate	P value	Adj P value	Estimate	P value	Adj P value	Estimate	P value	Adj P value	Estimate	P value	Adj P value	Estimate	P value	Adj P value	Estimate	P value	Adj P value	Estimate	P value
hydro_CAG01	hydro_CAG01: Amino acids and their derivatives		-0.0772936	0.197219	0.381316	-0.0610313	0.308854	0.517915	0.0237676	0.692116	0.835944	0.0878857	0.142411	0.314224	-0.112367	0.0604089	0.172381	-0.0078495	0.895964	0.957644	-0.217933	0.000238156	0.00301664	0.00316243	0.957986	0.974554	0.0271814	0.650635	0.81619	-0.0309348	0.606241	0.791353	0.106163	0.0761429	0.201867	-0.144402	0.0155981	0.0667136	-0.0633768	0.290596	0.499416	-0.077909	0.193666	0.379532	-0.0321481	0.592184	0.77895	0.0159995	0.789821
hydro_CAG02	hydro_CAG02: Branched-chain fatty acids and hydroxy acids		0.00277298	0.963156	0.974554	0.106544	0.0750904	0.200632	-0.0500169	0.404438	0.620968	0.0405315	0.499381	0.714072	-0.0201998	0.736472	0.865544	-0.0764373	0.202244	0.384263	-0.00293326	0.961028	0.974554	0.0235146	0.69523	0.835944	0.031917	0.594851	0.77946	-0.00293082	0.961061	0.974554	-0.148014	0.0131624	0.0600205	0.0385312	0.520805	0.727001	0.0105107	0.861004	0.94402	0.0990262	0.0981927	0.241596	0.0234017	0.69662	0.835944	-0.0224326	0.708601
hydro_CAG03	hydro_CAG03: Amino acid derivatives		-0.150665	0.0115945	0.0539375	-0.0153351	0.798358	0.90285	0.0885175	0.139553	0.309917	0.150529	0.0116707	0.0539375	-0.00528912	0.92979	0.96653	0.214017	0.000309687	0.00349076	-0.10577	0.0772418	0.203205	-0.12122	0.0426827	0.137712	0.127412	0.0330754	0.118645	0.162031	0.00658487	0.0345933	0.161763	0.0066759	0.0345933	-0.0811629	0.175649	0.3607	0.0332155	0.579943	0.771753	0.0177908	0.766934	0.888246	-0.0559625	0.350834	0.571358	0.0686793	0.252028
hydro_CAG04	hydro_CAG04: Purine and pyrimidine derivatives		-0.0500669	0.403969	0.620968	0.120444	0.0440367	0.139478	0.0710936	0.2357	0.42426	0.2957	4.67947e-07	2.00047e-05	-0.0529847	0.377097	0.594319	0.0282148	0.63828	0.81619	-0.0128711	0.830219	0.924869	-0.0655772	0.274137	0.478341	0.119748	0.0452827	0.140788	0.0453379	0.449864	0.668928	0.182987	0.00211026	0.0144342	-0.074558	0.213594	0.399175	0.0482429	0.42133	0.633582	0.123149	0.0394645	0.132322	0.00932809	0.876511	0.95164	0.00770469	0.897873
hydro_CAG05	hydro_CAG05: Monosaccharides and sugar derivatives		-0.161213	0.00686656	0.0350502	-0.0145412	0.80859	0.906681	0.0952702	0.111685	0.263423	0.170842	0.00414318	0.0248591	0.0770803	0.198462	0.381316	0.177244	0.00291849	0.0188325	0.0821395	0.170492	0.355538	-0.163756	0.00602406	0.0327021	0.191634	0.00127198	0.0092557	0.142333	0.0171637	0.0715853	0.311191	1.05777e-07	9.04393e-06	-0.0394234	0.511192	0.719455	-0.00829034	0.890157	0.957644	-0.00872513	0.884435	0.957205	-0.132435	0.0266975	0.103244	0.0959388	0.109183
hydro_CAG06	hydro_CAG06: Sugar derivatives		-0.202202	0.000665119	0.00595219	-0.0868695	0.147102	0.322493	-0.00686096	0.909005	0.959505	0.0790356	0.187281	0.374561	-0.0404942	0.499775	0.714072	0.0616972	0.303595	0.516565	-0.0753038	0.209036	0.394974	-0.007326	0.902867	0.958945	0.040298	0.501857	0.714072	-0.0610215	0.308932	0.517915	0.131656	0.0276108	0.103768	-0.133999	0.0249403	0.0980411	-0.0272582	0.649713	0.81619	-0.10073	0.0925145	0.231469	-0.083614	0.162921	0.343943	0.0150189	0.80243
hydro_CAG07	hydro_CAG07: Hydroxy acids		-0.114676	0.0552845	0.162994	-0.296202	4.46533e-07	2.00047e-05	-0.180296	0.0024594	0.0164924	-0.373411	1.07925e-10	1.84552e-08	-0.117665	0.0491891	0.151556	-0.0307362	0.608557	0.791355	-0.23708	6.15931e-05	0.00110868	0.108498	0.0698688	0.189886	-0.139729	0.0193282	0.0786934	-0.13203	0.0271695	0.103244	-0.198451	0.000840371	0.00700992	-0.0338606	0.572602	0.76496	-0.103243	0.0846223	0.220922	-0.1759	0.0031444	0.0195525	-0.075071	0.210451	0.395463	0.011549	0.847434
hydro_CAG08	hydro_CAG08: Short-chain fatty acids		-0.176759	0.00299822	0.0189887	-0.0271452	0.651069	0.81619	0.0853501	0.154333	0.331962	0.166321	0.00526937	0.0290666	0.11689	0.0507139	0.153488	0.201879	0.000678758	0.00595219	-0.00689832	0.908512	0.959505	-0.191081	0.00131473	0.00936746	0.204007	0.000593417	0.0054851	0.0861623	0.150435	0.327699	0.194053	0.00109975	0.00854802	-0.0583949	0.330258	0.543021	-0.076795	0.200134	0.382379	-0.077178	0.197893	0.381316	-0.154868	0.00944495	0.0454954	0.0895996	0.13476
hydro_CAG09	hydro_CAG09: Amino acids		0.08192	0.171641	0.355765	0.143491	0.0162712	0.0687007	0.0549629	0.359518	0.579977	0.193362	0.00114665	0.00871061	-0.0994263	0.096835	0.239982	0.101373	0.090441	0.230827	-0.144392	0.0156055	0.0667136	0.0345101	0.565256	0.763483	0.0324028	0.589253	0.77895	0.10257	0.0866827	0.224587	0.0104949	0.861212	0.94402	-0.0552368	0.357125	0.578848	-0.0278029	0.643192	0.81619	0.157806	0.00815984	0.0404444	0.0605414	0.312761	0.521776	0.000752946	0.989993
hydro_CAG10	hydro_CAG10: Ketone bodies		-0.026742	0.655917	0.81619	0.0240218	0.688993	0.835944	0.00785564	0.895883	0.957644	0.0581815	0.332032	0.543325	0.0260864	0.663831	0.816656	0.0599391	0.317609	0.524745	-0.0600572	0.316654	0.524745	-0.00560165	0.925653	0.96653	-0.0120189	0.841307	0.934179	-0.0100204	0.867427	0.944886	0.12219	0.0410375	0.135348	-0.0805353	0.179023	0.362835	0.074252	0.215484	0.400519	0.0358958	0.549735	0.752037	-0.0342994	0.567635	0.763483	0.0267108	0.656293
hydro_CAG11	hydro_CAG11: Uronic acids		-0.111881	0.0615362	0.173929	-0.0132143	0.825764	0.922913	0.0711906	0.23506	0.42426	0.0692605	0.248028	0.444112	0.00647478	0.914107	0.961921	0.167386	0.00498162	0.0286167	-0.0220669	0.71314	0.84388	-0.0986365	0.0995292	0.243136	0.112334	0.0604844	0.172381	0.0438616	0.464771	0.685136	0.159882	0.00734817	0.036957	-0.0541938	0.366291	0.585381	-0.0935691	0.118256	0.275126	0.0219524	0.714563	0.84388	-0.0341552	0.569264	0.763483	0.0833824	0.164093
hydro_CAG12	hydro_CAG12: Monosaccharides		-0.227646	0.000121645	0.0018836	0.0494661	0.409639	0.625432	0.196792	0.000930761	0.00757906	0.3532	1.19558e-09	1.36296e-07	0.161848	0.00664698	0.0345933	0.166391	0.00524993	0.0290666	0.228433	0.000115054	0.00187374	-0.240578	4.7515e-05	0.00095589	0.305976	1.76186e-07	1.20511e-05	0.124372	0.0375327	0.128362	0.446953	3.71824e-15	1.27164e-12	-0.0504309	0.400555	0.620968	0.0810726	0.176131	0.3607	0.0371353	0.53603	0.745213	-0.125133	0.0363727	0.125651	0.0907276	0.1299
hydro_CAG13	hydro_CAG13: Miscellaneous		-0.0432707	0.470814	0.688112	-0.0489535	0.414515	0.630063	0.00315726	0.958055	0.974554	0.019112	0.750179	0.876971	-0.145682	0.014693	0.0650361	0.00763123	0.898841	0.957644	-0.155422	0.00918964	0.044898	0.0390759	0.514924	0.721738	-0.0725916	0.225951	0.413237	-0.0168445	0.779	0.894021	0.0711807	0.235125	0.42426	-0.14548	0.0148328	0.0650361	-0.0156925	0.793763	0.90285	0.043392	0.46957	0.688112	-0.0237962	0.691765	0.835944	0.0843725	0.159126
hydro_CAG14	hydro_CAG14: Miscellaneous		-0.0360888	0.54759	0.752037	-0.0268209	0.654968	0.81619	0.00403012	0.946474	0.972054	0.0348737	0.561163	0.763483	-0.0857417	0.152444	0.329974	0.110506	0.0648185	0.181412	-0.10087	0.0920621	0.231469	-0.00533894	0.929131	0.96653	0.00417771	0.944517	0.972054	0.0150109	0.802533	0.90285	0.10732	0.0729791	0.196526	-0.115584	0.053369	0.158715	-0.0740138	0.216964	0.40109	-0.0100128	0.867527	0.944886	-0.0687733	0.251379	0.446599	-0.0190215	0.751324
hydro_CAG15	hydro_CAG15: Sugar derivatives		-0.206734	0.000498567	0.005015	0.0454229	0.449013	0.668928	0.127248	0.0333039	0.118645	0.275356	2.90082e-06	9.92081e-05	0.080485	0.179296	0.362835	0.141022	0.0182255	0.075098	-0.00112203	0.985087	0.987976	-0.213694	0.000316414	0.00349076	0.249829	2.3474e-05	0.000535207	0.112798	0.0594237	0.172381	0.211283	0.000371002	0.00384493	-0.0530031	0.376931	0.594319	0.0175124	0.770478	0.888246	0.0487568	0.416396	0.630121	-0.0930692	0.120243	0.27786	0.0499678	0.4049
hydro_CAG16	hydro_CAG16: Miscellaneous		-0.0675754	0.25975	0.45791	-0.216132	0.000268888	0.00317103	-0.119784	0.0452178	0.140788	-0.188085	0.00156983	0.0109568	-0.226468	0.000132183	0.0018836	-0.0967542	0.10619	0.253965	-0.2919	6.65223e-07	2.52785e-05	0.153853	0.00992885	0.047162	-0.20471	0.000567473	0.005391	-0.196062	0.000973294	0.00774108	-0.120439	0.0440456	0.139478	-0.229626	0.000105699	0.00180745	-0.100666	0.0927228	0.231469	-0.139466	0.0195597	0.0786989	0.0150599	0.801901	0.90285	-0.0505042	0.39987
hydro_CAG17	hydro_CAG17: Hydroxy acids		-0.0223578	0.709527	0.84388	-0.0304665	0.611707	0.792438	0.0778413	0.194055	0.379532	0.0322932	0.590513	0.77895	0.0546838	0.361966	0.581185	0.0410638	0.493758	0.714072	0.0645168	0.281988	0.487071	-0.172016	0.00388879	0.0237494	0.0778151	0.194205	0.379532	0.0648277	0.279671	0.48552	0.223906	0.000158105	0.00216288	-0.0612197	0.30736	0.517915	-0.0174423	0.771371	0.888246	-0.0481332	0.422388	0.633582	-0.0409012	0.495472	0.714072	-0.0237009	0.692937
hydro_CAG18	hydro_CAG18: Miscellaneous		0.00221395	0.97058	0.976289	0.126706	0.0340689	0.120119	0.0396143	0.509146	0.719455	0.0732768	0.221589	0.407438	0.0837056	0.162459	0.343943	0.126025	0.03505	0.122318	0.0257095	0.668397	0.819325	-0.0344722	0.565683	0.763483	0.108464	0.069958	0.189886	0.129059	0.030855	0.11226	-0.0401725	0.503191	0.714072	0.0670949	0.263161	0.461544	0.029452	0.623619	0.801795	0.109755	0.0666708	0.183882	0.0109872	0.854771	0.943005	0.00242066	0.967835
lipid_CAG001	lipid_CAG001: TG		0.149356	0.012347	0.127959	0.00651167	0.913619	0.972883	-0.0148353	0.804796	0.925978	-0.108884	0.068875	0.317428	0.0469879	0.433526	0.747396	-0.0299539	0.617713	0.844301	0.164109	0.00591471	0.0793267	0.0322372	0.591158	0.835422	-0.104955	0.0795648	0.338061	-0.00856067	0.886599	0.958407	0.00122685	0.983695	0.997207	0.00965166	0.872263	0.954619	0.0292912	0.625516	0.848068	-0.0115121	0.847915	0.943914	0.0674334	0.260755	0.592879	-0.0280405	0.640357
lipid_CAG002	lipid_CAG002: FA, FAHFA, AAHFA, Cer, SL		0.0012997	0.982726	0.997207	0.044381	0.459495	0.767196	0.0195024	0.74525	0.904883	0.101276	0.090752	0.360817	0.032194	0.591656	0.835422	-0.0270663	0.652017	0.857103	0.108656	0.0694626	0.318875	-0.00458053	0.939177	0.979445	-0.0436301	0.467133	0.768691	-0.0325857	0.587151	0.835422	0.046202	0.441264	0.754562	0.0208165	0.728737	0.89812	-0.0121259	0.839913	0.939388	0.0309256	0.606348	0.838631	-0.0322447	0.591072	0.835422	-0.021616	0.718751
lipid_CAG003	lipid_CAG003: PG, PG O		0.0359317	0.549335	0.817125	0.015809	0.792267	0.92214	-0.0940181	0.116493	0.406537	-0.0165024	0.783376	0.921261	0.034655	0.563623	0.825671	-0.159613	0.00744937	0.0937798	0.100172	0.0943452	0.366707	0.0370362	0.53712	0.81281	-0.0767324	0.200502	0.523448	-0.0897592	0.134064	0.437349	0.0115525	0.847388	0.943914	0.0467108	0.436245	0.750357	0.0437083	0.466335	0.768356	-0.0385568	0.520528	0.799713	0.029235	0.62618	0.848068	-0.044921	0.454045
lipid_CAG004	lipid_CAG004: FAHFA, FA		-0.0705022	0.239629	0.565845	-0.0124901	0.835173	0.939376	0.15469	0.00952816	0.108621	0.228284	0.000116277	0.00822761	0.120574	0.0438074	0.254432	0.148336	0.0129625	0.131029	0.140081	0.019022	0.164697	-0.0307771	0.60808	0.838631	0.0497382	0.407065	0.731888	0.0364363	0.543738	0.817125	0.177956	0.00280499	0.052848	-0.0191457	0.749754	0.907666	-0.0168853	0.778479	0.919517	0.0394478	0.510929	0.798032	-0.0658245	0.272327	0.60807	0.0441464	0.461874
lipid_CAG005	lipid_CAG005: DG		0.0329984	0.582423	0.83529	-0.0357029	0.551883	0.817664	0.0050429	0.933051	0.977346	0.0273743	0.64832	0.854857	0.0960489	0.108775	0.392968	0.0211519	0.724541	0.896178	0.167394	0.00497949	0.0717313	0.0104432	0.861888	0.949695	-0.0385436	0.520671	0.799713	-0.0483089	0.420695	0.740273	0.115419	0.0537136	0.283343	-0.0440536	0.462817	0.767913	0.0515608	0.390071	0.716584	-0.0341415	0.569419	0.830773	0.0734544	0.220468	0.542153	0.0831787	0.165129
lipid_CAG006	lipid_CAG006: PE-Cer, PE P, PE O		-0.0902622	0.131889	0.434407	-0.0569699	0.342216	0.67457	-0.0299163	0.618154	0.844301	0.0364703	0.543362	0.817125	0.12658	0.0342488	0.229738	0.0547452	0.361427	0.686463	0.109478	0.0673668	0.317178	-0.0160985	0.788552	0.92214	0.0559199	0.351201	0.675651	0.0684464	0.253644	0.583253	0.0520652	0.385445	0.71127	0.0496767	0.407646	0.731888	0.00664114	0.911908	0.972316	0.0402187	0.502699	0.796369	-0.0198625	0.740713	0.904883	0.122891	0.0398833
lipid_CAG007	lipid_CAG007: MGDG, MGDG O		0.0855832	0.153207	0.463142	-0.0041639	0.9447	0.981035	-0.0708278	0.23746	0.562386	-0.00839093	0.888833	0.959434	0.00316892	0.9579	0.986624	-0.205757	0.000530799	0.0205509	0.110474	0.0648971	0.311871	0.0128628	0.830327	0.938805	-0.0186504	0.75602	0.910419	-0.0832861	0.164582	0.481314	0.0937617	0.117497	0.40796	0.0307869	0.607965	0.838631	0.0858799	0.151782	0.461417	-0.0950188	0.112638	0.399738	0.0625715	0.296781	0.631738	-0.0875946	0.143743
lipid_CAG008	lipid_CAG008: DG O, DG, TG		0.1032	0.0847546	0.347833	0.0451487	0.451758	0.760436	-0.067729	0.258666	0.590414	0.0770917	0.198396	0.523158	0.0371618	0.53574	0.811817	-0.058853	0.326472	0.659179	0.118175	0.0482089	0.266643	0.0245557	0.682452	0.873607	0.00662376	0.912138	0.972316	0.0277482	0.643846	0.852839	0.00316149	0.957999	0.986624	0.0895753	0.134867	0.43783	0.0537011	0.370671	0.69336	0.0450984	0.452264	0.760436	-0.0127325	0.83202	0.938805	0.01522	0.79984
lipid_CAG009	lipid_CAG009: PE O, PE P		-0.0322569	0.590932	0.835422	-0.105701	0.0774383	0.33666	-0.0539534	0.368424	0.691679	0.0305006	0.611308	0.838631	0.112555	0.0599773	0.300649	0.153889	0.00991125	0.112009	0.073667	0.219132	0.540454	-0.0304228	0.612217	0.838631	-0.0196233	0.743725	0.904883	0.0760254	0.204693	0.526529	0.0870677	0.146178	0.453793	0.0710927	0.235706	0.56026	-0.0571187	0.340955	0.674139	0.00439364	0.941654	0.979445	-0.013661	0.819972	0.934768	0.0498706	0.405816
lipid_CAG010	lipid_CAG010: Cer		-0.0896742	0.134435	0.437349	-0.0209834	0.726649	0.896623	0.0981484	0.101224	0.375608	0.188135	0.00156528	0.0385973	0.156387	0.00875944	0.103267	0.117231	0.0500374	0.273077	0.115733	0.0530602	0.28204	-0.0950897	0.112369	0.399738	0.0992217	0.0975275	0.371035	0.090997	0.128759	0.430317	0.147414	0.0135424	0.134097	-0.0637657	0.28764	0.621424	0.0561344	0.349353	0.675651	0.0901083	0.132551	0.435889	-0.12667	0.0341197	0.229738	0.106511	0.0751816
lipid_CAG011	lipid_CAG011: DGDG		-0.200644	0.000733323	0.0238854	-0.0436866	0.466555	0.768356	0.128758	0.0312505	0.22189	0.141245	0.0180412	0.160262	0.200913	0.000721106	0.0238663	0.161908	0.00662629	0.0860579	0.16655	0.00520611	0.0717313	-0.0112123	0.85183	0.94621	0.188637	0.00151971	0.0380299	0.127329	0.0331911	0.226273	0.292928	6.05158e-07	0.000206964	-0.0497211	0.407227	0.731888	0.0305155	0.611134	0.838631	0.00376628	0.949973	0.985513	0.0308264	0.607505	0.838631	0.113911	0.0569391
lipid_CAG012	lipid_CAG012: PE		-0.0203824	0.734178	0.901576	-0.128022	0.0322375	0.225105	-0.117393	0.0497198	0.27288	-0.0848764	0.156642	0.468555	0.0367862	0.539873	0.816115	0.0145424	0.808574	0.927351	-0.0185714	0.75702	0.910554	0.0357662	0.551177	0.817664	-0.0453905	0.449337	0.760333	0.0674081	0.260934	0.592879	0.0146308	0.807433	0.927351	0.0662748	0.269054	0.605371	-0.00647133	0.914152	0.972899	-0.0579748	0.333755	0.666302	-0.0683139	0.254566	0.584307	0.143461	0.0162943
lipid_CAG013	lipid_CAG013: AAHFA		-0.0238638	0.690934	0.880619	0.0730827	0.222819	0.544963	-0.0134373	0.822871	0.936582	-0.0139247	0.816559	0.931912	-0.00848398	0.887608	0.958617	-0.147741	0.0133342	0.132824	0.127611	0.0328004	0.225105	-0.0479	0.424643	0.74222	-0.0312872	0.602143	0.838631	-0.154731	0.00950886	0.108621	-0.016082	0.788763	0.92214	0.0624395	0.297804	0.632497	0.0302001	0.614825	0.84108	-0.0187194	0.755146	0.910419	-0.00132581	0.98238	0.997207	-0.0616846	0.303695
lipid_CAG014	lipid_CAG014: Cer		0.013253	0.825262	0.936673	-0.0804947	0.179243	0.500781	0.0855314	0.153456	0.463142	0.124578	0.037216	0.235097	0.0970374	0.105166	0.387434	0.157203	0.00841006	0.100334	0.0338171	0.573096	0.831149	-0.0553235	0.356369	0.681102	0.0584287	0.329978	0.662539	0.145653	0.0147132	0.143769	0.153841	0.0099345	0.112009	-0.111489	0.0624586	0.305155	0.030465	0.611724	0.838631	0.0671934	0.262459	0.59451	-0.0747203	0.212596	0.537249	0.0829089	0.166509
lipid_CAG015	lipid_CAG015: DG		0.0255512	0.670319	0.868479	-0.0291834	0.62679	0.848068	0.0337892	0.573412	0.831149	0.100427	0.0935059	0.366172	0.0700792	0.242467	0.568621	0.0715909	0.232431	0.556534	0.0907368	0.129861	0.430917	-0.0334192	0.577621	0.834115	0.0475265	0.428267	0.745188	0.118988	0.046677	0.26386	0.109812	0.0665284	0.31528	-0.0382297	0.524075	0.801343	0.0194675	0.745691	0.904883	0.0453158	0.450084	0.760436	0.0216473	0.71836	0.893649	0.000273476	0.996365
lipid_CAG016	lipid_CAG016: TG		0.135666	0.0231783	0.185066	0.0291026	0.627744	0.848068	0.00205538	0.972686	0.993505	-0.0470192	0.433219	0.747396	0.0288775	0.630409	0.848266	0.0281897	0.638579	0.850334	0.0320536	0.593274	0.835422	0.089477	0.135297	0.437901	-0.0462347	0.44094	0.754562	0.0815166	0.173768	0.494246	-0.0558513	0.351793	0.675651	0.040417	0.500594	0.795677	0.0737329	0.218719	0.540454	0.0987927	0.0989918	0.371355	0.0602719	0.314924	0.647749	-0.00460738	0.938821
lipid_CAG017	lipid_CAG017: TG, SE, CAR		0.0292527	0.625971	0.848068	0.0659178	0.271647	0.607211	0.00739699	0.90193	0.966277	0.0770227	0.198799	0.523158	0.0186133	0.75649	0.91045	-0.00635655	0.915669	0.973551	0.122668	0.0402474	0.245631	0.0474466	0.429045	0.745188	-0.0328506	0.584115	0.83529	-0.0294265	0.623919	0.848068	0.0811705	0.175608	0.496347	0.0410494	0.49391	0.791799	0.0880423	0.141699	0.448971	0.000872757	0.9884	0.997225	0.00310582	0.958737	0.986624	-0.0156394	0.794446
lipid_CAG018	lipid_CAG018: Cer		-0.127058	0.0335709	0.228104	-0.101595	0.089736	0.359873	0.167144	0.00504587	0.0717313	0.199355	0.000794633	0.0244316	0.127612	0.0327983	0.225105	0.212362	0.000345567	0.0154153	0.102294	0.087537	0.354992	-0.103789	0.082983	0.343637	0.142003	0.0174262	0.157526	0.184287	0.0019583	0.0441534	0.260252	1.02602e-05	0.00161954	-0.0980944	0.101413	0.375629	0.0159988	0.789831	0.92214	0.0447889	0.455375	0.762177	-0.183912	0.0020011	0.0441534	0.200098	0.000758738
lipid_CAG019	lipid_CAG019: SE		-0.00795299	0.8946	0.962117	0.044965	0.453603	0.760572	0.048202	0.421725	0.740273	0.0887125	0.13868	0.446713	0.125427	0.0359319	0.234071	0.0235017	0.695388	0.88244	0.158735	0.00778742	0.0956874	-0.0625972	0.296582	0.631738	0.0316212	0.598271	0.837416	-0.00960306	0.872901	0.954619	0.0298436	0.619008	0.844551	0.0389798	0.51596	0.799713	0.00935815	0.876116	0.954748	0.0537901	0.369877	0.69336	-0.0859191	0.151594	0.461417	0.0334426	0.577353
lipid_CAG020	lipid_CAG020: Miscellaneous		-0.0836068	0.162957	0.480148	-0.0861898	0.150304	0.461216	0.0480786	0.422915	0.741225	0.00776502	0.897077	0.963771	0.0561772	0.348986	0.675651	0.0605607	0.312607	0.645398	0.101329	0.0905834	0.360817	-0.0323744	0.589579	0.835422	0.0190877	0.750486	0.908017	0.0376848	0.530011	0.807672	0.175684	0.00318203	0.0546827	-0.0277989	0.643241	0.852839	0.0806568	0.178366	0.500781	0.0789923	0.187523	0.509251	0.028317	0.637064	0.848941	0.204286	0.000582987
lipid_CAG021	lipid_CAG021: DG O		-0.0126287	0.83337	0.939376	-0.0606052	0.312251	0.645398	-0.0443319	0.459992	0.767402	0.00223554	0.970293	0.992257	0.0395192	0.510164	0.798032	-0.0352783	0.556625	0.821132	0.0415645	0.488501	0.787788	0.0344416	0.566029	0.827273	-0.0581005	0.332706	0.666061	-0.0605291	0.312859	0.645398	0.0569945	0.342007	0.67457	0.0139657	0.816028	0.931912	0.0267389	0.655954	0.858977	0.00387061	0.948589	0.984575	0.0255309	0.670565	0.868479	-0.0232496	0.698495
lipid_CAG022	lipid_CAG022: DG, TG		-0.000676067	0.991014	0.997225	0.0626399	0.296253	0.631738	0.0376691	0.530182	0.807672	0.0804177	0.179661	0.500781	0.0562713	0.348177	0.675651	-0.0153569	0.798078	0.924096	0.0898277	0.133767	0.437349	-0.0431527	0.472025	0.773639	0.0737752	0.218454	0.540454	0.0112584	0.851227	0.94621	0.05	0.404597	0.731888	0.0341222	0.569638	0.830773	0.0445493	0.457792	0.764976	0.040645	0.498178	0.793693	0.0494372	0.409914	0.732947	0.114874	0.0548624
lipid_CAG023	lipid_CAG023: Miscellaneous		-0.0020684	0.972513	0.993505	0.0431816	0.471728	0.773639	-0.0159024	0.791068	0.92214	0.0348233	0.561729	0.823923	0.0607959	0.310727	0.644692	-0.112004	0.0612478	0.303465	0.145479	0.0148335	0.144258	-0.00827276	0.890388	0.960608	-0.0291139	0.627611	0.848068	-0.060258	0.315036	0.647749	-0.00493178	0.934523	0.978388	0.0337834	0.573478	0.831149	0.0421829	0.48205	0.781273	0.0295828	0.622078	0.847612	0.0191993	0.749075	0.907381	-0.0989231	0.098545
lipid_CAG024	lipid_CAG024: PC, PI		-0.00954168	0.873707	0.954619	0.0109395	0.855395	0.947995	0.0177093	0.76797	0.914611	0.0967988	0.106028	0.388518	0.0258497	0.666697	0.865863	0.0358786	0.549927	0.817125	0.161185	0.00687642	0.0886075	-0.0233013	0.697857	0.882605	0.0260886	0.663804	0.864786	0.0480187	0.423494	0.741225	0.143447	0.0163043	0.152075	0.0552286	0.357197	0.681316	0.00948486	0.874452	0.954619	-0.00542822	0.927949	0.975538	0.0486595	0.417327	0.739513	-0.0209931	0.726527
lipid_CAG025	lipid_CAG025: CE, SE		0.16623	0.00529461	0.0724303	0.0451722	0.451523	0.760436	0.110138	0.0657204	0.313977	0.00569253	0.924451	0.974806	0.0763864	0.202545	0.526529	0.0288072	0.631242	0.848266	0.0653552	0.275768	0.610984	0.0406078	0.498572	0.793693	0.0254744	0.671252	0.868479	0.0816097	0.173275	0.494246	0.00778089	0.896868	0.963771	0.0908853	0.129231	0.430491	0.0749243	0.211346	0.535411	0.168586	0.00467477	0.0715868	0.0168485	0.778949	0.919517	-0.0180949	0.763067
lipid_CAG026	lipid_CAG026: TG		0.199292	0.000797717	0.0244316	0.0493798	0.410458	0.732947	-0.0320263	0.59359	0.835422	-0.0941773	0.115873	0.405246	-0.0286986	0.632529	0.848888	-0.0396359	0.508915	0.798032	-0.00700579	0.907093	0.969347	0.0998091	0.0955503	0.369588	-0.105197	0.0788692	0.338061	-0.0145539	0.808427	0.927351	-0.00807588	0.892981	0.961931	-0.0670517	0.263469	0.596073	0.0485246	0.418621	0.739889	0.10912	0.0682713	0.317428	-0.000553746	0.99264	0.997501	0.0361399	0.547023
lipid_CAG027	lipid_CAG027: TG, SE		0.192677	0.00119493	0.0319031	0.0122413	0.83841	0.939388	-0.0600593	0.316637	0.649739	-0.0684308	0.253753	0.583253	-0.0284274	0.63575	0.848941	-0.0835437	0.163276	0.480148	-0.00678428	0.910018	0.971064	0.0919928	0.124611	0.422179	-0.0454505	0.448737	0.760333	7.94188e-05	0.998944	0.998944	-0.017073	0.776082	0.918409	0.0234318	0.69625	0.882461	0.066848	0.264926	0.59805	0.0951957	0.111967	0.399576	-0.00424237	0.943659	0.98045	-0.0127583	0.831685
lipid_CAG028	lipid_CAG028: DG O, Cer, HexCer		0.0961387	0.108443	0.392968	-0.0215044	0.720142	0.893649	0.0322223	0.591329	0.835422	0.0159465	0.790501	0.92214	0.0496737	0.407675	0.731888	0.0693385	0.247494	0.575803	0.0494048	0.410221	0.732947	-0.0238872	0.690647	0.880619	0.00813023	0.892265	0.961931	0.0982536	0.100857	0.374924	0.0360731	0.547764	0.817125	-0.00726513	0.90367	0.966804	-0.028491	0.634995	0.848941	0.119548	0.0456463	0.260942	0.0503524	0.40129	0.731302	0.0249025	0.678216
lipid_CAG029	lipid_CAG029: DG O		0.0965755	0.10684	0.390795	-0.0954377	0.111054	0.397701	0.0290992	0.627785	0.848068	0.0772221	0.197635	0.523158	-0.0218909	0.715328	0.892623	-0.0375167	0.531849	0.808411	0.0645864	0.281468	0.619567	0.0241905	0.686924	0.877143	-0.0218729	0.715552	0.892623	0.0287954	0.631382	0.848266	0.106335	0.0756651	0.331055	-0.100176	0.0943311	0.366707	0.0161319	0.788124	0.92214	-0.00463921	0.938399	0.979445	0.0359352	0.549297	0.817125	-0.0214901	0.72032
lipid_CAG030	lipid_CAG030: TG		0.191543	0.00127898	0.0332211	0.0309869	0.605634	0.838631	-0.013327	0.824301	0.936582	0.0402319	0.502559	0.796369	0.039611	0.509181	0.798032	-0.0549995	0.359197	0.683741	0.137967	0.020924	0.175249	0.0158409	0.791858	0.92214	-0.0791448	0.18667	0.50802	0.0441605	0.461731	0.76754	0.0408455	0.49606	0.79276	0.011504	0.848021	0.943914	0.00347065	0.953896	0.986624	0.0990879	0.0979824	0.371035	0.0129742	0.82888	0.938148	-0.0721367	0.228881
lipid_CAG031	lipid_CAG031: Cer		0.0588926	0.326146	0.659179	-0.0990241	0.0981997	0.371035	0.00345693	0.954078	0.986624	0.0151114	0.801239	0.924194	0.0474879	0.428643	0.745188	0.093122	0.120032	0.412573	-0.00436934	0.941976	0.979445	0.0581053	0.332666	0.666061	-0.00706836	0.906267	0.969077	0.0896938	0.134349	0.437349	0.0440397	0.462958	0.767913	-0.083243	0.164801	0.481314	0.0305638	0.61057	0.838631	0.0229416	0.702298	0.883782	-0.0731058	0.222672	0.544963	0.0768889	0.199583
lipid_CAG032	lipid_CAG032: SE		-0.00277373	0.963146	0.989672	0.0545559	0.363092	0.687964	-0.0167481	0.780233	0.920136	0.037579	0.531168	0.808262	0.102617	0.0865373	0.353031	-0.0418105	0.485929	0.786238	0.138563	0.0203714	0.17132	-0.0166256	0.781801	0.920611	0.0421852	0.482026	0.781273	-0.0499118	0.405428	0.731888	-0.0395111	0.510252	0.798032	0.0717586	0.231336	0.555381	0.0121482	0.839622	0.939388	0.0744342	0.214357	0.537799	-0.0459541	0.443721	0.755615	-0.00975972	0.870845
lipid_CAG033	lipid_CAG033: TG, AAHFA		0.0813872	0.174454	0.494447	-0.0394061	0.511376	0.798032	-0.0512417	0.393015	0.719417	-0.104952	0.0795729	0.338061	-0.0378252	0.528478	0.807473	-0.117309	0.0498846	0.272968	0.0252158	0.674398	0.870355	0.0497719	0.406747	0.731888	-0.152696	0.0105069	0.115915	-0.0173269	0.772843	0.915631	-0.0529175	0.377703	0.700765	-0.0033668	0.955274	0.986624	0.0624736	0.297539	0.632497	-0.116518	0.0514577	0.276723	0.0849308	0.156375	0.468441	0.0607601	0.311013
lipid_CAG034	lipid_CAG034: HexCer		-0.00327834	0.956448	0.986624	-0.0489801	0.414262	0.736625	0.113761	0.0572705	0.291534	0.0941988	0.115789	0.405246	-0.0406245	0.498396	0.793693	0.0989286	0.0985259	0.371035	-0.0402514	0.502352	0.796369	-0.0745651	0.21355	0.537799	0.0952727	0.111676	0.399231	0.0854802	0.153704	0.463142	0.184069	0.00198304	0.0441534	-0.13325	0.0257691	0.198805	0.0331171	0.581066	0.83529	-0.000172752	0.997704	0.998944	-0.0642491	0.283994	0.621058	0.0561019	0.349633
lipid_CAG035	lipid_CAG035: LPE, LPE O		-0.158526	0.0078696	0.0961215	0.0280146	0.640665	0.851454	0.112514	0.0600713	0.300649	0.267308	5.74098e-06	0.00124209	0.167738	0.0048898	0.0717313	0.2108	0.000382944	0.0163708	0.193317	0.00114971	0.0314561	-0.0973223	0.104144	0.385051	0.166907	0.00510926	0.0717313	0.21178	0.000359086	0.0156775	0.160177	0.00723894	0.0916933	0.0836931	0.162522	0.480148	0.0151449	0.800806	0.924194	0.128467	0.0316379	0.223865	-0.0205032	0.732663	0.900255	0.146292	0.0142784
lipid_CAG036	lipid_CAG036: SM		0.0244305	0.683985	0.874895	-0.00920607	0.878114	0.955402	-0.0863866	0.149372	0.459536	-0.0880412	0.141704	0.448971	-0.0223344	0.709817	0.889765	-0.14284	0.0167681	0.155593	0.0024293	0.96772	0.991507	0.0964027	0.107472	0.39171	-0.0842785	0.159592	0.473927	-0.135057	0.023809	0.187908	-0.0577738	0.335437	0.66762	0.0410971	0.493408	0.791799	-0.00334683	0.955539	0.986624	-0.0493475	0.410765	0.732947	0.0847314	0.157353	0.469998	-0.00623977	0.917213
lipid_CAG037	lipid_CAG037: PE P, PE O		0.0938603	0.11711	0.407305	0.0131449	0.826664	0.936673	-0.101358	0.0904903	0.360817	0.0199752	0.739294	0.904883	0.0184416	0.758667	0.911779	-0.0710735	0.235833	0.56026	0.0820112	0.171163	0.492814	0.0409278	0.495192	0.792615	-0.0361214	0.547228	0.817125	0.00880301	0.883411	0.95782	0.0616373	0.304066	0.639203	0.0912143	0.127845	0.429359	0.0449234	0.454022	0.760572	-0.0161622	0.787735	0.92214	0.0210031	0.726403	0.896623	-0.000296008	0.996066
lipid_CAG038	lipid_CAG038: Cer		-0.0537352	0.370367	0.69336	-0.0375616	0.531357	0.808262	0.129867	0.029812	0.217485	0.117385	0.0497354	0.27288	0.0943012	0.115392	0.405246	0.0561614	0.349122	0.675651	0.0560984	0.349663	0.675651	-0.0473237	0.430243	0.745976	0.057389	0.338671	0.671452	0.0543124	0.365242	0.68949	0.0750512	0.210571	0.534358	-0.0805055	0.179185	0.500781	0.0348722	0.56118	0.823706	0.0365041	0.542988	0.817125	-0.0733129	0.22136	0.54269	0.0762438	0.203392
lipid_CAG039	lipid_CAG039: LPG O, LPG		-0.0560688	0.349918	0.675651	0.0758098	0.205984	0.527488	0.129428	0.0303748	0.219475	0.203424	0.000615757	0.021785	0.073719	0.218806	0.540454	-0.0157121	0.793511	0.923064	0.21476	0.000294755	0.0144009	-0.0987072	0.0992857	0.371778	0.0725551	0.226185	0.54862	0.00901017	0.880688	0.957188	0.118489	0.0476129	0.265494	0.0454218	0.449024	0.760333	0.0436884	0.466537	0.768356	0.017408	0.771809	0.91546	0.0699089	0.243617	0.570014	-0.0583222	0.330862
lipid_CAG040	lipid_CAG040: Miscellaneous		0.140935	0.0182981	0.160742	0.21563	0.000278098	0.0142664	0.0386717	0.519285	0.799713	-0.0878919	0.142383	0.448971	-0.0273476	0.648641	0.854857	-0.0507191	0.397865	0.726999	0.0654509	0.275064	0.610984	0.0139534	0.816187	0.931912	-0.0177554	0.767383	0.914611	0.0797684	0.183212	0.501936	-0.213154	0.000327943	0.0149542	0.127857	0.032462	0.225105	-0.00332685	0.955804	0.986624	0.170504	0.00421917	0.0655888	0.123996	0.0381179	0.239199	-0.120472	0.0439871
lipid_CAG041	lipid_CAG041: Miscellaneous		-0.000963815	0.98719	0.997225	-0.108431	0.0700432	0.320108	0.105459	0.0781224	0.337521	0.115654	0.0532247	0.28204	0.0129927	0.828641	0.938148	0.175331	0.00324462	0.0550244	0.00333939	0.955637	0.986624	-0.0432433	0.471094	0.773639	0.087691	0.143301	0.448971	0.135896	0.0229441	0.183911	0.197098	0.000913469	0.0271658	-0.108038	0.071071	0.321808	0.0374805	0.532245	0.808413	0.0111531	0.852603	0.94621	-0.0310117	0.605346	0.838631	0.0959855	0.109009
lipid_CAG042	lipid_CAG042: ASG		0.0415069	0.489104	0.787788	-0.0329028	0.583518	0.83529	0.0537481	0.370251	0.69336	0.0415973	0.488157	0.787788	0.00562805	0.925304	0.975082	0.0814591	0.174073	0.494246	0.0329081	0.583456	0.83529	-0.0859025	0.151673	0.461417	0.0182303	0.761347	0.913617	0.0814475	0.174134	0.494246	0.157891	0.00812508	0.0980745	-0.055608	0.353898	0.677424	0.0264717	0.659175	0.862096	-0.0173732	0.772252	0.91546	0.00694193	0.907936	0.969347	0.0304709	0.611655
lipid_CAG043	lipid_CAG043: Miscellaneous		0.0499903	0.404688	0.731888	0.0808209	0.177482	0.500781	-0.0111539	0.852593	0.94621	0.0400603	0.504385	0.797053	0.0272447	0.649875	0.855933	-0.10661	0.0749083	0.329854	0.120455	0.0440172	0.254432	0.0118366	0.843683	0.941914	-0.0318423	0.595714	0.836072	-0.0376987	0.529859	0.807672	-0.022001	0.713959	0.892623	0.0229954	0.701634	0.883782	0.0389209	0.516595	0.799713	0.0453786	0.449456	0.760333	0.0229285	0.70246	0.883782	-0.0869918	0.146531
lipid_CAG044	lipid_CAG044: ST		0.0258581	0.666595	0.865863	-0.162665	0.00637358	0.0835789	0.0222423	0.710961	0.890655	0.0669254	0.264372	0.597456	0.00271502	0.963926	0.989978	0.107624	0.0721677	0.324128	-0.0242332	0.6864	0.877019	0.00102882	0.986326	0.997225	0.0105089	0.861028	0.949558	0.0472872	0.430599	0.745976	0.0926123	0.122082	0.417522	-0.100486	0.0933126	0.366114	-0.0197135	0.74259	0.904883	-0.0293109	0.625283	0.848068	-0.00894115	0.881595	0.957667	0.174962	0.00331128
lipid_CAG045	lipid_CAG045: AAHFA		-0.0287726	0.631652	0.848266	0.042619	0.477528	0.778839	0.0174699	0.771019	0.91528	0.126119	0.0349134	0.231832	0.0800326	0.181761	0.500781	0.0293555	0.624757	0.848068	0.118633	0.0473406	0.26516	-0.0500588	0.404044	0.731888	0.01244	0.835824	0.939376	0.0229644	0.702017	0.883782	0.125043	0.0365085	0.234864	-0.00995708	0.868257	0.953082	0.0260591	0.664161	0.864786	0.0579758	0.333747	0.666302	-0.0687661	0.251428	0.581658	-0.0529729	0.377203
lipid_CAG046	lipid_CAG046: Miscellaneous		-0.0196392	0.743526	0.904883	0.00141986	0.98113	0.997207	0.0543489	0.364919	0.68949	0.16761	0.00492315	0.0717313	0.104356	0.0813066	0.339799	0.0160591	0.789057	0.92214	0.108512	0.0698333	0.319862	-0.0633174	0.291049	0.626029	0.0876351	0.143557	0.448971	0.0540056	0.36796	0.691442	0.116197	0.052109	0.277734	0.0178098	0.766691	0.914611	-0.00989397	0.869085	0.95316	0.0128028	0.831106	0.938805	0.0349843	0.559921	0.823626	0.0995564	0.0963968
lipid_CAG047	lipid_CAG047: MGDG		-0.0775338	0.195827	0.522471	-0.0206822	0.73042	0.898217	0.0399111	0.505975	0.797053	0.123202	0.0393793	0.244868	0.0285248	0.634592	0.848941	0.111602	0.0621903	0.305155	-0.0105897	0.859971	0.949558	-0.0803681	0.17993	0.500781	0.116307	0.0518852	0.277261	0.120934	0.0431783	0.253873	0.214996	0.000290144	0.0144009	-0.0158655	0.791541	0.92214	0.010731	0.858122	0.949558	0.0100497	0.867043	0.952447	-0.048023	0.423453	0.741225	0.0499615	0.40496
lipid_CAG048	lipid_CAG048: LPE-N, MGDG		-0.129296	0.030545	0.219475	-0.0365334	0.542664	0.817125	0.128989	0.0309466	0.220494	0.152053	0.010841	0.117754	0.0770273	0.198772	0.523158	0.150828	0.0115038	0.12168	0.0608661	0.310168	0.644692	-0.0904396	0.131128	0.433466	0.157573	0.00825586	0.0990704	0.18136	0.00231549	0.0489834	0.247271	2.86063e-05	0.00345295	-0.0815666	0.173503	0.494246	0.0431627	0.471923	0.773639	-0.0149089	0.803848	0.925643	-0.038838	0.517489	0.799713	0.0814459	0.174142
lipid_CAG049	lipid_CAG049: HexCer		0.0383794	0.52245	0.800648	-0.0949784	0.112792	0.399738	0.0854978	0.153619	0.463142	0.133248	0.025771	0.198805	0.0351945	0.557564	0.821864	0.138948	0.0200221	0.169393	0.00083946	0.988843	0.997225	-0.07226	0.228084	0.551271	0.120661	0.0436548	0.254432	0.155834	0.00900368	0.103795	0.17238	0.00381268	0.0630937	-0.0776031	0.195426	0.522155	-0.0105264	0.860798	0.949558	0.0823584	0.169352	0.49014	-0.104952	0.0795725	0.338061	0.0588579	0.326432
lipid_CAG050	lipid_CAG050: MG		-0.138906	0.0200597	0.169393	-0.0678046	0.258133	0.589854	0.107866	0.0715245	0.322568	0.206311	0.000512298	0.0205509	0.119545	0.0456521	0.260942	0.202216	0.000664507	0.0223536	0.101763	0.0892034	0.359592	-0.0781579	0.192242	0.51566	0.112215	0.0607602	0.302621	0.0996259	0.0961636	0.369814	0.229652	0.0001055	0.008018	-0.0783323	0.191248	0.513666	0.0246446	0.681365	0.872924	-0.0450397	0.452852	0.760436	0.0686222	0.252424	0.583253	0.147336	0.0135927
lipid_CAG051	lipid_CAG051: DGDG O		-0.0258666	0.666493	0.865863	-0.0012249	0.98372	0.997207	-0.017738	0.767605	0.914611	0.056554	0.345757	0.675651	0.0983492	0.100524	0.374365	-0.0769215	0.199391	0.523158	0.206038	0.000521322	0.0205509	0.0260573	0.664183	0.864786	0.0212632	0.723152	0.895031	-0.0800119	0.181874	0.500781	0.158953	0.00770228	0.09564	0.0337234	0.57416	0.831149	0.114449	0.0557715	0.289201	-0.0172844	0.773384	0.915744	-0.0254221	0.671888	0.868755	-0.0639567	0.286195
lipid_CAG052	lipid_CAG052: CAR		-0.0811798	0.175558	0.496347	-0.0853806	0.154185	0.463913	0.127802	0.0325377	0.225105	0.136587	0.0222517	0.179485	0.108951	0.0687038	0.317428	0.202783	0.000641209	0.0220186	0.0608462	0.310326	0.644692	-0.0549283	0.359821	0.684293	0.118028	0.0484896	0.267475	0.106782	0.0744367	0.32919	0.17792	0.00281055	0.052848	-0.0298943	0.618413	0.844301	-0.0518563	0.387356	0.713523	-0.0193002	0.747802	0.906909	-0.061361	0.306243	0.64189	0.141326	0.0179741
lipid_CAG053	lipid_CAG053: CE, SE		0.151935	0.0109032	0.117754	0.0661255	0.270136	0.606477	0.0562613	0.348263	0.675651	-0.0108685	0.856323	0.948286	0.0649303	0.278909	0.616061	-0.0353995	0.555269	0.820312	0.00800752	0.893882	0.962117	0.0534371	0.373031	0.694105	-0.0104978	0.861173	0.949558	0.0450936	0.452311	0.760436	-0.104047	0.0822148	0.341507	0.0464272	0.439039	0.752638	0.0397406	0.507795	0.798032	0.108838	0.0689926	0.317428	0.0884685	0.139773	0.448148	-0.0249581	0.677538
lipid_CAG054	lipid_CAG054: HexCer		0.064111	0.285032	0.621058	-0.0325024	0.588108	0.835422	0.0423487	0.480328	0.78039	0.109025	0.0685153	0.317428	0.0492627	0.411571	0.733747	0.0627477	0.295421	0.631738	0.046661	0.436735	0.750569	-0.0552214	0.357259	0.681316	0.0671893	0.262488	0.59451	0.09955	0.0964185	0.369814	0.203691	0.000605403	0.021785	-0.1224	0.0406893	0.245631	0.0784518	0.19057	0.513666	0.0430865	0.472706	0.774137	-0.0899804	0.133104	0.437008	0.0107066	0.858441
lipid_CAG055	lipid_CAG055: Miscellaneous		0.0435635	0.467814	0.769194	0.0269695	0.65318	0.857533	0.0303645	0.6129	0.839006	0.0799948	0.181968	0.500781	0.0387004	0.518975	0.799713	-0.109095	0.0683366	0.317428	0.11971	0.045353	0.260684	-0.0175315	0.770235	0.915184	0.0310293	0.605141	0.838631	-0.033875	0.572439	0.831149	0.0273529	0.648577	0.854857	-0.0283492	0.63668	0.848941	0.0426288	0.477426	0.778839	0.0692144	0.248344	0.577124	0.0400201	0.504814	0.797053	-0.122105	0.0411804
lipid_CAG056	lipid_CAG056: DG		0.133285	0.0257296	0.198805	-0.136662	0.0221781	0.179485	-0.0229603	0.702067	0.883782	0.0179463	0.764955	0.914204	0.0374034	0.533089	0.809097	-0.00861853	0.885838	0.958407	0.125614	0.0356541	0.234071	0.0349032	0.560832	0.823706	-0.042913	0.474492	0.775823	-0.047091	0.432516	0.747074	0.0278312	0.642854	0.852839	0.0164631	0.78388	0.921261	0.0153278	0.798452	0.924096	-0.026076	0.663956	0.864786	0.0460601	0.44267	0.755615	0.0530282	0.376705
lipid_CAG057	lipid_CAG057: HexCer		0.0964101	0.107445	0.39171	-0.0233904	0.69676	0.882562	0.0366826	0.541016	0.816298	-0.0196074	0.743927	0.904883	0.0288524	0.630706	0.848266	0.0459864	0.443401	0.755615	0.011849	0.84352	0.941914	0.0154171	0.797304	0.924096	0.0624036	0.298082	0.632497	0.0236117	0.694034	0.88215	0.107001	0.0738413	0.328508	-0.0878322	0.142656	0.448971	0.074793	0.21215	0.536784	0.0328135	0.58454	0.83529	-0.0248835	0.678448	0.872686	0.044715	0.45612
lipid_CAG058	lipid_CAG058: SPB		-0.0492177	0.411998	0.733871	-0.0488722	0.415292	0.737179	0.114775	0.0550725	0.287554	0.10953	0.0672364	0.317178	0.134819	0.0240599	0.189161	0.100731	0.0925114	0.365001	0.0989281	0.0985279	0.371035	-0.0689976	0.249832	0.579271	0.139102	0.0198836	0.169299	0.135398	0.0234548	0.186548	0.142658	0.016909	0.155593	-0.0558864	0.35149	0.675651	0.076014	0.204761	0.526529	0.072641	0.225635	0.548482	-0.0710222	0.236172	0.56026	0.10008	0.0946482
lipid_CAG059	lipid_CAG059: SE		0.104149	0.0819158	0.340956	0.110909	0.063843	0.308249	-0.0704397	0.240047	0.56618	-0.0546898	0.361914	0.686463	0.0329633	0.582825	0.83529	-0.183914	0.00200086	0.0441534	0.0896622	0.134487	0.437349	0.0383967	0.522263	0.800648	-0.0680356	0.256511	0.587457	-0.0451493	0.451753	0.760436	-0.0503647	0.401175	0.731302	0.0585201	0.329221	0.662315	0.113575	0.0576817	0.291534	0.120468	0.0439942	0.254432	0.0323362	0.590019	0.835422	-0.103229	0.0846654
lipid_CAG060	lipid_CAG060: LPC O		-0.122178	0.0410584	0.246341	-0.0164773	0.783698	0.921261	0.125439	0.0359135	0.234071	0.237255	6.08012e-05	0.00542452	0.0214127	0.721286	0.893768	0.189374	0.00145498	0.0368595	0.0281424	0.639142	0.850531	-0.10994	0.066211	0.314502	0.160669	0.00706003	0.0899825	0.183263	0.00207715	0.0453438	0.216602	0.00026053	0.0137079	0.0195603	0.74452	0.904883	-0.000837906	0.988863	0.997225	0.0882671	0.140681	0.448971	-0.0562724	0.348168	0.675651	0.104278	0.0815358
lipid_CAG061	lipid_CAG061: SE		0.0232259	0.698788	0.882605	0.0214433	0.720904	0.893768	0.0352898	0.556497	0.821132	0.073397	0.22083	0.542153	0.0740918	0.216479	0.53975	0.0273626	0.648462	0.854857	0.0744296	0.214386	0.537799	-0.00945	0.87491	0.954619	0.0284291	0.63573	0.848941	0.0110986	0.853315	0.946488	-0.039061	0.515085	0.799512	0.0750603	0.210516	0.534358	-0.0462743	0.440549	0.754562	0.0641421	0.284798	0.621058	-0.0565042	0.346183	0.675651	0.039347	0.512011
lipid_CAG062	lipid_CAG062: Cer		-0.0318828	0.595246	0.836072	-0.0777584	0.194531	0.52044	-0.00242098	0.96783	0.991507	0.0625877	0.296656	0.631738	0.0738881	0.217748	0.540454	0.11376	0.0572717	0.291534	-0.0131843	0.826153	0.936673	-0.0284505	0.635475	0.848941	-0.0101678	0.865495	0.951766	0.0917862	0.125462	0.423646	0.10641	0.0754579	0.330854	-0.107089	0.0736018	0.328328	-0.00189759	0.974782	0.995151	-0.022366	0.709426	0.889765	-0.0602039	0.315471	0.647994	0.0932948	0.119343
lipid_CAG063	lipid_CAG063: Miscellaneous		-0.0660439	0.270729	0.607051	-0.0417821	0.486226	0.786238	0.180595	0.00241823	0.0501232	0.147846	0.0132679	0.132809	0.0585843	0.32869	0.662291	0.337043	7.26349e-09	1.49047e-05	-0.000610955	0.99188	0.997225	-0.104732	0.0802089	0.339694	0.103515	0.0838011	0.345546	0.141046	0.0182055	0.160742	0.24607	3.13675e-05	0.0035759	-0.0199521	0.739586	0.904883	-0.0425492	0.478249	0.778839	-0.0187985	0.754144	0.910406	-0.0930065	0.120494	0.413469	0.0800953	0.181418
lipid_CAG064	lipid_CAG064: Cer		0.0579694	0.3338	0.666302	-0.0320668	0.593122	0.835422	0.046094	0.442334	0.755615	0.076482	0.201979	0.526529	0.0511214	0.394128	0.720812	0.0960895	0.108624	0.392968	0.0457695	0.445557	0.757483	0.0206801	0.730445	0.898217	-0.00312609	0.958468	0.986624	0.108309	0.0703617	0.320849	0.145052	0.0151329	0.145106	-0.0636115	0.288809	0.623172	0.0179522	0.76488	0.914204	0.0886655	0.13889	0.446713	-0.194727	0.00105572	0.030088	0.0609482	0.309515
lipid_CAG065	lipid_CAG065: Miscellaneous		0.179545	0.00256583	0.0516185	-0.0197751	0.741814	0.904883	-0.017787	0.766982	0.914611	-0.0599522	0.317502	0.650214	-0.0429805	0.473797	0.775304	0.0255769	0.670007	0.868479	-0.0313214	0.601747	0.838631	0.0638701	0.28685	0.621424	-0.0695133	0.246302	0.573679	0.042196	0.481913	0.781273	0.0676522	0.259207	0.590993	-0.0357111	0.551792	0.817664	0.0759675	0.205039	0.526584	-0.00510075	0.932285	0.977042	0.0600064	0.317064	0.649966	0.033872	0.572473
lipid_CAG066	lipid_CAG066: LPE O		-0.023984	0.689457	0.87983	0.0175566	0.769914	0.915184	0.0198274	0.741155	0.904883	0.119334	0.0460381	0.262417	0.0237272	0.692613	0.881664	0.0297099	0.620581	0.846134	0.0212611	0.723178	0.895031	-0.00643883	0.914582	0.972899	0.0990612	0.0980732	0.371035	0.0768792	0.19964	0.523158	0.17718	0.00292892	0.052848	0.0541399	0.366768	0.690311	0.00560093	0.925663	0.975082	0.0416461	0.487647	0.787788	0.0770938	0.198384	0.523158	0.125966	0.0351363
lipid_CAG067	lipid_CAG067: ADGGA		0.111951	0.0613733	0.303465	0.0653855	0.275545	0.610984	-0.0337065	0.574352	0.831149	-0.0543193	0.365181	0.68949	-0.0559488	0.350952	0.675651	-0.104999	0.0794358	0.338061	0.0779426	0.193473	0.518285	0.00153154	0.979646	0.99714	0.00538864	0.928473	0.975538	-0.0362485	0.545818	0.817125	0.00287909	0.961747	0.98873	-0.00134894	0.982072	0.997207	0.058896	0.326118	0.659179	0.0607006	0.311488	0.644979	0.0196933	0.742843	0.904883	-0.0822007	0.170172
lipid_CAG068	lipid_CAG068: HexCer		-0.0117281	0.845098	0.94281	-0.112133	0.0609503	0.302833	0.0541145	0.366993	0.690311	0.0737063	0.218885	0.540454	-0.0253255	0.673062	0.869178	0.0459775	0.443489	0.755615	-0.0361879	0.54649	0.817125	-0.0312112	0.603026	0.838631	0.106796	0.0743994	0.32919	0.0584754	0.329591	0.662411	0.155887	0.00897988	0.103795	-0.092173	0.123871	0.421194	-0.00590378	0.921656	0.973957	-0.0306943	0.609045	0.838631	-0.0713907	0.233744	0.558372	0.0909001	0.129169
lipid_CAG069	lipid_CAG069: PC, PC O		-0.0713273	0.23416	0.558716	-0.0140115	0.815436	0.931912	-0.010618	0.8596	0.949558	0.105341	0.0784587	0.337521	0.0220657	0.713155	0.892313	-0.015982	0.790047	0.92214	0.167848	0.0048614	0.0717313	-0.0637582	0.287697	0.621424	0.0188928	0.752951	0.910406	-0.0513657	0.391869	0.718601	0.137328	0.0215301	0.178865	0.0274911	0.646921	0.854786	0.0232133	0.698944	0.882605	-0.0311067	0.604241	0.838631	-0.00452788	0.939875	0.979445	0.0313953	0.600888
lipid_CAG070	lipid_CAG070: DLCL		-0.108224	0.0705841	0.32115	-0.0800401	0.18172	0.500781	0.0261489	0.663075	0.864786	0.176252	0.00308373	0.0536255	0.0483801	0.42001	0.740273	0.103496	0.0838607	0.345546	0.0389706	0.516058	0.799713	-0.0846406	0.157801	0.470649	0.121962	0.0414197	0.246341	0.114111	0.0565035	0.29132	0.293002	6.01033e-07	0.000206964	-0.115078	0.0544294	0.286382	0.0184211	0.758927	0.911779	-0.0371319	0.536068	0.811817	-0.0803376	0.180096	0.500781	0.0884824	0.139711
lipid_CAG071	lipid_CAG071: SE		-0.0246477	0.681328	0.872924	0.0718082	0.231013	0.555381	0.064306	0.283567	0.621058	0.1081	0.0709098	0.321808	0.116596	0.0513016	0.276723	0.0346334	0.563866	0.825671	0.0895308	0.135061	0.43783	-0.0358877	0.549825	0.817125	0.0653217	0.276015	0.610984	0.0514263	0.39131	0.718219	0.0439507	0.463863	0.767913	0.0196719	0.743114	0.904883	0.13689	0.0219546	0.179485	-0.00222022	0.970497	0.992257	-0.0590739	0.324656	0.659179	0.0371631	0.535725
lipid_CAG072	lipid_CAG072: SM		-0.0768682	0.199704	0.523158	0.0159696	0.790205	0.92214	0.108936	0.0687426	0.317428	0.233624	7.92906e-05	0.00677935	0.129342	0.0304857	0.219475	0.0437333	0.466079	0.768356	0.175595	0.00319782	0.0546827	-0.124513	0.0373167	0.235097	0.206664	0.000500809	0.0205509	0.101022	0.0915685	0.36204	0.230737	9.76328e-05	0.00770548	0.0119602	0.842072	0.941139	0.127928	0.0323653	0.225105	0.0399638	0.505413	0.797053	-0.131243	0.0281069	0.209809	0.0362972	0.545278
lipid_CAG073	lipid_CAG073: LPC		-0.118593	0.0474159	0.26516	-0.0638709	0.286844	0.621424	0.162601	0.00639468	0.0835789	0.192646	0.00119714	0.0319031	0.0559487	0.350953	0.675651	0.244807	3.45402e-05	0.00366623	0.0740495	0.216742	0.53975	-0.104651	0.0804451	0.339694	0.171568	0.00398401	0.0643715	0.191995	0.00124482	0.0327485	0.217267	0.000249113	0.0134521	-0.0541333	0.366827	0.690311	-0.00170028	0.977404	0.996405	-0.0512815	0.392647	0.719385	-0.0616027	0.304338	0.639203	0.0717475	0.231409
lipid_CAG074	lipid_CAG074: Miscellaneous		0.0199851	0.739171	0.904883	-0.0534977	0.372488	0.694105	-0.0561168	0.349505	0.675651	-0.0401933	0.50297	0.796369	0.005234	0.93052	0.976037	-0.111159	0.0632418	0.30679	0.091156	0.12809	0.429478	0.0207722	0.729292	0.898217	-0.0703645	0.240551	0.566717	-0.0839218	0.161373	0.478521	0.0425146	0.478608	0.778839	-0.0657675	0.272744	0.608337	0.0703164	0.240873	0.566825	0.0117045	0.845405	0.94281	0.0382447	0.523913	0.801343	-0.104485	0.0809265
lipid_CAG075	lipid_CAG075: CAR		-0.0684207	0.253823	0.583253	-0.00348607	0.953691	0.986624	0.194132	0.00109452	0.0307666	0.149627	0.0121875	0.127596	0.0543896	0.364559	0.68949	0.241308	4.49867e-05	0.00439584	-0.0113363	0.850211	0.9456	-0.0745281	0.213778	0.537799	0.104528	0.0808017	0.339694	0.122597	0.0403649	0.245631	0.151373	0.0112046	0.119969	-0.0516909	0.388874	0.715667	-0.0685571	0.252875	0.583253	0.0227516	0.704649	0.885992	-0.042514	0.478614	0.778839	0.142125	0.0173288
lipid_CAG076	lipid_CAG076: Miscellaneous		-0.0469232	0.43416	0.747396	0.055037	0.35887	0.683741	0.111164	0.06323	0.30679	0.171107	0.00408444	0.0646173	0.167782	0.00487848	0.0717313	0.0482889	0.420887	0.740273	0.202718	0.000643819	0.0220186	-0.0598911	0.317996	0.650577	0.0696503	0.245369	0.57346	0.0482224	0.421528	0.740273	0.180156	0.00247901	0.0503656	-0.0181568	0.76228	0.914202	0.0472291	0.431166	0.745997	0.164708	0.00573347	0.0774019	-0.0727419	0.224989	0.548311	0.00164728	0.978108
lipid_CAG077	lipid_CAG077: Cer, HexCer		0.00993483	0.868549	0.953082	-0.034941	0.560407	0.823706	0.109293	0.0678322	0.317428	0.139462	0.0195631	0.167265	0.028408	0.635981	0.848941	0.119144	0.0463884	0.262953	0.000612017	0.991866	0.997225	-0.0878611	0.142524	0.448971	0.112349	0.0604491	0.301804	0.127706	0.0326692	0.225105	0.297462	3.96861e-07	0.000206964	-0.144666	0.0154076	0.146373	0.0857643	0.152336	0.462415	0.0755248	0.207699	0.530096	-0.13179	0.0274519	0.206342	0.0844799	0.158594
lipid_CAG078	lipid_CAG078: LPS, LPG		-0.104421	0.0811159	0.339694	-0.0628388	0.294719	0.631738	0.180789	0.00239171	0.0500796	0.21409	0.000308195	0.0147073	0.101577	0.0897929	0.359873	0.319156	4.75965e-08	4.88341e-05	0.151998	0.01087	0.117754	-0.0917712	0.125525	0.423646	0.140896	0.0183302	0.160742	0.135185	0.0236752	0.187573	0.220748	0.000196606	0.0112065	-0.0385857	0.520216	0.799713	-0.050363	0.401191	0.731302	0.0464274	0.439036	0.752638	0.0085775	0.886377	0.958407	0.113891	0.056985
lipid_CAG079	lipid_CAG079: Miscellaneous		0.1142	0.0563091	0.291049	0.0819357	0.171559	0.492814	-0.0121156	0.840048	0.939388	0.0635619	0.289186	0.62333	0.0271218	0.65135	0.856776	-0.104955	0.0795628	0.338061	0.174438	0.0034079	0.0568538	0.0361045	0.547416	0.817125	-0.0806511	0.178397	0.500781	-0.00582518	0.922696	0.973957	-0.0145136	0.808947	0.927351	-0.00875375	0.884059	0.95782	-0.00530248	0.929613	0.975738	0.0578819	0.334532	0.667113	0.0690018	0.249803	0.579271	-0.0737771	0.218442
lipid_CAG080	lipid_CAG080: Cer		-0.0293003	0.625409	0.848068	-0.136534	0.0223044	0.179485	0.0836356	0.162812	0.480148	0.167668	0.00490792	0.0717313	0.0318098	0.596089	0.836072	0.0666537	0.26632	0.600538	0.00440013	0.941568	0.979445	-0.0328479	0.584145	0.83529	0.0152668	0.799238	0.924139	0.0826093	0.168051	0.487753	0.155885	0.00898119	0.103795	-0.100168	0.0943573	0.366707	0.0224762	0.708059	0.888647	-0.0699458	0.243368	0.570014	-0.0408141	0.496391	0.79276	0.125445	0.0359055
lipid_CAG081	lipid_CAG081: TG, DG O		0.145284	0.0149694	0.144333	0.0735159	0.220081	0.542143	0.0575903	0.336977	0.669924	0.0819056	0.171716	0.492814	-0.023468	0.695803	0.88244	0.0201675	0.736877	0.903808	-0.00601035	0.920246	0.973957	-0.0322435	0.591086	0.835422	0.0788454	0.188348	0.510128	0.153088	0.0103077	0.114953	0.17936	0.00259271	0.0516528	-0.0383853	0.522387	0.800648	-0.0354582	0.554613	0.820312	0.224203	0.000154871	0.00963013	-0.0250375	0.67657	0.872609	-0.0319016	0.595028
lipid_CAG082	lipid_CAG082: SM		0.00925121	0.877521	0.955264	-0.00858565	0.88627	0.958407	0.0267708	0.655571	0.858977	0.143887	0.015976	0.150724	-0.0100504	0.867034	0.952447	0.0309931	0.605563	0.838631	0.0309628	0.605916	0.838631	-0.0631267	0.292508	0.628509	0.0992652	0.09738	0.371035	0.150899	0.0114644	0.12168	0.176669	0.00301326	0.052848	-0.0486195	0.417711	0.739553	0.121892	0.0415371	0.246341	-0.0075114	0.900421	0.965342	-0.0277672	0.643619	0.852839	0.0253829	0.672365
lipid_CAG083	lipid_CAG083: ST		0.00876372	0.883928	0.95782	-0.140518	0.0186485	0.162414	-0.0133985	0.823375	0.936582	-0.0501795	0.402911	0.731888	-0.019927	0.739901	0.904883	0.000208394	0.99723	0.998944	0.0194705	0.745653	0.904883	0.0912551	0.127674	0.429359	-0.122342	0.0407861	0.245631	-0.0441394	0.461945	0.76754	0.0387323	0.51863	0.799713	-0.0567008	0.344504	0.675651	0.0589777	0.325447	0.659179	-0.0761241	0.204104	0.526529	-0.0605179	0.312949	0.645398	0.0798179	0.182939
lipid_CAG084	lipid_CAG084: Hex2Cer		0.0701666	0.241879	0.56789	-0.0794234	0.185119	0.505812	0.015383	0.797742	0.924096	0.0215663	0.719371	0.893649	0.00363316	0.951739	0.986624	0.0873444	0.144895	0.451603	-0.0147037	0.806494	0.927129	0.0002255	0.997003	0.998944	0.0494831	0.409479	0.732947	0.0868973	0.146972	0.454197	0.124886	0.036746	0.235097	-0.0799784	0.182058	0.500781	0.0209159	0.727493	0.897125	0.0409576	0.494877	0.792615	-0.0248111	0.679332	0.872686	0.0645548	0.281704
lipid_CAG085	lipid_CAG085: SE		-0.0881885	0.141036	0.448971	-0.0166114	0.781981	0.920611	0.0638163	0.287257	0.621424	0.0339009	0.572145	0.831149	0.15042	0.0117318	0.123454	0.0662259	0.269408	0.605505	0.156289	0.00880245	0.103267	-0.0472676	0.430791	0.745976	0.0143911	0.810529	0.928646	-0.0395009	0.51036	0.798032	0.0968229	0.105941	0.388518	0.0124329	0.835916	0.939376	0.016052	0.789148	0.92214	-0.0188445	0.753562	0.910406	8.6631e-05	0.998849	0.998944	0.0411824	0.49251
lipid_CAG086	lipid_CAG086: TG		0.17186	0.00392164	0.0643103	-0.0131757	0.826264	0.936673	-0.0859186	0.151597	0.461417	-0.111752	0.0618372	0.304293	-0.0717477	0.231408	0.555381	-0.136952	0.0218936	0.179485	-0.0174551	0.771208	0.91528	0.0943015	0.115391	0.405246	-0.0743162	0.215087	0.538843	-0.0329117	0.583416	0.83529	-0.0244038	0.684311	0.874895	0.0762824	0.203162	0.526529	-0.0397008	0.508221	0.798032	0.0325565	0.587487	0.835422	0.0275918	0.645716	0.853744	-0.0855595	0.153321
lipid_CAG087	lipid_CAG087: SE		0.0612874	0.306824	0.642397	0.126823	0.0339025	0.229597	-0.0309298	0.606299	0.838631	-0.0153637	0.79799	0.924096	0.0588255	0.326698	0.659179	-0.136707	0.0221335	0.179485	0.10623	0.0759581	0.33163	-0.00104147	0.986158	0.997225	-0.0313625	0.601269	0.838631	-0.0574552	0.338113	0.670995	-0.0521919	0.384287	0.709773	0.0701749	0.241824	0.56789	0.0919763	0.124678	0.422179	0.123596	0.0387504	0.241689	0.0232509	0.698479	0.882605	-0.0787989	0.188609
lipid_CAG088	lipid_CAG088: MG		-0.0800395	0.181723	0.500781	-0.0772392	0.197536	0.523158	0.0984608	0.100137	0.373601	0.129916	0.0297501	0.217485	0.0648476	0.279522	0.616752	0.159363	0.0075441	0.0943933	0.038241	0.523952	0.801343	-0.0611809	0.307668	0.642907	0.0861766	0.150367	0.461216	0.129109	0.0307887	0.220134	0.177534	0.0028717	0.052848	-0.0397786	0.50739	0.798032	-0.0123308	0.837245	0.939388	-0.0322477	0.591038	0.835422	0.026314	0.66108	0.864035	0.124612	0.0371638
lipid_CAG089	lipid_CAG089: SE		-0.0267451	0.65588	0.858977	0.0932912	0.119358	0.410943	0.0391363	0.514275	0.798859	0.0969288	0.105558	0.388181	0.0877109	0.14321	0.448971	0.0277076	0.644331	0.852839	0.139704	0.0193502	0.166137	-0.0365261	0.542745	0.817125	0.0393202	0.512298	0.798032	-0.00620551	0.917666	0.973874	0.0465308	0.438017	0.752144	0.128205	0.03199	0.225105	-0.0141734	0.813342	0.930381	-0.00796935	0.894385	0.962117	-0.0597709	0.31897	0.651362	0.0167122	0.780692
lipid_CAG090	lipid_CAG090: TG		0.0439332	0.464041	0.767913	0.00134975	0.982061	0.997207	0.0585605	0.328886	0.662291	0.0268917	0.654115	0.858212	0.148368	0.0129431	0.131029	-0.021859	0.715725	0.892623	0.24436	3.57332e-05	0.00366623	-0.0553105	0.356483	0.681102	0.0283243	0.636977	0.848941	-0.00259844	0.965474	0.991058	0.0836314	0.162833	0.480148	-0.00943799	0.875068	0.954619	0.0404308	0.500448	0.795677	-0.000782527	0.989599	0.997225	0.0815144	0.173779	0.494246	0.0206704	0.730567
lipid_CAG091	lipid_CAG091: Miscellaneous		-0.0321523	0.592136	0.835422	-0.0168243	0.779259	0.919517	0.0768273	0.199944	0.523158	0.170894	0.00413156	0.0647173	0.0455197	0.448046	0.760333	0.0990024	0.0982738	0.371035	0.0990756	0.0980241	0.371035	-0.107989	0.0711993	0.321808	0.0859086	0.151645	0.461417	0.0541113	0.367022	0.690311	0.147991	0.0131767	0.132542	0.00331504	0.955961	0.986624	0.0617883	0.302881	0.639203	0.012532	0.834628	0.939376	-0.0332364	0.579705	0.83529	0.0623591	0.298428
lipid_CAG092	lipid_CAG092: BA		-0.143837	0.0160126	0.150724	-0.0834877	0.163559	0.480148	0.112731	0.0595766	0.299635	0.121176	0.042758	0.252125	0.0767946	0.200136	0.523158	0.282845	1.507e-06	0.000386545	0.0832125	0.164957	0.481314	-0.0614913	0.305215	0.640391	0.136885	0.0219589	0.179485	0.101173	0.0910834	0.360817	0.184385	0.00194734	0.0441534	-0.029115	0.627598	0.848068	-0.0367657	0.5401	0.816115	-0.0225178	0.707543	0.888543	-0.0499116	0.405429	0.731888	0.12513	0.0363762
lipid_CAG093	lipid_CAG093: FA		-0.101456	0.0901756	0.360702	-0.0332049	0.580064	0.83529	0.152434	0.0106421	0.116778	0.184403	0.00194529	0.0441534	0.0864724	0.148966	0.458978	0.265525	6.6584e-06	0.00124209	0.049925	0.405303	0.731888	-0.0659682	0.27128	0.607051	0.130625	0.0288622	0.213809	0.177017	0.00295557	0.052848	0.219471	0.000214543	0.0118984	0.00520907	0.93085	0.976037	-0.0235913	0.694285	0.88215	0.0642106	0.284283	0.621058	-0.0570732	0.34134	0.674139	0.142219	0.0172539
lipid_CAG094	lipid_CAG094: SE		-0.005474	0.927343	0.975538	0.0238187	0.691489	0.880779	0.0488887	0.415134	0.737179	0.110633	0.0645092	0.310735	0.0643626	0.283142	0.621058	-0.0324633	0.588558	0.835422	0.0955868	0.110495	0.39639	0.00586175	0.922212	0.973957	0.0733895	0.220877	0.542153	-0.0608868	0.310003	0.644692	0.00853423	0.886947	0.958407	0.0640092	0.285799	0.621424	0.0469589	0.43381	0.747396	0.031392	0.600927	0.838631	-0.0388736	0.517105	0.799713	-0.00320393	0.957435
lipid_CAG095	lipid_CAG095: SMr		0.0741171	0.216322	0.53975	0.0180158	0.764073	0.914204	0.0518558	0.387361	0.713523	0.166719	0.00516027	0.0717313	0.0689156	0.250396	0.579924	0.0526038	0.380541	0.705394	0.0961338	0.108461	0.392968	-0.0534296	0.373098	0.694105	0.0218359	0.716012	0.892623	0.0641013	0.285105	0.621058	0.140482	0.0186792	0.162414	-0.0351625	0.557922	0.821864	0.104452	0.0810246	0.339694	0.0630281	0.293263	0.629473	-0.0392484	0.51307	0.798032	-0.00695114	0.907814
lipid_CAG096	lipid_CAG096: FAHFA		-0.0182953	0.760523	0.913162	0.102693	0.0863018	0.352772	0.00939297	0.875659	0.954748	0.148908	0.0126138	0.130068	-0.00445018	0.940905	0.979445	-0.102478	0.0869661	0.353447	0.101727	0.0893153	0.359592	-0.016042	0.789276	0.92214	0.0195143	0.7451	0.904883	-0.0305582	0.610634	0.838631	-0.0136887	0.819613	0.934768	-0.037702	0.529823	0.807672	0.0484746	0.419101	0.740099	0.0596983	0.31956	0.651362	-0.00156898	0.979148	0.997128	-0.0682648	0.254909
lipid_CAG097	lipid_CAG097: TG		0.114849	0.054915	0.287463	0.0723202	0.227696	0.550982	-0.00733816	0.902706	0.966277	0.0103658	0.862902	0.949695	0.0497296	0.407146	0.731888	-0.0123889	0.836489	0.939388	0.167289	0.00500733	0.0717313	0.0124412	0.835808	0.939376	-0.0485251	0.418616	0.739889	0.0535835	0.371721	0.694105	0.187975	0.00158001	0.0385973	-0.0452434	0.450809	0.760436	0.0575581	0.337247	0.669924	0.0935187	0.118455	0.410592	-0.0057412	0.923807	0.974628	-0.0187913	0.754235
lipid_CAG098	lipid_CAG098: DGGA		-0.122695	0.0402034	0.245631	-0.126006	0.0350786	0.231832	0.121903	0.0415184	0.246341	0.194789	0.00105174	0.030088	0.106701	0.0746585	0.329461	0.13268	0.0264156	0.201505	0.100595	0.0929555	0.365411	-0.0824894	0.168672	0.488863	0.129895	0.0297762	0.217485	0.0774946	0.196054	0.522471	0.289668	8.15934e-07	0.000239185	-0.117075	0.0503453	0.274028	0.0934339	0.118791	0.410943	-0.0326547	0.58636	0.835422	-0.0560293	0.350258	0.675651	0.221237	0.000190124
lipid_CAG099	lipid_CAG099: DG, SE		0.131101	0.0282787	0.210246	-0.00222477	0.970436	0.992257	-0.110023	0.0660049	0.314251	-0.006577	0.912756	0.972469	0.0359874	0.548716	0.817125	-0.137402	0.0214592	0.178865	0.124707	0.0370191	0.235097	0.042557	0.478169	0.778839	-0.132148	0.0270312	0.204679	-0.0760576	0.204501	0.526529	-0.0596481	0.319967	0.651362	0.010347	0.863148	0.949695	-0.0306911	0.609082	0.838631	0.0933221	0.119235	0.410943	0.00930487	0.876816	0.955003	-0.0335422	0.57622
lipid_CAG100	lipid_CAG100: DGTS		-0.000779433	0.989641	0.997225	-0.00596695	0.92082	0.973957	0.00736866	0.902304	0.966277	0.0279731	0.64116	0.851561	0.10726	0.0731413	0.326984	-0.0772886	0.197249	0.523158	0.240557	4.75875e-05	0.00443862	-0.039222	0.513354	0.798032	0.0248383	0.679	0.872686	0.0393015	0.512499	0.798032	0.127754	0.032604	0.225105	-0.00327282	0.956521	0.986624	0.0695323	0.246172	0.573679	0.0897831	0.13396	0.437349	0.0133419	0.824108	0.936582	-0.0633917	0.290482
lipid_CAG101	lipid_CAG101: AAHFA		-0.0534495	0.37292	0.694105	-0.0155165	0.796025	0.924096	0.100681	0.0926732	0.365001	0.141399	0.0179145	0.160262	0.0595021	0.321156	0.653133	0.0851264	0.15542	0.466833	0.136552	0.0222865	0.179485	-0.0229695	0.701954	0.883782	0.0392557	0.512991	0.798032	-0.010924	0.855598	0.947995	0.114672	0.055292	0.287967	-0.0626592	0.296104	0.631738	0.0285744	0.634004	0.848941	0.0121193	0.839999	0.939388	-0.0787408	0.188936	0.510128	-0.0103564	0.863025
lipid_CAG102	lipid_CAG102: TG, DG O		0.113596	0.0576343	0.291534	0.116908	0.050678	0.275109	-0.0133809	0.823603	0.936582	0.0803095	0.180249	0.500781	0.0442609	0.460712	0.76754	-0.0333634	0.578256	0.834446	0.133157	0.0258737	0.198849	0.0153474	0.798199	0.924096	0.0122931	0.837736	0.939388	0.052194	0.384268	0.709773	0.116415	0.0516669	0.276816	0.0421497	0.482394	0.781273	0.0289302	0.629784	0.848266	0.168174	0.00477822	0.0717313	-0.0359889	0.5487	0.817125	-0.0868185	0.147341
lipid_CAG103	lipid_CAG103: FA, DG		-0.0612512	0.307111	0.642397	-0.0415337	0.488824	0.787788	0.0819164	0.17166	0.492814	0.126312	0.0346339	0.231494	0.0482205	0.421546	0.740273	0.119923	0.0449676	0.259195	0.134701	0.0241848	0.189417	0.0763545	0.202734	0.526529	0.0883969	0.140095	0.44848	0.0476167	0.42739	0.744485	0.126572	0.0342592	0.229738	-0.0802445	0.180603	0.500781	-0.0161049	0.78847	0.92214	-0.0255019	0.670918	0.868479	-0.00303833	0.959633	0.987052	0.0325635	0.587407
lipid_CAG104	lipid_CAG104: SM		0.0106506	0.859174	0.949558	0.0479961	0.423712	0.741225	0.0869012	0.146954	0.454197	0.204791	0.000564568	0.0211864	0.062151	0.300046	0.634736	0.0498872	0.40566	0.731888	0.152927	0.0103893	0.115237	-0.0495934	0.408433	0.73261	0.0710236	0.236163	0.56026	0.0410577	0.493823	0.791799	0.228913	0.000111199	0.00814929	-0.0477716	0.425886	0.743187	0.0787523	0.188872	0.510128	0.0338102	0.573174	0.831149	-0.080498	0.179225	0.500781	0.0490759	0.413348
lipid_CAG105	lipid_CAG105: CAR		-0.0623267	0.298679	0.632497	-0.104621	0.0805317	0.339694	0.177806	0.00282859	0.052848	0.0833346	0.164336	0.481314	0.0944711	0.114735	0.405227	0.184571	0.00192647	0.0441534	0.0304264	0.612176	0.838631	-0.0346102	0.564128	0.825671	0.0995545	0.0964034	0.369814	0.0450657	0.452592	0.760436	0.11149	0.0624543	0.305155	-0.105454	0.0781375	0.337521	-0.0076357	0.898782	0.964088	-0.0879959	0.14191	0.448971	-0.0355661	0.553409	0.819332	0.0558566	0.351747
lipid_CAG106	lipid_CAG106: Miscellaneous		0.0192233	0.748773	0.907381	-0.027124	0.651324	0.856776	0.0261261	0.66335	0.864786	0.00630833	0.916306	0.973724	-0.0289486	0.629567	0.848266	-0.0314041	0.600787	0.838631	0.0745135	0.213868	0.537799	-0.0141686	0.813403	0.930381	-0.0498342	0.406159	0.731888	-0.0408094	0.496441	0.79276	0.0578357	0.334918	0.667235	-0.0332767	0.579245	0.835285	0.0439961	0.463401	0.767913	0.0025606	0.965976	0.991058	0.0385536	0.520562	0.799713	0.022155	0.712045
lipid_CAG107	lipid_CAG107: Miscellaneous		-0.126159	0.0348552	0.231832	-0.0596774	0.319729	0.651362	0.0114877	0.848234	0.943914	0.07578	0.206163	0.527488	0.113607	0.0576094	0.291534	0.119209	0.0462687	0.262953	0.0997826	0.0956391	0.369588	-0.00108394	0.985594	0.997225	0.0618177	0.302651	0.639203	0.109373	0.067632	0.317428	0.258419	1.18977e-05	0.00174387	-0.0717596	0.23133	0.555381	0.0122284	0.838578	0.939388	0.0177169	0.767873	0.914611	-0.0246692	0.681065	0.872924	0.124823	0.0368416
lipid_CAG108	lipid_CAG108: DG O, SE		-0.0616799	0.303731	0.639203	-0.0762107	0.203588	0.526529	0.0385662	0.520426	0.799713	0.0903402	0.131554	0.434	0.105373	0.0783678	0.337521	0.111308	0.0628872	0.306519	0.198211	0.00085296	0.0257393	-0.0638798	0.286776	0.621424	-0.0438106	0.465291	0.768356	0.000800999	0.989354	0.997225	0.163891	0.00598194	0.0797074	-0.057096	0.341147	0.674139	-0.015113	0.801217	0.924194	0.00971972	0.87137	0.954619	-0.0515791	0.389902	0.716584	0.0751246	0.210125
*The results of partial Spearman's correlation (age and sex adjusted) for continuous variables (clinical markers) are shown.
*The P values were corrected by the Benjamini-Hochberg procedure .
[truncated: 10 more columns]

## Sheet: Supplementary Table 5
Supplementary Table 5. Associations between fecal hydrophilic metabolites and clinical phenotypes
			Model1: IS (reference) vs Intermediate vs IR						Model2: No MetS (reference) vs Pre MetS vs MetS						Model3: Healthy (reference) vs Obese vs Prediabetes
Metabolite	Hydro CAG ID		Term	Estimate	Std. Error	P value	Adj P value		Term	Estimate	Std. Error	P value	Adj P value		Term	Estimate	Std. Error	P value	Adj P value
2-Ketoisocaproic acid	1		(Intercept)	0.0167572	0.00614504	0.00680038	0.0283349		(Intercept)	0.0150401	0.00507945	0.00331083	0.0151746		(Intercept)	0.0141815	0.00472289	0.0029002	0.00932811
2-Ketoisocaproic acid	1		Intermediate	-0.00279286	0.00233154	0.231995	0.415626		Pre MetS	-0.00146502	0.00211122	0.488268	0.660622		Obese	-0.0008689	0.00180381	0.630367	0.729899
2-Ketoisocaproic acid	1		IR	-0.00279286	0.00272623	0.306522	0.499113		MetS	-0.00746281	0.00299008	0.0131006	0.046188		Prediabetes	-0.00682698	0.00180636	0.000189508	0.000930621
2-Ketoisocaproic acid	1		Age	1.00005e-14	9.89522e-05	1	1		Age	4.57875e-05	8.39273e-05	0.585771	0.735557		Age	6.20643e-05	7.66564e-05	0.418785	0.536904
2-Ketoisocaproic acid	1		Sex (Female=1)	0.00279286	0.00215806	0.19669	0.367108		Sex (Female=1)	0.00270129	0.00194542	0.166	0.316968		Sex (Female=1)	0.00322731	0.00162344	0.0477238	0.100706
3-Phenyllactic acid	1		(Intercept)	0.00636419	0.00283617	0.0256265	0.0824243		(Intercept)	0.00636624	0.00264873	0.0168434	0.0557499		(Intercept)	0.00497035	0.00271056	0.0676863	0.131546
3-Phenyllactic acid	1		Intermediate	0.00076027	0.00107676	0.480736	0.661012		Pre MetS	0.000940119	0.00107984	0.384663	0.564173		Obese	0.00254883	0.00102717	0.0136322	0.0355342
3-Phenyllactic acid	1		IR	0.000858369	0.00125904	0.495956	0.668669		MetS	-0.00100143	0.00152937	0.513096	0.672948		Prediabetes	9.18503e-05	0.00102862	0.928907	0.969448
3-Phenyllactic acid	1		Age	2.45248e-05	4.56984e-05	0.591928	0.743289		Age	2.04374e-05	4.2927e-05	0.634352	0.777045		Age	3.94199e-05	4.36516e-05	0.367218	0.48785
3-Phenyllactic acid	1		Sex (Female=1)	-0.00117719	0.000996641	0.238553	0.424608		Sex (Female=1)	-0.000878806	0.00099504	0.37784	0.559482		Sex (Female=1)	-0.000753253	0.000924462	0.41583	0.535613
4-Hydroxyphenyllactic acid	1		(Intercept)	0.00699863	0.00196352	0.00042948	0.00253994		(Intercept)	0.00698378	0.00181079	0.000140554	0.000898892		(Intercept)	0.00520076	0.00183671	0.00494427	0.0152772
4-Hydroxyphenyllactic acid	1		Intermediate	0.000187646	0.000738855	0.799709	0.899468		Pre MetS	0.00153946	0.000741401	0.0387036	0.11145		Obese	0.00214366	0.000696161	0.0022665	0.00772207
4-Hydroxyphenyllactic acid	1		IR	0.000588138	0.000863932	0.496586	0.668669		MetS	0.000197718	0.00105003	0.850771	0.930266		Prediabetes	-0.000399351	0.000697145	0.567182	0.667988
4-Hydroxyphenyllactic acid	1		Age	-2.2967e-05	3.13575e-05	0.464529	0.648454		Age	-2.82458e-05	2.94729e-05	0.338648	0.521726		Age	-1.9546e-06	2.95847e-05	0.947367	0.980064
4-Hydroxyphenyllactic acid	1		Sex (Female=1)	-0.000667066	0.00068388	0.330207	0.518896		Sex (Female=1)	-0.000225967	0.000683176	0.741057	0.849128		Sex (Female=1)	-0.000570939	0.000626551	0.362897	0.483277
Alanine	1		(Intercept)	4.36692	0.733841	8.0428e-09	2.41886e-07		(Intercept)	4.44443	0.718853	2.04875e-09	5.44452e-08		(Intercept)	3.63287	0.702255	4.20972e-07	4.06201e-06
Alanine	1		Intermediate	-0.108069	0.276426	0.696135	0.819859		Pre MetS	-0.0726215	0.293734	0.804894	0.90496		Obese	0.588514	0.270943	0.0306292	0.0707818
Alanine	1		IR	-0.117284	0.323221	0.716987	0.837246		MetS	-0.725437	0.416011	0.082216	0.189995		Prediabetes	-0.909099	0.271326	0.000909236	0.00350242
Alanine	1		Age	-0.0190037	0.0117317	0.1064	0.246561		Age	-0.0176102	0.0116768	0.132568	0.275142		Age	-0.00394972	0.0115143	0.731816	0.813129
Alanine	1		Sex (Female=1)	0.272323	0.255858	0.288097	0.474411		Sex (Female=1)	0.185779	0.270666	0.493003	0.661346		Sex (Female=1)	0.3442	0.243851	0.159126	0.259701
Arginine	1		(Intercept)	0.113408	0.0245013	5.66193e-06	5.56082e-05		(Intercept)	0.104685	0.020276	4.42527e-07	5.40867e-06		(Intercept)	0.0740663	0.0217449	0.000748401	0.00302662
Arginine	1		Intermediate	0.0135719	0.00940725	0.150232	0.312984		Pre MetS	2.59308e-11	0.00830433	1	1		Obese	0.0431056	0.0083705	4.72324e-07	4.37273e-06
Arginine	1		IR	-0.0147334	0.0109998	0.181527	0.351032		MetS	-0.0174475	0.0117613	0.138997	0.284194		Prediabetes	-0.0181317	0.00838233	0.0313215	0.0717785
Arginine	1		Age	-0.000193861	0.00039925	0.627661	0.76544		Age	-1.8689e-12	0.000330122	1	1		Age	0.000342108	0.000355721	0.336957	0.458075
Arginine	1		Sex (Female=1)	-0.00193861	0.0087073	0.823978	0.915531		Sex (Female=1)	-1.5064e-11	0.00765216	1	1		Sex (Female=1)	0.00615794	0.00753353	0.414344	0.535613
Galactitol	1		(Intercept)	0.013953	0.00321767	2.03017e-05	0.000171784		(Intercept)	0.0147375	0.00303089	1.87102e-06	1.78862e-05		(Intercept)	0.0153421	0.0031571	1.89636e-06	1.40946e-05
Galactitol	1		Intermediate	0.00125591	0.00123115	0.308564	0.499113		Pre MetS	0.000503537	0.00124856	0.687017	0.816111		Obese	0.000903365	0.00120566	0.454278	0.567848
Galactitol	1		IR	0.00111293	0.00143956	0.44012	0.627114		MetS	0.000796406	0.00176831	0.652763	0.794291		Prediabetes	0.00325211	0.00120736	0.00746549	0.0216106
Galactitol	1		Age	-5.90016e-05	5.22508e-05	0.25979	0.449021		Age	-6.44099e-05	4.96339e-05	0.195384	0.34717		Age	-9.03365e-05	5.12367e-05	0.0788947	0.148603
Galactitol	1		Sex (Female=1)	0.000488893	0.00113954	0.668238	0.793804		Sex (Female=1)	0.000849073	0.0011505	0.461089	0.635586		Sex (Female=1)	0.000632356	0.0010851	0.56049	0.661522
Glycine	1		(Intercept)	0.920655	0.179548	5.51882e-07	7.93967e-06		(Intercept)	0.877478	0.170657	4.91009e-07	5.74586e-06		(Intercept)	0.776809	0.177292	1.62955e-05	0.000105634
Glycine	1		Intermediate	0.0484673	0.0672984	0.472019	0.655581		Pre MetS	0.0213154	0.0689307	0.757361	0.858449		Obese	0.105504	0.0669608	0.116168	0.207259
Glycine	1		IR	-0.0294684	0.078691	0.708332	0.832441		MetS	-0.0128525	0.0976255	0.895349	0.954917		Prediabetes	-0.134017	0.0670554	0.0465503	0.0997504
Glycine	1		Age	-0.00250156	0.00285619	0.381876	0.572294		Age	-0.00184608	0.0027402	0.501017	0.668834		Age	-8.18807e-05	0.00284563	0.977064	1
Glycine	1		Sex (Female=1)	-0.048742	0.062291	0.434596	0.620851		Sex (Female=1)	-0.0495071	0.0635174	0.436341	0.620122		Sex (Female=1)	-0.0455189	0.0602653	0.450654	0.567847
Isoleucine	1		(Intercept)	0.393317	0.147316	0.00803588	0.0320271		(Intercept)	0.350597	0.136205	0.0105303	0.0393991		(Intercept)	0.450778	0.143664	0.00187137	0.00648032
Isoleucine	1		Intermediate	0.0117005	0.0562782	0.835456	0.922147		Pre MetS	0.0537313	0.0558259	0.33658	0.520439		Obese	-0.1578	0.0547197	0.00421247	0.013164
Isoleucine	1		IR	-0.0135814	0.0658053	0.836639	0.922147		MetS	-0.089478	0.0790653	0.258663	0.425941		Prediabetes	-0.183252	0.054797	0.000929627	0.00355066
Isoleucine	1		Age	0.00221288	0.00238849	0.355006	0.544636		Age	0.00268657	0.00221925	0.227007	0.385352		Age	0.00339356	0.00232542	0.145517	0.240343
Isoleucine	1		Sex (Female=1)	0.122953	0.0520908	0.0189507	0.0655527		Sex (Female=1)	0.120896	0.0514417	0.0194115	0.0628018		Sex (Female=1)	0.104635	0.0492482	0.0344314	0.0779313
Leucine	1		(Intercept)	1.01524	0.261797	0.000131626	0.000952558		(Intercept)	0.990753	0.244792	6.59257e-05	0.000470898		(Intercept)	0.821421	0.246962	0.000989807	0.00375444
Leucine	1		Intermediate	0.0455108	0.0998803	0.648996	0.784501		Pre MetS	0.0951151	0.100271	0.343594	0.526397		Obese	0.231174	0.0943099	0.0148057	0.0376997
Leucine	1		IR	-0.0733464	0.116789	0.530503	0.68978		MetS	-0.240049	0.142012	0.0919967	0.20737		Prediabetes	-0.117722	0.0944432	0.213554	0.32536
Leucine	1		Age	-0.00220894	0.00423899	0.602713	0.753124		Age	-0.00193791	0.00398606	0.627199	0.771721		Age	0.000373553	0.00400788	0.925803	0.968045
Leucine	1		Sex (Female=1)	0.103253	0.0924486	0.265018	0.449876		Sex (Female=1)	0.0988331	0.0923961	0.285626	0.460687		Sex (Female=1)	0.13547	0.0848797	0.111533	0.202452
Lysine	1		(Intercept)	0.343463	0.0994511	0.000639735	0.00359035		(Intercept)	0.396966	0.0923567	2.32819e-05	0.00018558		(Intercept)	0.326276	0.0872736	0.000221503	0.00105023
Lysine	1		Intermediate	0.0858578	0.0379854	0.0245801	0.0795239		Pre MetS	0.0944511	0.0377263	0.0128236	0.0455031		Obese	0.179656	0.0332442	1.32646e-07	1.5199e-06
Lysine	1		IR	0.0886729	0.0444158	0.0468659	0.133556		MetS	0.0560304	0.0534312	0.295183	0.470581		Prediabetes	0.162972	0.0332912	1.60311e-06	1.24184e-05
Lysine	1		Age	-0.000430487	0.00161213	0.789644	0.893955		Age	-0.00123292	0.00149974	0.411675	0.592726		Age	-0.00140306	0.00141278	0.321448	0.440889
Lysine	1		Sex (Female=1)	0.0124363	0.0351591	0.723821	0.839937		Sex (Female=1)	0.0359916	0.0347636	0.301348	0.476269		Sex (Female=1)	0.0274873	0.0299201	0.358994	0.481577
Methionine	1		(Intercept)	0.133765	0.0406208	0.00111991	0.0058662		(Intercept)	0.13958	0.036889	0.000186364	0.00117816		(Intercept)	0.0988055	0.0364453	0.00709197	0.0207478
Methionine	1		Intermediate	0.0232606	0.0154602	0.133578	0.28811		Pre MetS	0.0328958	0.0148603	0.0276007	0.082502		Obese	0.0719877	0.0139566	4.53583e-07	4.30122e-06
Methionine	1		IR	0.0116346	0.0180773	0.520367	0.686335		MetS	-0.0124538	0.0210464	0.554473	0.712524		Prediabetes	0.0218419	0.0139763	0.119156	0.209679
Methionine	1		Age	-7.0159e-13	0.00065614	1	1		Age	-0.000181745	0.00059074	0.758557	0.858449		Age	0.00012922	0.000593114	0.82768	0.887376
Methionine	1		Sex (Female=1)	0.011629	0.0143098	0.417113	0.608521		Sex (Female=1)	0.0147213	0.0136932	0.2832	0.458513		Sex (Female=1)	0.0162845	0.0125611	0.195822	0.303499
Methylmalonic acid	1		(Intercept)	0.0217152	0.00583317	0.000238725	0.00156308		(Intercept)	0.0217152	0.00514013	3.17538e-05	0.000245332		(Intercept)	0.0217152	0.00536944	6.67627e-05	0.000359995
Methylmalonic acid	1		Intermediate	2.08513e-12	0.00220409	1	1		Pre MetS	2.10687e-13	0.00213707	1	1		Obese	-1.1527e-11	0.00202002	1	1
Methylmalonic acid	1		IR	-8.88218e-14	0.00257721	1	1		MetS	-0.0047205	0.00302669	0.1199	0.252663		Prediabetes	-1.25471e-11	0.00202288	1	1
Methylmalonic acid	1		Age	-3.18169e-14	9.35433e-05	1	1		Age	-2.72921e-15	8.49548e-05	1	1		Age	1.4309e-14	8.58447e-05	1	1
Methylmalonic acid	1		Sex (Female=1)	0.00283242	0.0020401	0.166139	0.335012		Sex (Female=1)	0.00283242	0.00196924	0.151379	0.295836		Sex (Female=1)	0.00283242	0.00181804	0.120295	0.209679
Ornithine	1		(Intercept)	0.0575628	0.00977007	1.10597e-08	2.81064e-07		(Intercept)	0.0574137	0.00931013	2.2398e-09	5.5995e-08		(Intercept)	0.048705	0.00951197	5.45066e-07	4.84775e-06
Ornithine	1		Intermediate	-9.13471e-05	0.00373176	0.980489	1		Pre MetS	0.0021419	0.0037983	0.573236	0.729814		Obese	0.00729731	0.00365221	0.0466107	0.0997504
Ornithine	1		IR	0.00347274	0.00436349	0.426793	0.614493		MetS	-0.00166342	0.00537947	0.757371	0.858449		Prediabetes	-0.00665929	0.00365738	0.0696324	0.134378
Ornithine	1		Age	-0.000302746	0.000158379	0.0569677	0.15284		Age	-0.00029622	0.000150994	0.0507069	0.13238		Age	-0.000139564	0.000155208	0.369261	0.489382
Ornithine	1		Sex (Female=1)	-0.00819865	0.0034541	0.0182979	0.0636951		Sex (Female=1)	-0.00720044	0.00350001	0.0405221	0.114679		Sex (Female=1)	-0.00689849	0.00328702	0.036676	0.082151
Phenylalanine	1		(Intercept)	0.331684	0.0742373	1.15215e-05	0.000103882		(Intercept)	0.324201	0.0654891	1.2352e-06	1.25807e-05		(Intercept)	0.258121	0.0649968	8.94899e-05	0.000468756
Phenylalanine	1		Intermediate	0.0405231	0.0280428	0.149576	0.312984		Pre MetS	0.0343284	0.0268144	0.201452	0.35399		Obese	0.101563	0.0250953	6.59887e-05	0.000359345
Phenylalanine	1		IR	0.00461844	0.0327901	0.888092	0.959628		MetS	-0.0217514	0.0379768	0.567239	0.725538		Prediabetes	-0.00508247	0.0251308	0.839865	0.895205
Phenylalanine	1		Age	-0.00134084	0.00119016	0.260883	0.449021		Age	-0.00134863	0.00106595	0.206782	0.359905		Age	-0.000647011	0.00106648	0.54452	0.648238
Phenylalanine	1		Sex (Female=1)	-0.0129615	0.0259563	0.617924	0.760749		Sex (Female=1)	-0.00596086	0.0247086	0.809528	0.90496		Sex (Female=1)	-0.00110679	0.022586	0.960949	0.989742
Proline	1		(Intercept)	4.80286	0.896078	1.75545e-07	2.83971e-06		(Intercept)	4.70233	0.832205	3.7102e-08	6.08346e-07		(Intercept)	3.84975	0.83314	5.67668e-06	3.85454e-05
Proline	1		Intermediate	-0.192053	0.340776	0.573499	0.728707		Pre MetS	-0.0448216	0.336252	0.894047	0.954917		Obese	0.973075	0.31612	0.0022745	0.00772207
Proline	1		IR	-0.428084	0.398464	0.283608	0.468422		MetS	-0.870726	0.476229	0.0684824	0.165199		Prediabetes	-1.04475	0.316567	0.00108217	0.00399457
Proline	1		Age	-0.0232138	0.0144628	0.109618	0.2492		Age	-0.0206117	0.013367	0.124129	0.259584		Age	-0.0060817	0.0134341	0.651087	0.744364
Proline	1		Sex (Female=1)	-0.0401149	0.315421	0.898891	0.963723		Sex (Female=1)	-0.112522	0.309845	0.716745	0.836963		Sex (Female=1)	0.0961659	0.284511	0.735596	0.815681
Serine	1		(Intercept)	0.264564	0.0731273	0.000352969	0.00213333		(Intercept)	0.253166	0.0710789	0.000428064	0.00242717		(Intercept)	0.268857	0.0720964	0.000229551	0.00106804
Serine	1		Intermediate	0.0207781	0.0277407	0.454484	0.637735		Pre MetS	0.0267873	0.0288054	0.353148	0.536551		Obese	-0.0254809	0.027326	0.351837	0.47429
Serine	1		IR	-0.0222282	0.0324367	0.493742	0.668669		MetS	-0.00157585	0.0407967	0.969214	1		Prediabetes	-0.030752	0.0273646	0.262	0.377894
Serine	1		Age	0.00144966	0.00117733	0.219251	0.396671		Age	0.00157572	0.0011451	0.169828	0.319454		Age	0.00175702	0.00116127	0.131326	0.225013
Serine	1		Sex (Female=1)	0.0140138	0.0256766	0.585655	0.740484		Sex (Female=1)	0.0141815	0.0265432	0.593543	0.74044		Sex (Female=1)	0.0061537	0.0245936	0.802592	0.872382
Threonine	1		(Intercept)	0.387089	0.0793889	1.828e-06	2.33813e-05		(Intercept)	0.391783	0.0770714	6.52573e-07	7.4774e-06		(Intercept)	0.32566	0.0763303	2.66315e-05	0.000162748
Threonine	1		Intermediate	0.0277346	0.0304814	0.363674	0.552544		Pre MetS	0.0442887	0.0318358	0.165205	0.316968		Obese	0.107944	0.0288348	0.000217326	0.00104449
Threonine	1		IR	0.00555766	0.0356414	0.8762	0.953294		MetS	-0.0423429	0.0450886	0.348431	0.53085		Prediabetes	-0.00761165	0.0288756	0.792267	0.868022
Threonine	1		Age	-0.00106103	0.00129365	0.412818	0.603857		Age	-0.00109899	0.00126557	0.385881	0.564453		Age	-0.000426789	0.00122539	0.727868	0.812023
Threonine	1		Sex (Female=1)	-0.00345413	0.0282134	0.902648	0.965869		Sex (Female=1)	-0.000549775	0.0293357	0.98506	1		Sex (Female=1)	0.00554283	0.0259516	0.831017	0.88922
Tryptophan	1		(Intercept)	0.0625575	0.0128488	1.88979e-06	2.36224e-05		(Intercept)	0.0671118	0.0122596	9.27181e-08	1.34197e-06		(Intercept)	0.0474457	0.0110932	2.54679e-05	0.000157386
Tryptophan	1		Intermediate	0.0107877	0.00494702	0.0300508	0.0928536		Pre MetS	0.0128624	0.00503632	0.011144	0.0403238		Obese	0.0270603	0.00419213	4.32468e-10	9.14835e-09
Tryptophan	1		IR	0.00125735	0.00578447	0.828083	0.918237		MetS	-0.00492005	0.00713286	0.490869	0.661346		Prediabetes	-0.00403444	0.00419805	0.33731	0.458075
Tryptophan	1		Age	-0.000255114	0.000209955	0.225368	0.406401		Age	-0.000351432	0.000200209	0.0802207	0.186955		Age	-9.8401e-05	0.000178153	0.581125	0.68004
Tryptophan	1		Sex (Female=1)	-0.00451921	0.00457893	0.324525	0.514377		Sex (Female=1)	-0.00203828	0.0046408	0.660826	0.795305		Sex (Female=1)	-0.00098401	0.00377295	0.79442	0.86865
Tyramine	1		(Intercept)	0.0210852	0.00454893	5.49815e-06	5.56082e-05		(Intercept)	0.022584	0.00417806	1.3179e-07	1.77556e-06		(Intercept)	0.0209822	0.00415487	7.66822e-07	6.39018e-06
Tyramine	1		Intermediate	0.00191919	0.0017282	0.267739	0.453097		Pre MetS	0.00350164	0.00170325	0.0406588	0.114679		Obese	0.00379829	0.00159696	0.0180097	0.0442203
Tyramine	1		IR	0.00442451	0.00202075	0.0293921	0.0918503		MetS	-0.000146566	0.00241229	0.951592	0.99427		Prediabetes	0.000727328	0.00159922	0.64958	0.744364
Tyramine	1		Age	-0.000129262	7.33458e-05	0.0791115	0.195997		Age	-0.000157436	6.77095e-05	0.0207279	0.0658978		Age	-0.000139365	6.78661e-05	0.0408851	0.0899471
Tyramine	1		Sex (Female=1)	-0.00173727	0.00159961	0.278397	0.465405		Sex (Female=1)	-0.00102603	0.00156949	0.513782	0.672948		Sex (Female=1)	-0.00126252	0.00143728	0.380424	0.502335
Tyrosine	1		(Intercept)	0.326683	0.0594338	8.78707e-08	1.61096e-06		(Intercept)	0.326383	0.0543587	5.52751e-09	1.26672e-07		(Intercept)	0.28393	0.0551569	4.77025e-07	4.37273e-06
Tyrosine	1		Intermediate	0.0256676	0.0228006	0.261249	0.449021		Pre MetS	0.0457598	0.0221406	0.0396094	0.112877		Obese	0.0631563	0.0210925	0.00297951	0.00947244
Tyrosine	1		IR	-0.00460636	0.0266604	0.862951	0.941713		MetS	-0.0120702	0.0313574	0.700565	0.826726		Prediabetes	-0.0152854	0.0211224	0.469836	0.584303
Tyrosine	1		Age	-0.00173849	0.000967674	0.0734937	0.185492		Age	-0.0019032	0.000880156	0.0313795	0.0932904		Age	-0.00136553	0.000896369	0.128707	0.221216
Tyrosine	1		Sex (Female=1)	0.00593521	0.0211041	0.77874	0.884932		Sex (Female=1)	0.0142359	0.0204018	0.485856	0.659804		Sex (Female=1)	0.0129899	0.0189835	0.49433	0.605526
Valine	1		(Intercept)	0.885363	0.221122	8.00564e-05	0.000620156		(Intercept)	0.83578	0.215525	0.000129422	0.000847406		(Intercept)	0.755359	0.216851	0.000568752	0.00238789
Valine	1		Intermediate	0.0158115	0.0842384	0.851249	0.932644		Pre MetS	0.010684	0.0883384	0.903816	0.959651		Obese	0.0275303	0.0830425	0.740482	0.819447
Valine	1		IR	-0.0927366	0.0984987	0.347269	0.538022		MetS	-0.242321	0.125112	0.0537023	0.137378		Prediabetes	-0.233067	0.0831599	0.00539748	0.0164923
Valine	1		Age	-0.00105109	0.00357514	0.768979	0.875649		Age	-0.000431114	0.00351172	0.902376	0.959651		Age	0.00159151	0.00352905	0.652333	0.744364
Valine	1		Sex (Female=1)	0.140066	0.0779706	0.0735222	0.185492		Sex (Female=1)	0.12215	0.0814009	0.134509	0.277077		Sex (Female=1)	0.156798	0.074739	0.0367439	0.082151
Adipic acid	2		(Intercept)	0.0222357	0.0112334	0.0487574	0.137521		(Intercept)	0.026068	0.010733	0.0157356	0.0537547		(Intercept)	0.0204215	0.0115157	0.0771809	0.146378
Adipic acid	2		Intermediate	-0.000310988	0.00422426	0.941366	0.990814		Pre MetS	0.00418409	0.00434977	0.336866	0.520439		Obese	0.00469938	0.00437739	0.283881	0.402408
Adipic acid	2		IR	-0.00202142	0.00493936	0.682675	0.805732		MetS	-0.0123262	0.00616051	0.0463073	0.125604		Prediabetes	-0.00435375	0.00438357	0.321412	0.440889
Adipic acid	2		Age	0.000310988	0.00017928	0.0839158	0.206043		Age	0.000254459	0.000172916	0.142181	0.287499		Age	0.000345543	0.000186026	0.0642165	0.127047
Adipic acid	2		Sex (Female=1)	-0.00139945	0.00390995	0.720675	0.83977		Sex (Female=1)	-0.00133349	0.00400817	0.739597	0.849128		Sex (Female=1)	-0.000483759	0.00393968	0.902354	0.947128
Caproic acid	2		(Intercept)	0.0318163	0.438223	0.942174	0.990814		(Intercept)	0.0244345	0.411519	0.952692	0.99427		(Intercept)	-0.202391	0.422047	0.631899	0.730135
Caproic acid	2		Intermediate	-0.00844131	0.167552	0.959856	0.99985		Pre MetS	-0.00296176	0.169503	0.986071	1		Obese	0.262427	0.158819	0.099502	0.181814
Caproic acid	2		IR	-0.007788	0.195915	0.96832	1		MetS	0.18659	0.240064	0.437622	0.62034		Prediabetes	-0.0516696	0.159043	0.745499	0.823342
Caproic acid	2		Age	0.0162393	0.00711101	0.0231467	0.075778		Age	0.0162896	0.00673825	0.0162224	0.054738		Age	0.0187447	0.00674931	0.00582563	0.0176049
Caproic acid	2		Sex (Female=1)	0.218377	0.155085	0.160218	0.32637		Sex (Female=1)	0.136339	0.156191	0.383416	0.563847		Sex (Female=1)	0.143956	0.142938	0.314686	0.43817
Glutaric acid	2		(Intercept)	-0.0436669	0.0516157	0.398283	0.588859		(Intercept)	-0.0547004	0.0506456	0.280979	0.457215		(Intercept)	-0.0480381	0.0526088	0.361911	0.483133
Glutaric acid	2		Intermediate	-0.010139	0.0197492	0.608089	0.756672		Pre MetS	0.0134961	0.0207126	0.515162	0.673014		Obese	-0.0117086	0.0200029	0.558755	0.661522
Glutaric acid	2		IR	-0.0191707	0.0230924	0.407156	0.598759		MetS	-0.0175859	0.0293349	0.549298	0.709188		Prediabetes	-0.0175793	0.0200312	0.380861	0.502335
Glutaric acid	2		Age	0.00336553	0.00083817	7.64961e-05	0.000601041		Age	0.00347629	0.000823387	3.21161e-05	0.000245332		Age	0.00352906	0.000850062	4.30454e-05	0.000246596
Glutaric acid	2		Sex (Female=1)	0.00247084	0.0182797	0.892577	0.9607		Sex (Female=1)	0.00286282	0.019086	0.880868	0.952295		Sex (Female=1)	0.000560682	0.0180028	0.975175	1
Indol-3-acetic acid	2		(Intercept)	0.00389988	0.00362236	0.28259	0.468146		(Intercept)	0.00516425	0.00353777	0.145403	0.292937		(Intercept)	0.000540203	0.0036423	0.882194	0.931299
Indol-3-acetic acid	2		Intermediate	0.00149357	0.00135576	0.271571	0.45677		Pre MetS	0.00207962	0.00144356	0.150733	0.295836		Obese	0.0047192	0.0013849	0.000744586	0.00302662
Indol-3-acetic acid	2		IR	-3.74607e-11	0.00158527	1	1		MetS	-0.00279692	0.0020445	0.172325	0.321807		Prediabetes	-0.0019828	0.00138686	0.153839	0.252571
Indol-3-acetic acid	2		Age	0.000165952	5.75393e-05	0.00423283	0.0194005		Age	0.000153187	5.7386e-05	0.00801089	0.0316978		Age	0.00020917	5.88542e-05	0.000440316	0.00193739
Indol-3-acetic acid	2		Sex (Female=1)	0.000829761	0.00125488	0.509017	0.677868		Sex (Female=1)	0.000573184	0.0013302	0.666848	0.8008		Sex (Female=1)	0.00101652	0.00124643	0.415403	0.535613
Isobutyrate	2		(Intercept)	0.188652	0.225636	0.403825	0.595453		(Intercept)	0.322281	0.222577	0.148672	0.295776		(Intercept)	0.353447	0.229314	0.124288	0.214964
Isobutyrate	2		Intermediate	0.0861341	0.086254	0.318855	0.509798		Pre MetS	0.157594	0.0911131	0.0847165	0.19468		Obese	0.0498668	0.0876886	0.569997	0.669868
Isobutyrate	2		IR	0.0860272	0.100855	0.39441	0.586285		MetS	-0.144415	0.129042	0.263977	0.433395		Prediabetes	0.0231552	0.0878125	0.7922	0.868022
Isobutyrate	2		Age	0.0123734	0.00366068	0.000828871	0.00447218		Age	0.0104078	0.00362202	0.00434869	0.0192885		Age	0.00983114	0.0037265	0.00876892	0.0247329
Isobutyrate	2		Sex (Female=1)	0.0987492	0.0798362	0.217173	0.395513		Sex (Female=1)	0.10888	0.0839577	0.195678	0.34717		Sex (Female=1)	0.0918675	0.0789205	0.245325	0.360772
Isovalerate	2		(Intercept)	0.314625	0.129413	0.0156848	0.0556557		(Intercept)	0.40947	0.117515	0.000566486	0.00311568		(Intercept)	0.399968	0.120616	0.00102481	0.00386059
Isovalerate	2		Intermediate	-0.0119103	0.0498695	0.811415	0.90707		Pre MetS	-0.01848	0.0486729	0.704453	0.826726		Obese	0.00876675	0.0462415	0.849761	0.902256
Isovalerate	2		IR	-0.0438072	0.0583117	0.453134	0.637735		MetS	-0.106929	0.0689347	0.121912	0.255923		Prediabetes	0.0127001	0.0463068	0.784072	0.86248
Isovalerate	2		Age	0.00264178	0.0021165	0.213018	0.390533		Age	0.0011827	0.0019349	0.541496	0.701723		Age	0.000983348	0.00196512	0.617159	0.717423
Isovalerate	2		Sex (Female=1)	0.0660952	0.0461589	0.153298	0.318166		Sex (Female=1)	0.031667	0.0448505	0.480699	0.654417		Sex (Female=1)	0.0488822	0.0416177	0.241102	0.356468
Niacinamide	2		(Intercept)	0.00441397	0.000749566	1.12426e-08	2.81064e-07		(Intercept)	0.00429836	0.000761058	3.76068e-08	6.08346e-07		(Intercept)	0.0043234	0.000757455	2.74102e-08	3.67697e-07
Niacinamide	2		Intermediate	-0.000533008	0.000286257	0.0636632	0.166737		Pre MetS	-0.000452463	0.000314068	0.150722	0.295836		Obese	-0.00060338	0.000288675	0.0374412	0.0833712
Niacinamide	2		IR	-0.000199878	0.000334716	0.55089	0.70627		MetS	-0.000661287	0.00044481	0.138148	0.283513		Prediabetes	-0.000909236	0.000289083	0.00182536	0.00643557
Niacinamide	2		Age	-3.3313e-05	1.21489e-05	0.0065034	0.0275144		Age	-2.78436e-05	1.24852e-05	0.0264757	0.0800089		Age	-2.35274e-05	1.22678e-05	0.0560809	0.115091
Niacinamide	2		Sex (Female=1)	-0.000299817	0.000264958	0.258796	0.449015		Sex (Female=1)	-0.00051511	0.000289403	0.076101	0.180412		Sex (Female=1)	-0.000391634	0.00025981	0.13276	0.226689
O-Acetylserine	2		(Intercept)	0.00178692	0.0034401	0.603869	0.753124		(Intercept)	0.00141599	0.0033262	0.670625	0.803581		(Intercept)	0.00250678	0.00338198	0.459141	0.572625
O-Acetylserine	2		Intermediate	0.000203252	0.00131707	0.877468	0.953294		Pre MetS	0.00322493	0.00137383	0.0195526	0.0628884		Obese	0.000542001	0.00129642	0.67619	0.763665
O-Acetylserine	2		IR	0.0015752	0.00154002	0.307274	0.499113		MetS	-0.000411505	0.00194574	0.832648	0.916703		Prediabetes	0.000813223	0.00129825	0.531529	0.640924
O-Acetylserine	2		Age	0.000152439	5.58972e-05	0.00679656	0.0283349		Age	0.000149051	5.46139e-05	0.00672274	0.0273889		Age	0.000135501	5.5094e-05	0.0144769	0.0373817
O-Acetylserine	2		Sex (Female=1)	-0.00279471	0.00121907	0.0226266	0.0746262		Sex (Female=1)	-0.00182927	0.00126594	0.149502	0.295776		Sex (Female=1)	-0.00257431	0.00116679	0.0281168	0.0662466
Phenylacetic acid	2		(Intercept)	2.57353	2.90418	0.376309	0.565491		(Intercept)	4.0641	2.80393	0.148259	0.295776		(Intercept)	2.4677	2.9436	0.402513	0.523995
Phenylacetic acid	2		Intermediate	0.628542	1.11584	0.573691	0.728707		Pre MetS	1.23266	1.14715	0.283444	0.458513		Obese	0.493842	1.12398	0.660708	0.750805
Phenylacetic acid	2		IR	0.420989	1.30473	0.747193	0.861544		MetS	-2.4	1.6247	0.140668	0.285489		Prediabetes	-2.88077	1.12557	0.010974	0.0298798
Phenylacetic acid	2		Age	0.109154	0.0473569	0.0219099	0.0730826		Age	0.0902564	0.0456029	0.0487064	0.129413		Age	0.122308	0.0477656	0.0109376	0.0298798
Phenylacetic acid	2		Sex (Female=1)	1.51068	1.03281	0.144686	0.306066		Sex (Female=1)	1.45949	1.05707	0.168396	0.318275		Sex (Female=1)	1.74077	1.01159	0.0863094	0.160916
Valerate(Pentanoate)	2		(Intercept)	0.310941	0.207071	0.134335	0.288611		(Intercept)	0.370104	0.193159	0.0563045	0.142053		(Intercept)	0.319857	0.204985	0.119718	0.209679
Valerate(Pentanoate)	2		Intermediate	0.0388529	0.0796839	0.626227	0.76544		Pre MetS	0.0674083	0.0796103	0.397819	0.578838		Obese	0.149216	0.0783791	0.0578941	0.117932
Valerate(Pentanoate)	2		IR	0.193401	0.0931731	0.0388424	0.115477		MetS	0.129184	0.112751	0.25281	0.420456		Prediabetes	0.117521	0.0784899	0.135369	0.228383
Valerate(Pentanoate)	2		Age	0.0068129	0.00338184	0.0449175	0.13095		Age	0.00544529	0.00316475	0.0863497	0.197064		Age	0.00524418	0.00333087	0.116442	0.207259
Valerate(Pentanoate)	2		Sex (Female=1)	0.0112607	0.0737549	0.878764	0.953294		Sex (Female=1)	0.00628761	0.0733582	0.931753	0.977985		Sex (Female=1)	-0.010997	0.0705419	0.876221	0.926773
3-Aminopropanoic acid	3		(Intercept)	0.145794	0.0197583	1.86571e-12	1.28267e-10		(Intercept)	0.155077	0.0191829	1.54032e-14	1.21025e-12		(Intercept)	0.148213	0.0203288	2.73406e-12	7.91439e-11
3-Aminopropanoic acid	3		Intermediate	0.00572599	0.00764549	0.454531	0.637735		Pre MetS	0.00327121	0.00798877	0.682482	0.812479		Obese	0.00943816	0.0078538	0.230412	0.347197
3-Aminopropanoic acid	3		IR	0.00828964	0.00893976	0.354589	0.544636		MetS	0.00408335	0.0113144	0.718428	0.837151		Prediabetes	-0.00858507	0.0078649	0.275896	0.393116
3-Aminopropanoic acid	3		Age	-0.00152808	0.00032448	3.93456e-06	4.24315e-05		Age	-0.00164687	0.000317578	3.95699e-07	4.94624e-06		Age	-0.00149307	0.000333763	1.09235e-05	7.32676e-05
3-Aminopropanoic acid	3		Sex (Female=1)	-0.0127799	0.00707662	0.0720148	0.183371		Sex (Female=1)	-0.0119568	0.00736139	0.105369	0.228285		Sex (Female=1)	-0.0132242	0.00706849	0.0623343	0.125582
4-Aminobutyric acid	3		(Intercept)	0.0812328	0.0149326	1.17224e-07	2.07978e-06		(Intercept)	0.0833698	0.0139788	6.89393e-09	1.51666e-07		(Intercept)	0.0797019	0.0141666	4.21741e-08	5.27176e-07
4-Aminobutyric acid	3		Intermediate	-0.00237556	0.00558591	0.670965	0.795325		Pre MetS	0.00180019	0.00563844	0.749743	0.853745		Obese	0.0112426	0.00542893	0.039224	0.0869888
4-Aminobutyric acid	3		IR	0.0048525	0.00653151	0.45815	0.641177		MetS	0.00428899	0.00798564	0.591604	0.74044		Prediabetes	-0.00541029	0.0054366	0.320458	0.440889
4-Aminobutyric acid	3		Age	-0.000794313	0.00023707	0.000918599	0.00485797		Age	-0.000816483	0.000224145	0.000317657	0.00185863		Age	-0.00077292	0.000230713	0.00091063	0.00350242
4-Aminobutyric acid	3		Sex (Female=1)	-0.004161	0.00517028	0.42163	0.611857		Sex (Female=1)	-0.00348235	0.00519564	0.503215	0.670141		Sex (Female=1)	-0.003963	0.00488608	0.417961	0.536904
4-Hydroxybenzoic acid	3		(Intercept)	0.0154838	0.00260929	8.80072e-09	2.4202e-07		(Intercept)	0.0171442	0.00251101	4.76994e-11	1.86503e-09		(Intercept)	0.0153959	0.00251328	2.81727e-09	4.32675e-08
4-Hydroxybenzoic acid	3		Intermediate	0.00157513	0.000995801	0.114842	0.257809		Pre MetS	-0.00108278	0.00103454	0.296108	0.470691		Obese	0.000977517	0.000953668	0.306182	0.428364
4-Hydroxybenzoic acid	3		IR	7.64619e-05	0.00116438	0.94769	0.994712		MetS	0.00162418	0.0014652	0.268529	0.438252		Prediabetes	-0.000977517	0.000955015	0.306864	0.428364
4-Hydroxybenzoic acid	3		Age	-0.000104848	4.22625e-05	0.0136997	0.0498998		Age	-0.00012031	4.1126e-05	0.00370181	0.0166885		Age	-9.77517e-05	4.0528e-05	0.0164654	0.0411634
4-Hydroxybenzoic acid	3		Sex (Female=1)	-0.000286159	0.000921708	0.75644	0.864952		Sex (Female=1)	-0.000541395	0.000953293	0.570513	0.728032		Sex (Female=1)	-0.000195503	0.000858309	0.819974	0.884286
5-Aminovaleric acid	3		(Intercept)	0.969226	0.181041	1.81134e-07	2.84639e-06		(Intercept)	0.992695	0.168806	1.08522e-08	2.13168e-07		(Intercept)	0.856624	0.170861	9.13894e-07	7.47393e-06
5-Aminovaleric acid	3		Intermediate	0.0766992	0.0686142	0.264607	0.449876		Pre MetS	-0.0630753	0.0687357	0.359537	0.541768		Obese	0.0905408	0.0647375	0.162968	0.263624
5-Aminovaleric acid	3		IR	0.0159382	0.0802295	0.842677	0.925094		MetS	0.0141594	0.0973493	0.884453	0.953822		Prediabetes	-0.0486187	0.064829	0.453869	0.567848
5-Aminovaleric acid	3		Age	-0.0106445	0.00291203	0.000307229	0.00194225		Age	-0.0102967	0.00273245	0.000197747	0.00123592		Age	-0.0086314	0.00275115	0.0018734	0.00648032
5-Aminovaleric acid	3		Sex (Female=1)	-0.0655001	0.0635089	0.303275	0.496432		Sex (Female=1)	-0.0813966	0.0633377	0.199738	0.352618		Sex (Female=1)	-0.0487939	0.0582643	0.403	0.523995
Cadaverine	3		(Intercept)	0.531636	0.182325	0.00383707	0.0178847		(Intercept)	0.534228	0.167998	0.00162646	0.00836032		(Intercept)	0.531711	0.175153	0.00260956	0.00854321
Cadaverine	3		Intermediate	0.0502078	0.066576	0.451405	0.637735		Pre MetS	0.190645	0.066999	0.00473852	0.0205211		Obese	0.133157	0.0652504	0.0421526	0.0919997
Cadaverine	3		IR	0.151127	0.0778463	0.0532292	0.145563		MetS	0.241776	0.0948896	0.0113322	0.0407367		Prediabetes	0.0325925	0.0653426	0.618289	0.717423
Cadaverine	3		Age	-0.00355263	0.00282553	0.209693	0.387017		Age	-0.00435065	0.00266341	0.103412	0.227506		Age	-0.0038137	0.00277294	0.170053	0.271098
Cadaverine	3		Sex (Female=1)	-0.144935	0.0616224	0.0193735	0.0661827		Sex (Female=1)	-0.100605	0.0617374	0.104241	0.228285		Sex (Female=1)	-0.15301	0.0587259	0.00963028	0.0268572
Glycyl-Glycine	3		(Intercept)	0.528498	0.185656	0.00474861	0.0214077		(Intercept)	0.538115	0.170452	0.00175565	0.00869919		(Intercept)	0.544896	0.179085	0.00255165	0.00845426
Glycyl-Glycine	3		Intermediate	0.05423	0.0678443	0.424784	0.613205		Pre MetS	0.203269	0.0682458	0.0031325	0.0144779		Obese	0.145254	0.0667034	0.0302118	0.0701119
Glycyl-Glycine	3		IR	0.159752	0.0793293	0.0449991	0.13095		MetS	0.256635	0.0966554	0.00834909	0.0328		Prediabetes	0.0443959	0.0667976	0.506794	0.615313
Glycyl-Glycine	3		Age	-0.00355269	0.00287936	0.218305	0.396263		Age	-0.00435879	0.00271297	0.109181	0.235488		Age	-0.00396701	0.00283469	0.162707	0.263624
Glycyl-Glycine	3		Sex (Female=1)	-0.147949	0.0627963	0.0191689	0.0658932		Sex (Female=1)	-0.0989539	0.0628862	0.116645	0.246748		Sex (Female=1)	-0.155049	0.0600336	0.0102749	0.028256
Norvaline	3		(Intercept)	0.0112888	0.00294438	0.000156105	0.00108681		(Intercept)	0.0126552	0.00280874	9.48184e-06	8.27779e-05		(Intercept)	0.0113371	0.00298688	0.000178057	0.000898454
Norvaline	3		Intermediate	0.000855122	0.00112822	0.449132	0.636657		Pre MetS	0.000260525	0.00116269	0.822854	0.912439		Obese	0.00137143	0.00114994	0.233961	0.349671
Norvaline	3		IR	0.000814782	0.00131921	0.537328	0.697006		MetS	-0.0005694	0.0016467	0.729748	0.842502		Prediabetes	-0.000274286	0.00115156	0.811899	0.879025
Norvaline	3		Age	-8.87398e-05	4.78825e-05	0.0649049	0.169183		Age	-0.000103835	4.62204e-05	0.0253962	0.0784713		Age	-9.14286e-05	4.88689e-05	0.0623298	0.125582
Norvaline	3		Sex (Female=1)	0.0010326	0.00104427	0.323613	0.514377		Sex (Female=1)	0.00114218	0.00107138	0.28724	0.461379		Sex (Female=1)	0.00137131	0.00103496	0.186178	0.291731
Putrescine	3		(Intercept)	0.170313	0.050769	0.000905542	0.00483542		(Intercept)	0.186078	0.0464112	7.68498e-05	0.00054189		(Intercept)	0.182421	0.0486773	0.000214029	0.00104173
Putrescine	3		Intermediate	0.0307346	0.0189896	0.106694	0.246561		Pre MetS	0.015267	0.0187158	0.415299	0.596383		Obese	0.0219287	0.0183393	0.232747	0.349671
Putrescine	3		IR	0.0346991	0.0222042	0.119259	0.263424		MetS	0.033053	0.0265069	0.213381	0.366282		Prediabetes	0.00119179	0.0183652	0.948302	0.980064
Putrescine	3		Age	-0.00175456	0.000805931	0.0303205	0.0931635		Age	-0.00195574	0.000744009	0.00901254	0.0349077		Age	-0.00190684	0.000779364	0.0149903	0.037994
Putrescine	3		Sex (Female=1)	-0.0253867	0.0175767	0.149773	0.312984		Sex (Female=1)	-0.0212228	0.017246	0.219436	0.373652		Sex (Female=1)	-0.0257424	0.0165055	0.1199	0.209679
Pyrogallol	3		(Intercept)	0.00493946	0.00141364	0.000553532	0.00319701		(Intercept)	0.00540677	0.00143926	0.000206751	0.00127767		(Intercept)	0.0037811	0.00149803	0.0121156	0.0323475
Pyrogallol	3		Intermediate	0.000260208	0.000541845	0.631446	0.766656		Pre MetS	-0.000331123	0.000596298	0.579103	0.734744		Obese	0.000442983	0.000568831	0.436733	0.554745
Pyrogallol	3		IR	-8.1716e-05	0.000633571	0.89747	0.963723		MetS	0.000378427	0.000844527	0.654408	0.794535		Prediabetes	-0.00102196	0.000569634	0.0738053	0.141439
Pyrogallol	3		Age	-4.46003e-05	2.29963e-05	0.0534612	0.145563		Age	-4.73034e-05	2.37046e-05	0.0468859	0.126408		Age	-2.40155e-05	2.41736e-05	0.321283	0.440889
Pyrogallol	3		Sex (Female=1)	-0.00052782	0.000501529	0.293524	0.481904		Sex (Female=1)	-0.000624403	0.000549469	0.256703	0.423985		Sex (Female=1)	-0.000432147	0.000511953	0.399276	0.522627
2-Aminoadipic acid	4		(Intercept)	0.00977303	0.00197475	1.29709e-06	1.69857e-05		(Intercept)	0.0107708	0.0019301	5.35205e-08	8.17674e-07		(Intercept)	0.00862635	0.00176623	1.69066e-06	1.28899e-05
2-Aminoadipic acid	4		Intermediate	0.00127556	0.000758648	0.0938206	0.225333		Pre MetS	0.00262173	0.000791	0.00103049	0.00550264		Obese	0.00349629	0.000682887	5.46474e-07	4.84775e-06
2-Aminoadipic acid	4		IR	0.000412688	0.000887075	0.642137	0.777919		MetS	0.00068351	0.00112028	0.542241	0.701723		Prediabetes	0.000457458	0.000683852	0.504044	0.615313
2-Aminoadipic acid	4		Age	-3.75164e-05	3.21975e-05	0.244942	0.431789		Age	-5.95849e-05	3.14446e-05	0.059062	0.146987		Age	-3.26756e-05	2.90206e-05	0.261086	0.377888
2-Aminoadipic acid	4		Sex (Female=1)	-0.00225098	0.0007022	0.00150554	0.00752768		Sex (Female=1)	-0.00148962	0.000728881	0.0418522	0.116846		Sex (Female=1)	-0.00166645	0.000614604	0.00708431	0.0207478
Glutamic acid	4		(Intercept)	1.44475	0.34837	4.48039e-05	0.000362384		(Intercept)	1.31095	0.319432	5.23407e-05	0.000389019		(Intercept)	0.988121	0.323353	0.00244527	0.00815091
Glutamic acid	4		Intermediate	-0.0920388	0.130036	0.479669	0.661012		Pre MetS	0.151993	0.130355	0.244542	0.411309		Obese	0.492626	0.120702	5.74195e-05	0.000315807
Glutamic acid	4		IR	-0.103966	0.152049	0.494697	0.668669		MetS	-0.0247882	0.18462	0.893282	0.954917		Prediabetes	0.132327	0.120873	0.274496	0.392137
Glutamic acid	4		Age	-0.00145803	0.00551883	0.791829	0.894263		Age	-0.00234681	0.00518201	0.650964	0.793858		Age	0.00104463	0.00512948	0.838763	0.895205
Glutamic acid	4		Sex (Female=1)	-0.0815809	0.120361	0.498462	0.668669		Sex (Female=1)	-0.0619919	0.120118	0.606169	0.75258		Sex (Female=1)	-0.0342504	0.108633	0.752764	0.8297
Guanine	4		(Intercept)	0.00903417	0.00159463	3.67289e-08	8.41705e-07		(Intercept)	0.00938615	0.00151878	2.07882e-09	5.44452e-08		(Intercept)	0.00531256	0.00126145	3.35528e-05	0.00019843
Guanine	4		Intermediate	0.000525624	0.000608155	0.388175	0.580153		Pre MetS	0.00127652	0.000622773	0.0412573	0.115773		Obese	0.00533133	0.000483986	6.18964e-24	1.13477e-21
Guanine	4		IR	0.000919842	0.000711107	0.196903	0.367108		MetS	-0.000600714	0.000882024	0.496356	0.664223		Prediabetes	0.00138915	0.00048467	0.00444748	0.0138199
Guanine	4		Age	-6.5703e-05	2.58105e-05	0.0114516	0.042846		Age	-7.50892e-05	2.47571e-05	0.00263196	0.0125876		Age	-3.75446e-05	2.05679e-05	0.0689324	0.133496
Guanine	4		Sex (Female=1)	-0.00118265	0.000562905	0.036546	0.110441		Sex (Female=1)	-0.00105125	0.000573865	0.0679582	0.164656		Sex (Female=1)	-0.000600713	0.000435592	0.168896	0.270037
Hypoxanthine	4		(Intercept)	0.164203	0.0274185	6.5433e-09	2.11695e-07		(Intercept)	0.164213	0.0260012	9.64723e-10	2.79262e-08		(Intercept)	0.135326	0.0277221	1.71084e-06	1.28899e-05
Hypoxanthine	4		Intermediate	0.00617828	0.0103298	0.550259	0.70627		Pre MetS	0.0244502	0.0105036	0.0205855	0.0658258		Obese	0.0437637	0.0105479	4.34906e-05	0.000246596
Hypoxanthine	4		IR	0.0076033	0.0120784	0.529544	0.68978		MetS	-0.00307434	0.014876	0.836412	0.918217		Prediabetes	0.00234797	0.0105628	0.824242	0.885416
Hypoxanthine	4		Age	-0.00105564	0.000438402	0.0166973	0.0584938		Age	-0.00117198	0.000417548	0.00532981	0.0224416		Age	-0.000785286	0.000448254	0.0808135	0.151182
Hypoxanthine	4		Sex (Female=1)	-0.0366235	0.00956117	0.000158266	0.00108808		Sex (Female=1)	-0.0305722	0.00967869	0.00174568	0.00869919		Sex (Female=1)	-0.03103	0.00949322	0.00120578	0.00436302
Pantothenic acid	4		(Intercept)	0.0214005	0.00690777	0.0021483	0.0105497		(Intercept)	0.0240963	0.00654081	0.000272181	0.00164505		(Intercept)	0.0166635	0.00678114	0.0145611	0.0374234
Pantothenic acid	4		Intermediate	0.00397955	0.00262928	0.13128	0.284267		Pre MetS	0.00818823	0.00267366	0.00239287	0.0115446		Obese	0.0179179	0.00258429	2.51066e-11	6.57555e-10
Pantothenic acid	4		IR	0.00672037	0.00307437	0.0296578	0.0921569		MetS	0.00350171	0.00378667	0.355838	0.539149		Prediabetes	0.00855174	0.00258794	0.00106657	0.00399057
Pantothenic acid	4		Age	8.84024e-05	0.000111588	0.428911	0.61593		Age	1.76818e-05	0.000106286	0.867985	0.943462		Age	4.88688e-05	0.000109824	0.65666	0.747749
Pantothenic acid	4		Sex (Female=1)	-0.00238781	0.00243365	0.327367	0.516918		Sex (Female=1)	-0.000848846	0.00246369	0.730679	0.842502		Sex (Female=1)	-0.00154749	0.00232588	0.506346	0.615313
Uric acid	4		(Intercept)	0.00604763	0.0074604	0.418274	0.608599		(Intercept)	0.00706553	0.00717142	0.3253	0.509729		(Intercept)	0.000539402	0.00783847	0.945183	0.980064
Uric acid	4		Intermediate	0.000877882	0.00282464	0.756191	0.864952		Pre MetS	0.00526306	0.0029664	0.0770371	0.181847		Obese	0.0126165	0.00298612	3.17019e-05	0.000190124
Uric acid	4		IR	-0.00224348	0.00330281	0.497538	0.668669		MetS	7.20818e-05	0.00420127	0.986323	1		Prediabetes	0.0042765	0.00299034	0.153725	0.252571
Uric acid	4		Age	0.000292627	0.00011988	0.0152727	0.0547199		Age	0.000252337	0.000117924	0.0331718	0.097564		Age	0.000312443	0.000126901	0.0143729	0.0372882
Uric acid	4		Sex (Female=1)	0.00312136	0.00261447	0.233547	0.417048		Sex (Female=1)	0.00371298	0.00273344	0.175369	0.325855		Sex (Female=1)	0.00399019	0.00268754	0.138669	0.232606
Urocanic acid	4		(Intercept)	0.0152824	0.00541217	0.00509168	0.0225336		(Intercept)	0.0146179	0.00452181	0.0013621	0.00706753		(Intercept)	0.0119601	0.00514508	0.0207596	0.0505212
Urocanic acid	4		Intermediate	0.00398671	0.00207387	0.0555863	0.149865		Pre MetS	0.00398671	0.00187733	0.0345184	0.100985		Obese	0.0119601	0.00193878	2.21339e-09	3.68898e-08
Urocanic acid	4		IR	-1.0373e-12	0.00242494	1	1		MetS	-3.09928e-13	0.00265883	1	1		Prediabetes	0.00664452	0.00194152	0.000706816	0.00290111
Urocanic acid	4		Age	-5.20503e-15	8.80163e-05	1	1		Age	-4.22454e-14	7.46295e-05	1	1		Age	-1.86135e-14	8.23921e-05	1	1
Urocanic acid	4		Sex (Female=1)	4.54044e-13	0.00191956	1	1		Sex (Female=1)	0.0013289	0.0017299	0.442972	0.621517		Sex (Female=1)	0.0013289	0.00174492	0.446903	0.565982
Xanthine	4		(Intercept)	0.122331	0.0524107	0.0203063	0.0689413		(Intercept)	0.136968	0.0472606	0.00402958	0.0180184		(Intercept)	0.0776605	0.0487734	0.112374	0.202641
Xanthine	4		Intermediate	0.026596	0.0197715	0.17967	0.351032		Pre MetS	0.0761222	0.01916	8.88866e-05	0.000611095		Obese	0.114148	0.0187647	3.57365e-09	5.31219e-08
Xanthine	4		IR	0.020688	0.0231185	0.371634	0.561535		MetS	0.00539361	0.0271359	0.842583	0.923148		Prediabetes	0.027834	0.0187912	0.139592	0.232606
Xanthine	4		Age	0.000425302	0.000839114	0.612666	0.760646		Age	-8.54687e-08	0.000761666	0.999911	1		Age	0.000599401	0.000797441	0.452846	0.567848
Xanthine	4		Sex (Female=1)	-0.0347738	0.0183003	0.0584492	0.154843		Sex (Female=1)	-0.0209797	0.0176553	0.235652	0.397573		Sex (Female=1)	-0.0297084	0.0168884	0.0795751	0.149373
Arabinose	5		(Intercept)	0.195868	0.0466682	3.64651e-05	0.000303876		(Intercept)	0.193716	0.0448893	2.16354e-05	0.000174992		(Intercept)	0.187424	0.0464809	7.00619e-05	0.000374117
Arabinose	5		Intermediate	0.0394233	0.0177913	0.0275132	0.0869671		Pre MetS	0.0324027	0.01829	0.0774716	0.182091		Obese	0.0379293	0.0176666	0.032596	0.0743892
Arabinose	5		IR	0.0663055	0.0208031	0.00160064	0.00793109		MetS	0.0846071	0.0259039	0.00121593	0.00643038		Prediabetes	0.0561203	0.0176916	0.00166939	0.00592366
Arabinose	5		Age	-0.000864074	0.000755076	0.253465	0.442558		Age	-0.000900075	0.000727083	0.216708	0.370154		Age	-0.000994826	0.000750777	0.186156	0.291731
Arabinose	5		Sex (Female=1)	-0.0280295	0.0164675	0.0898577	0.21868		Sex (Female=1)	-0.00900075	0.0168536	0.593698	0.74044		Sex (Female=1)	-0.020386	0.0159001	0.200783	0.310199
Fucose	5		(Intercept)	0.143322	0.0256122	5.27319e-08	1.07417e-06		(Intercept)	0.146149	0.0252642	1.81868e-08	3.33424e-07		(Intercept)	0.15113	0.0262808	2.18358e-08	3.00242e-07
Fucose	5		Intermediate	0.0161815	0.00987514	0.10243	0.240418		Pre MetS	0.020494	0.0104501	0.0507858	0.13238		Obese	0.00719178	0.0100632	0.475373	0.588863
Fucose	5		IR	0.0161815	0.0115468	0.16222	0.329229		MetS	0.0246582	0.0148003	0.0967411	0.216291		Prediabetes	0.00760274	0.0100775	0.45118	0.567847
Fucose	5		Age	-0.000770548	0.000419108	0.0670529	0.173141		Age	-0.000847258	0.000415423	0.0422723	0.116919		Age	-0.000821918	0.000427657	0.0555608	0.114451
Fucose	5		Sex (Female=1)	-0.0231164	0.00914037	0.0119925	0.0442595		Sex (Female=1)	-0.0174116	0.00962941	0.071578	0.171165		Sex (Female=1)	-0.0242466	0.00905699	0.0078333	0.0224391
Galactose	5		(Intercept)	0.474264	0.0896895	2.51458e-07	3.84172e-06		(Intercept)	0.508098	0.0895019	3.22676e-08	5.54599e-07		(Intercept)	0.502	0.0930348	1.38351e-07	1.55292e-06
Galactose	5		Intermediate	0.094346	0.0340409	0.00595703	0.0253982		Pre MetS	0.111137	0.0367504	0.00270849	0.012842		Obese	0.0943012	0.0354049	0.00814938	0.0231039
Galactose	5		IR	0.189235	0.0398035	3.20635e-06	3.59896e-05		MetS	0.180523	0.0520491	0.000600136	0.00323603		Prediabetes	0.126387	0.0354549	0.000423439	0.00189343
Galactose	5		Age	-0.00352487	0.00144472	0.0153216	0.0547199		Age	-0.00395365	0.00146094	0.00719337	0.0288785		Age	-0.00419082	0.0015046	0.00568629	0.0172788
Galactose	5		Sex (Female=1)	-0.0914245	0.0315081	0.0040105	0.0185359		Sex (Female=1)	-0.0508238	0.0338643	0.134453	0.277077		Sex (Female=1)	-0.0874244	0.0318647	0.0064413	0.0191498
Glucose	5		(Intercept)	3.00147	0.648303	5.63419e-06	5.56082e-05		(Intercept)	2.90026	0.600753	2.20067e-06	2.05147e-05		(Intercept)	2.92186	0.626608	4.69166e-06	3.26634e-05
Glucose	5		Intermediate	0.235902	0.244051	0.334583	0.522786		Pre MetS	0.180273	0.242058	0.457003	0.634393		Obese	0.144876	0.235982	0.539727	0.646731
Glucose	5		IR	0.458792	0.285365	0.109032	0.2492		MetS	0.325245	0.342823	0.343521	0.526397		Prediabetes	0.392594	0.236315	0.0976915	0.179101
Glucose	5		Age	-0.0180896	0.0103577	0.0818339	0.201832		Age	-0.0164651	0.00962253	0.0880936	0.200213		Age	-0.0187677	0.0100285	0.0622546	0.125582
Glucose	5		Sex (Female=1)	-0.281256	0.225892	0.214152	0.391307		Sex (Female=1)	-0.196317	0.223048	0.379477	0.55955		Sex (Female=1)	-0.271851	0.212386	0.201535	0.310488
Lyxose	5		(Intercept)	0.306451	0.0543903	4.319e-08	9.50179e-07		(Intercept)	0.308825	0.0528385	1.31841e-08	2.50043e-07		(Intercept)	0.27759	0.0544037	5.94979e-07	5.19426e-06
Lyxose	5		Intermediate	0.035908	0.0207613	0.0848222	0.207343		Pre MetS	0.0160047	0.0215338	0.457916	0.634393		Obese	0.0350647	0.0205948	0.0896762	0.166628
Lyxose	5		IR	0.0397445	0.0242759	0.102724	0.240418		MetS	0.064019	0.0304979	0.0366386	0.106059		Prediabetes	0.00168393	0.0206239	0.93498	0.973937
Lyxose	5		Age	-0.00237402	0.000881125	0.00748437	0.0302677		Age	-0.00226734	0.000856032	0.00850743	0.033185		Age	-0.00174252	0.000875217	0.0473898	0.100706
Lyxose	5		Sex (Female=1)	-0.0308666	0.0192166	0.109359	0.2492		Sex (Female=1)	-0.0160047	0.0198426	0.420544	0.602341		Sex (Female=1)	-0.0216171	0.0185355	0.244435	0.360427
N-Acetylmannosamine	5		(Intercept)	0.0928062	0.023589	0.000105551	0.000784503		(Intercept)	0.0849803	0.0217906	0.000118738	0.000786817		(Intercept)	0.0912359	0.0234302	0.000121533	0.0006247
N-Acetylmannosamine	5		Intermediate	0.0118606	0.00890147	0.183813	0.351032		Pre MetS	0.0443332	0.0088356	8.96511e-07	9.86162e-06		Obese	0.0308543	0.00887893	0.000585947	0.00244145
N-Acetylmannosamine	5		IR	0.0313022	0.0104084	0.00287679	0.0135234		MetS	0.0287501	0.0125137	0.022277	0.0700135		Prediabetes	0.0371714	0.00889148	3.81661e-05	0.000223312
N-Acetylmannosamine	5		Age	-0.000244549	0.000377785	0.517959	0.684802		Age	-0.000330719	0.000351242	0.347168	0.530396		Age	-0.000489097	0.000377328	0.195895	0.303499
N-Acetylmannosamine	5		Sex (Female=1)	-0.0233544	0.00823915	0.00492666	0.0220298		Sex (Female=1)	-0.0103874	0.00814171	0.202999	0.355572		Sex (Female=1)	-0.020867	0.00799112	0.00947235	0.0265806
Rhamnose	5		(Intercept)	0.105178	0.0210024	9.8104e-07	1.31603e-05		(Intercept)	0.10983	0.02052	1.72419e-07	2.25786e-06		(Intercept)	0.106017	0.0211557	9.2405e-07	7.47393e-06
Rhamnose	5		Intermediate	0.0176949	0.00806065	0.0289773	0.0910716		Pre MetS	0.0234095	0.00843739	0.0058744	0.0242926		Obese	0.0195559	0.00812636	0.0167094	0.0415846
Rhamnose	5		IR	0.0195887	0.00942519	0.0385994	0.115379		MetS	0.0267109	0.0119497	0.0261329	0.0798504		Prediabetes	0.0197669	0.00813784	0.0157252	0.0394925
Rhamnose	5		Age	-0.000457627	0.0003421	0.182091	0.351032		Age	-0.000528023	0.000335412	0.116479	0.246748		Age	-0.000518644	0.000345346	0.134194	0.227098
Rhamnose	5		Sex (Female=1)	-0.0193729	0.00746089	0.00991809	0.0384151		Sex (Female=1)	-0.0129074	0.00777478	0.0979227	0.217167		Sex (Female=1)	-0.0197999	0.00731379	0.00717286	0.0208734
2-Aminoethanol	6		(Intercept)	0.187707	0.0414101	8.66576e-06	7.94362e-05		(Intercept)	0.180088	0.0401313	1.02722e-05	8.82767e-05		(Intercept)	0.175575	0.042386	4.47198e-05	0.000250978
2-Aminoethanol	6		Intermediate	-0.00221994	0.0154076	0.885542	0.958756		Pre MetS	0.00899666	0.0163226	0.58192	0.734744		Obese	0.0104867	0.0160887	0.515022	0.623926
2-Aminoethanol	6		IR	0.0240726	0.0180159	0.182585	0.351032		MetS	-0.00121273	0.0231174	0.958197	0.998122		Prediabetes	-0.0222625	0.0161114	0.168061	0.269486
2-Aminoethanol	6		Age	-0.000429126	0.000653909	0.512209	0.680471		Age	-0.000248096	0.000648872	0.702472	0.826726		Age	4.31062e-05	0.000683719	0.949771	0.980064
2-Aminoethanol	6		Sex (Female=1)	-0.020207	0.0142612	0.157629	0.32229		Sex (Female=1)	-0.0216174	0.0150407	0.151683	0.295836		Sex (Female=1)	-0.0229907	0.0144799	0.113389	0.203804
Dihydroxyacetone	6		(Intercept)	0.0390597	0.0065716	8.35605e-09	2.41886e-07		(Intercept)	0.0423146	0.0170876	0.0138233	0.048119		(Intercept)	0.03906	0.0154026	0.0117202	0.0315984
Dihydroxyacetone	6		Intermediate	-0.00325497	0.00236909	0.170572	0.341144		Pre MetS	-0.00650995	0.00714239	0.362787	0.542813		Obese	3.36858e-12	0.00601233	1	1
Dihydroxyacetone	6		IR	-0.00325497	0.00277013	0.240994	0.427363		MetS	-0.00976492	0.0101157	0.335156	0.520439		Prediabetes	-0.00325533	0.00602082	0.589129	0.687943
Dihydroxyacetone	6		Age	-2.63478e-12	0.000100546	1	1		Age	1.57405e-14	0.000283932	1	1		Age	1.50828e-12	0.000255506	1	1
Dihydroxyacetone	6		Sex (Female=1)	-1.02621e-11	0.00219281	1	1		Sex (Female=1)	-0.00325497	0.00658148	0.621268	0.766137		Sex (Female=1)	-4.58122e-12	0.00541115	1	1
Nicotinic acid	6		(Intercept)	0.244889	0.0444875	8.43155e-08	1.59909e-06		(Intercept)	0.256606	0.0436352	1.08515e-08	2.13168e-07		(Intercept)	0.23007	0.0430969	1.84943e-07	2.03438e-06
Nicotinic acid	6		Intermediate	-0.0121798	0.016753	0.467825	0.651402		Pre MetS	-0.00426038	0.0175693	0.808565	0.90496		Obese	0.0188025	0.0162878	0.249255	0.364601
Nicotinic acid	6		IR	0.0199817	0.019589	0.308596	0.499113		MetS	-0.0192039	0.0248831	0.440859	0.621496		Prediabetes	-0.0317666	0.0163108	0.0523946	0.109571
Nicotinic acid	6		Age	0.000690237	0.000711008	0.332502	0.521015		Age	0.000582784	0.000698431	0.404706	0.584222		Age	0.00108843	0.00069218	0.116893	0.207391
Nicotinic acid	6		Sex (Female=1)	-0.0107559	0.0155065	0.48849	0.668332		Sex (Female=1)	-0.0219047	0.0161895	0.177065	0.327899		Sex (Female=1)	-0.0174229	0.0146591	0.235559	0.351104
Ribose	6		(Intercept)	0.536008	0.174851	0.00238746	0.0114183		(Intercept)	0.57443	0.161184	0.00042487	0.00242717		(Intercept)	0.598227	0.163446	0.00029766	0.001353
Ribose	6		Intermediate	0.0335695	0.067019	0.616843	0.760749		Pre MetS	0.114278	0.0661199	0.0849511	0.19468		Obese	0.112305	0.0630054	0.0756817	0.144031
Ribose	6		IR	0.22043	0.0783643	0.00526105	0.0229168		MetS	0.0477831	0.0936446	0.610243	0.754233		Prediabetes	0.151428	0.0630945	0.0170015	0.0419319
Ribose	6		Age	0.00432239	0.00284433	0.129739	0.283161		Age	0.00342646	0.00262847	0.193367	0.34717		Age	0.00269189	0.00267754	0.315531	0.438237
Ribose	6		Sex (Female=1)	-0.0719365	0.0620324	0.247186	0.433821		Sex (Female=1)	-0.0598764	0.0609273	0.326519	0.510186		Sex (Female=1)	-0.0840077	0.0567054	0.139526	0.232606
Ribulose	6		(Intercept)	0.0662885	0.0136468	1.99182e-06	2.43445e-05		(Intercept)	0.0652928	0.0130781	1.01081e-06	1.06913e-05		(Intercept)	0.0566079	0.012898	1.5785e-05	0.000104599
Ribulose	6		Intermediate	-0.00014928	0.00522389	0.977223	1		Pre MetS	0.00113143	0.0053732	0.833367	0.916703		Obese	0.00946717	0.00492484	0.0555079	0.114451
Ribulose	6		IR	0.00684151	0.00610821	0.263662	0.449876		MetS	-0.000319575	0.00760998	0.966531	1		Prediabetes	-0.00601867	0.0049318	0.223276	0.337368
Ribulose	6		Age	-9.95145e-05	0.000221705	0.653884	0.788676		Age	-4.91617e-05	0.000213601	0.818126	0.910869		Age	9.75996e-05	0.000209291	0.641313	0.73946
Ribulose	6		Sex (Female=1)	-0.00721471	0.0048352	0.136805	0.290897		Sex (Female=1)	-0.00841833	0.00495123	0.0901165	0.203967		Sex (Female=1)	-0.00855624	0.0044324	0.0544984	0.113538
Uracil	6		(Intercept)	0.194425	0.121142	0.109648	0.2492		(Intercept)	0.208877	0.114984	0.0702767	0.168787		(Intercept)	0.141612	0.120484	0.240779	0.356468
Uracil	6		Intermediate	0.0104022	0.04655	0.82334	0.915531		Pre MetS	0.0773333	0.0476195	0.105426	0.228285		Obese	0.120581	0.0463716	0.00977346	0.0270121
Uracil	6		IR	0.0778228	0.0544302	0.153909	0.318233		MetS	-0.0519396	0.0674428	0.441827	0.621496		Prediabetes	-0.0203046	0.0464371	0.662243	0.750998
Uracil	6		Age	0.00438502	0.00197561	0.0272577	0.0866575		Age	0.00431005	0.00189302	0.0234991	0.0733241		Age	0.00541396	0.00197065	0.00637112	0.0190441
Uracil	6		Sex (Female=1)	-0.0538993	0.0430864	0.212005	0.389976		Sex (Female=1)	-0.0576671	0.0438798	0.189777	0.343347		Sex (Female=1)	-0.0617569	0.0417348	0.139987	0.232606
Xylulose	6		(Intercept)	0.126131	0.024618	5.62995e-07	7.93967e-06		(Intercept)	0.127036	0.0233695	1.12773e-07	1.59038e-06		(Intercept)	0.102065	0.0232974	1.6335e-05	0.000105634
Xylulose	6		Intermediate	0.00221382	0.00942645	0.814497	0.908668		Pre MetS	0.00203078	0.00958489	0.83235	0.916703		Obese	0.0222572	0.00893612	0.0132881	0.0349687
Xylulose	6		IR	0.0152022	0.0110222	0.168934	0.339101		MetS	-0.00495782	0.0135749	0.715205	0.836941		Prediabetes	-0.00892659	0.00894875	0.319312	0.440889
Xylulose	6		Age	1.50718e-05	0.000400065	0.969975	1		Age	3.10499e-05	0.000381028	0.935107	0.979635		Age	0.000348086	0.000379758	0.360087	0.481868
Xylulose	6		Sex (Female=1)	-0.0141333	0.00872507	0.106403	0.246561		Sex (Female=1)	-0.0173859	0.00883216	0.0499306	0.132028		Sex (Female=1)	-0.0161532	0.00804259	0.0454876	0.0984967
2-Hydroxyisobutyric acid	7		(Intercept)	0.00407025	0.0017759	0.0226592	0.0746262		(Intercept)	0.00354982	0.00181264	0.0511092	0.132595		(Intercept)	0.00514303	0.00171461	0.00292985	0.0093687
2-Hydroxyisobutyric acid	7		Intermediate	-0.00130433	0.00067776	0.0553203	0.149865		Pre MetS	-0.00106762	0.000743956	0.152311	0.29601		Obese	-0.00344922	0.000661938	3.49677e-07	3.49677e-06
2-Hydroxyisobutyric acid	7		IR	-0.00132672	0.000792495	0.0952375	0.227742		MetS	-0.000800712	0.00105365	0.447886	0.626813		Prediabetes	-0.00406515	0.000662873	2.71216e-09	4.32675e-08
2-Hydroxyisobutyric acid	7		Age	4.57832e-05	2.87646e-05	0.112604	0.25382		Age	5.33808e-05	2.95745e-05	0.0720802	0.171619		Age	6.15932e-05	2.81303e-05	0.0293233	0.0686289
2-Hydroxyisobutyric acid	7		Sex (Female=1)	0.00125854	0.000627331	0.0458082	0.131908		Sex (Female=1)	0.000854093	0.000685531	0.213776	0.366282		Sex (Female=1)	0.00110867	0.00059575	0.0637234	0.126985
Benzoic acid	7		(Intercept)	0.0127716	0.00679538	0.0612314	0.161135		(Intercept)	0.0187836	0.00663699	0.00496573	0.0213371		(Intercept)	0.0149288	0.00698274	0.0333254	0.0757396
Benzoic acid	7		Intermediate	0.00243158	0.00259402	0.349379	0.539771		Pre MetS	-0.00535445	0.00274017	0.0516197	0.13329		Obese	-0.00120885	0.00267432	0.65158	0.744364
Benzoic acid	7		IR	0.0028725	0.00303314	0.344445	0.53667		MetS	-0.0027986	0.00388085	0.47139	0.646545		Prediabetes	-0.0065236	0.0026781	0.0154346	0.0389405
Benzoic acid	7		Age	0.000173685	0.000110092	0.115791	0.258882		Age	0.000161279	0.00010893	0.139766	0.284708		Age	0.000229264	0.000113651	0.0445546	0.0968579
Benzoic acid	7		Sex (Female=1)	0.00890224	0.00240101	0.000252593	0.00163442		Sex (Female=1)	0.00606408	0.00252497	0.0169277	0.0557499		Sex (Female=1)	0.00755182	0.00240691	0.00187235	0.00648032
Dimethylglycine	7		(Intercept)	0.0240456	0.00543139	1.37503e-05	0.000118166		(Intercept)	0.0213674	0.00527757	6.55574e-05	0.000470898		(Intercept)	0.0361072	0.00476019	4.16405e-13	1.52682e-11
Dimethylglycine	7		Intermediate	-0.00233177	0.00205655	0.257847	0.448784		Pre MetS	-0.00604311	0.00215385	0.00534739	0.0224416		Obese	-0.0218182	0.00184182	7.86521e-27	2.16293e-24
Dimethylglycine	7		IR	-0.00214669	0.00240469	0.372789	0.561737		MetS	-0.00604981	0.00305046	0.0482488	0.12882		Prediabetes	-0.015553	0.00184442	1.42763e-15	8.72439e-14
Dimethylglycine	7		Age	7.40246e-05	8.72814e-05	0.397107	0.588703		Age	0.000151413	8.5622e-05	0.078009	0.182574		Age	0.000109915	7.82715e-05	0.161266	0.262415
Dimethylglycine	7		Sex (Female=1)	0.00251684	0.00190353	0.187195	0.356253		Sex (Female=1)	-0.000457581	0.0019847	0.817818	0.910869		Sex (Female=1)	-0.000989237	0.00165765	0.551109	0.654665
Glycolic acid	7		(Intercept)	0.0801769	0.0104825	3.36718e-13	2.83273e-11		(Intercept)	0.0822405	0.0099922	5.7127e-15	5.23665e-13		(Intercept)	0.079282	0.00937485	1.20583e-15	8.29005e-14
Glycolic acid	7		Intermediate	-0.00218861	0.00396723	0.581618	0.737074		Pre MetS	-0.00970884	0.00409506	0.0183762	0.0601601		Obese	-0.0109332	0.0036119	0.00268344	0.00873309
Glycolic acid	7		IR	-0.00454542	0.00463882	0.328008	0.516918		MetS	-0.0141574	0.00579977	0.015222	0.0523256		Prediabetes	-0.0285437	0.003617	5.58632e-14	2.5604e-12
Glycolic acid	7		Age	-0.000168352	0.000168372	0.318242	0.509798		Age	-9.69595e-05	0.000162791	0.551885	0.710859		Age	9.31392e-05	0.000153495	0.544447	0.648238
Glycolic acid	7		Sex (Female=1)	-0.00159932	0.00367204	0.663509	0.793804		Sex (Female=1)	-0.00605415	0.00377346	0.109674	0.235629		Sex (Female=1)	-0.00407766	0.00325074	0.210678	0.321869
Glyoxylic acid	7		(Intercept)	0.0235704	0.00566901	4.28925e-05	0.000352103		(Intercept)	0.0226753	0.00585741	0.000132845	0.000859586		(Intercept)	0.034934	0.00510919	4.49373e-11	1.07459e-09
Glyoxylic acid	7		Intermediate	-0.00218797	0.0021703	0.314267	0.5054		Pre MetS	-0.00626554	0.00240396	0.00960698	0.0369499		Obese	-0.0197695	0.00197064	1.27392e-20	1.00094e-18
Glyoxylic acid	7		IR	-0.00198932	0.0025377	0.433764	0.620851		MetS	-0.00626554	0.00340469	0.0667137	0.162356		Prediabetes	-0.0154498	0.00197342	8.45714e-14	3.57802e-12
Glyoxylic acid	7		Age	9.9453e-05	9.2109e-05	0.281201	0.468146		Age	0.000179015	9.55647e-05	0.0620046	0.153188		Age	0.000155666	8.37462e-05	0.0640344	0.127047
Glyoxylic acid	7		Sex (Female=1)	0.00198932	0.00200882	0.322894	0.514377		Sex (Female=1)	-0.000716062	0.00221517	0.746728	0.852075		Sex (Female=1)	-0.000817244	0.00177359	0.645286	0.742484
Pyruvic acid	7		(Intercept)	0.0288277	0.00281805	4.79398e-21	1.31834e-18		(Intercept)	0.0281899	0.00277904	5.44313e-21	1.49686e-18		(Intercept)	0.0304422	0.00291952	6.17583e-22	6.25978e-20
Pyruvic acid	7		Intermediate	-0.000458963	0.00106977	0.668236	0.793804		Pre MetS	-0.00223792	0.00113981	0.0505179	0.13238		Obese	-0.00610408	0.00111655	9.62563e-08	1.15089e-06
Pyruvic acid	7		IR	-0.000408638	0.00125087	0.744154	0.859841		MetS	-0.00301311	0.00161429	0.0629406	0.154542		Prediabetes	-0.00579105	0.00111813	4.08561e-07	4.01265e-06
Pyruvic acid	7		Age	-0.000119372	4.54018e-05	0.0090358	0.0354814		Age	-8.60429e-05	4.53108e-05	0.0585274	0.146318		Age	-7.82575e-05	4.745e-05	0.100137	0.182369
Pyruvic acid	7		Sex (Female=1)	-0.000307726	0.000990173	0.756202	0.864952		Sex (Female=1)	-0.00111856	0.0010503	0.287733	0.461379		Sex (Female=1)	-0.000782575	0.00100491	0.436736	0.554745
Acetate	8		(Intercept)	29.4101	5.09278	2.06433e-08	4.93644e-07		(Intercept)	30.7363	5.17113	7.69804e-09	1.62843e-07		(Intercept)	29.8399	5.28626	3.82209e-08	5.00512e-07
Acetate	8		Intermediate	3.98216	1.96049	0.0431886	0.127708		Pre MetS	-0.282626	2.12796	0.894428	0.954917		Obese	3.15629	2.033	0.121587	0.210955
Acetate	8		IR	7.54054	2.29237	0.00113385	0.00588316		MetS	3.45095	3.01379	0.253097	0.420456		Prediabetes	4.08035	2.03588	0.0459419	0.0990904
Acetate	8		Age	0.113146	0.0832045	0.174983	0.346894		Age	0.117182	0.0845927	0.167002	0.316968		Age	0.102245	0.0863965	0.237569	0.353144
Acetate	8		Sex (Female=1)	-1.65594	1.81462	0.362269	0.551933		Sex (Female=1)	-1.78571	1.96084	0.363191	0.542813		Sex (Female=1)	-1.75236	1.82972	0.338973	0.4592
Butyrate	8		(Intercept)	4.52254	1.68141	0.00758498	0.0304506		(Intercept)	4.25379	1.63803	0.00986901	0.0376873		(Intercept)	4.24849	1.68245	0.0120772	0.0323475
Butyrate	8		Intermediate	0.497421	0.646472	0.442288	0.628575		Pre MetS	0.594405	0.673833	0.378414	0.559482		Obese	0.809316	0.643616	0.209565	0.32106
Butyrate	8		IR	2.57974	0.755909	0.000739106	0.00410615		MetS	0.24285	0.95434	0.799307	0.900858		Prediabetes	0.725882	0.644526	0.260967	0.377888
Butyrate	8		Age	0.0540638	0.0274367	0.0497777	0.138973		Age	0.0593924	0.0267869	0.027355	0.0822144		Age	0.0565907	0.0273517	0.0393996	0.0870273
Butyrate	8		Sex (Female=1)	0.365662	0.59837	0.541636	0.699296		Sex (Female=1)	0.478634	0.620915	0.441399	0.621496		Sex (Female=1)	0.406816	0.57926	0.483033	0.594335
Homoserine	8		(Intercept)	0.0252881	0.00471034	1.67991e-07	2.79985e-06		(Intercept)	0.0275736	0.0042576	3.82147e-10	1.16767e-08		(Intercept)	0.0249648	0.00477191	3.15409e-07	3.2125e-06
Homoserine	8		Intermediate	0.00355614	0.00180323	0.0495932	0.138973		Pre MetS	0.00245606	0.00176959	0.166187	0.316968		Obese	0.00387942	0.00183872	0.0356961	0.0804624
Homoserine	8		IR	0.0059269	0.00210849	0.00529169	0.0229168		MetS	0.00117456	0.00250624	0.639655	0.781801		Prediabetes	-2.69404e-05	0.00184131	0.988336	1
Homoserine	8		Age	9.1196e-14	7.65303e-05	1	1		Age	1.08481e-15	7.03465e-05	1	1		Age	2.69402e-05	7.81398e-05	0.730508	0.813129
Homoserine	8		Sex (Female=1)	-0.00237076	0.00166906	0.156611	0.321402		Sex (Female=1)	-0.00228547	0.00163062	0.162066	0.313837		Sex (Female=1)	-0.00228994	0.00165486	0.167455	0.269299
Propionate	8		(Intercept)	20.0711	3.93136	6.14588e-07	8.45058e-06		(Intercept)	20.8927	3.71593	4.29762e-08	6.7534e-07		(Intercept)	20.5993	3.88939	2.28531e-07	2.46455e-06
Propionate	8		Intermediate	2.98274	1.50053	0.0478191	0.13557		Pre MetS	2.99085	1.53461	0.0522328	0.134243		Obese	2.20115	1.48542	0.139431	0.232606
Propionate	8		IR	8.36716	1.75455	2.99887e-06	3.4362e-05		MetS	5.24722	2.17345	0.0163649	0.0548822		Prediabetes	2.84498	1.48752	0.056753	0.116038
Propionate	8		Age	-0.00100287	0.0636835	0.987447	1		Age	-0.0129235	0.0610056	0.832375	0.916703		Age	-0.0141708	0.063126	0.822533	0.885309
Propionate	8		Sex (Female=1)	-5.03587	1.38888	0.000342706	0.00209432		Sex (Female=1)	-3.47734	1.4141	0.0144929	0.0501328		Sex (Female=1)	-4.53057	1.33689	0.000795309	0.00319285
4-Hydroxyproline	9		(Intercept)	0.088501	0.0110788	3.69479e-14	4.06427e-12		(Intercept)	0.0902017	0.0103745	2.29357e-16	3.15366e-14		(Intercept)	0.0720883	0.0105277	4.22988e-11	1.05747e-09
4-Hydroxyproline	9		Intermediate	0.000577078	0.00426269	0.892411	0.9607		Pre MetS	-0.00376681	0.004266	0.377949	0.559482		Obese	0.0176464	0.00405771	1.87542e-05	0.000118561
4-Hydroxyproline	9		IR	-0.000288274	0.0049843	0.953921	0.997446		MetS	-0.0040112	0.00604187	0.507262	0.670659		Prediabetes	-0.00420756	0.00406344	0.301282	0.422717
4-Hydroxyproline	9		Age	-0.00086483	0.000180912	2.84392e-06	3.328e-05		Age	-0.000874438	0.000169586	4.57292e-07	5.46762e-06		Age	-0.000644031	0.00017244	0.000224665	0.00105612
4-Hydroxyproline	9		Sex (Female=1)	-0.00720692	0.00394552	0.0688352	0.176536		Sex (Female=1)	-0.00988793	0.00393098	0.0124108	0.0443245		Sex (Female=1)	-0.00656927	0.00365197	0.0730478	0.140476
Aspartic acid	9		(Intercept)	0.341707	0.047503	5.92009e-12	3.61783e-10		(Intercept)	0.34215	0.0448802	3.24596e-13	1.98364e-11		(Intercept)	0.294429	0.0448431	2.26644e-10	5.19393e-09
Aspartic acid	9		Intermediate	-0.00433994	0.0180179	0.809835	0.90707		Pre MetS	-0.00329222	0.0182714	0.857129	0.935338		Obese	0.0525534	0.0172846	0.00256966	0.00846296
Aspartic acid	9		IR	-0.0275541	0.021068	0.192005	0.364147		MetS	0.00586741	0.0258775	0.820782	0.91198		Prediabetes	-0.0101151	0.017309	0.559399	0.661522
Aspartic acid	9		Age	-0.00285603	0.000764692	0.000228002	0.00151085		Age	-0.00296499	0.000726344	5.72467e-05	0.000419809		Age	-0.00240146	0.000734543	0.00120298	0.00436302
Aspartic acid	9		Sex (Female=1)	-0.0224519	0.0166773	0.179321	0.351032		Sex (Female=1)	-0.0235665	0.0168365	0.162625	0.313837		Sex (Female=1)	-0.0202409	0.0155563	0.194206	0.302587
Cysteine	9		(Intercept)	0.12117	0.0112745	9.51621e-23	5.23391e-20		(Intercept)	0.124658	0.0105723	1.23042e-26	6.76732e-24		(Intercept)	0.105923	0.0101711	6.82885e-22	6.25978e-20
Cysteine	9		Intermediate	0.00722	0.0043372	0.0971096	0.231213		Pre MetS	0.000703023	0.00437413	0.872419	0.946412		Obese	0.0247461	0.00388704	7.21525e-10	1.41728e-08
Cysteine	9		IR	-0.000258769	0.00507142	0.959342	0.99985		MetS	0.00200719	0.00619501	0.746163	0.852075		Prediabetes	0.000977812	0.00389253	0.801829	0.872382
Cysteine	9		Age	-0.000999246	0.000184074	1.24225e-07	2.13512e-06		Age	-0.00105303	0.000173885	4.15629e-09	9.93896e-08		Age	-0.000864987	0.000165187	3.08018e-07	3.19642e-06
Cysteine	9		Sex (Female=1)	-0.0130214	0.00401449	0.00132492	0.00681031		Sex (Female=1)	-0.0131368	0.00403062	0.00124506	0.00652172		Sex (Female=1)	-0.0113577	0.00349837	0.00129991	0.00467289
Inosine	9		(Intercept)	0.029394	0.00444193	1.88489e-10	7.97453e-09		(Intercept)	0.0289572	0.00408315	9.48044e-12	4.74022e-10		(Intercept)	0.0257392	0.00416894	2.15066e-09	3.68898e-08
Inosine	9		Intermediate	-0.000917198	0.00170029	0.590019	0.742586		Pre MetS	0.000873526	0.0016837	0.604271	0.751921		Obese	0.00491349	0.00159745	0.00229191	0.00773345
Inosine	9		IR	0.00126661	0.00198812	0.524594	0.68978		MetS	-0.00157234	0.00238459	0.510159	0.672872		Prediabetes	0.00103906	0.00159971	0.516492	0.624331
Inosine	9		Age	-0.000262056	7.21614e-05	0.000335577	0.00207379		Age	-0.000262057	6.6932e-05	0.000111749	0.000749537		Age	-0.000228949	6.78867e-05	0.000842232	0.00333257
Inosine	9		Sex (Female=1)	-0.00532848	0.00157378	0.000812459	0.00446852		Sex (Female=1)	-0.00458599	0.00155147	0.0033641	0.0152914		Sex (Female=1)	-0.00440288	0.00143772	0.00239397	0.00802854
3-Hydroxybutyric acid	10		(Intercept)	0.0128977	0.025655	0.615549	0.760749		(Intercept)	0.0187492	0.0260733	0.47264	0.646647		(Intercept)	-0.00340795	0.0264935	0.897733	0.944079
3-Hydroxybutyric acid	10		Intermediate	-0.00472928	0.00966729	0.625084	0.76544		Pre MetS	-0.00797308	0.0105301	0.449538	0.627528		Obese	0.0165721	0.00993904	0.0964809	0.177473
3-Hydroxybutyric acid	10		IR	0.00590757	0.0113038	0.601658	0.753124		MetS	0.0128741	0.0149136	0.388688	0.567052		Prediabetes	-0.00855465	0.00995308	0.39075	0.512918
3-Hydroxybutyric acid	10		Age	0.00111276	0.000410287	0.00710275	0.0289371		Age	0.00111773	0.000418602	0.00799334	0.0316978		Age	0.0014648	0.000422379	0.000600881	0.00248484
3-Hydroxybutyric acid	10		Sex (Female=1)	-0.0116073	0.00894799	0.195644	0.367108		Sex (Female=1)	-0.0122951	0.0097031	0.206089	0.359838		Sex (Female=1)	-0.0100147	0.00894522	0.263795	0.378818
3-Hydroxyisobutyric acid	10		(Intercept)	0.0177931	0.0070375	0.0120166	0.0442595		(Intercept)	0.0205195	0.00680751	0.00279536	0.0131406		(Intercept)	0.0149926	0.00692073	0.0310706	0.0715014
3-Hydroxyisobutyric acid	10		Intermediate	-0.000572635	0.00270265	0.832357	0.921119		Pre MetS	-0.00218682	0.00277503	0.431296	0.61454		Obese	0.00446625	0.00264406	0.0922237	0.170785
3-Hydroxyisobutyric acid	10		IR	0.00100139	0.00316016	0.751574	0.864781		MetS	0.00544272	0.00393023	0.167129	0.316968		Prediabetes	-0.000314614	0.0026478	0.905496	0.948615
3-Hydroxyisobutyric acid	10		Age	7.2449e-05	0.000114702	0.528152	0.68978		Age	4.85967e-05	0.000110316	0.659875	0.795305		Age	9.75667e-05	0.000112364	0.385919	0.507788
3-Hydroxyisobutyric acid	10		Sex (Female=1)	-0.00289796	0.00250155	0.247673	0.433821		Sex (Female=1)	-0.00296435	0.0025571	0.247268	0.414627		Sex (Female=1)	-0.00231978	0.00237968	0.330428	0.451592
Sucrose	10		(Intercept)	0.00177141	0.000459642	0.000144536	0.00101916		(Intercept)	0.00209073	0.000436908	2.67961e-06	2.45631e-05		(Intercept)	0.00156638	0.000444331	0.000488882	0.0021014
Sucrose	10		Intermediate	0.000295349	0.000173769	0.0903169	0.218829		Pre MetS	9.54022e-05	0.000173332	0.582452	0.734744		Obese	0.000820984	0.000169378	2.01076e-06	1.47456e-05
Sucrose	10		IR	0.00041118	0.000203186	0.0439645	0.129307		MetS	0.000357151	0.000245487	0.146748	0.294566		Prediabetes	0.000462325	0.000169618	0.00679258	0.0200856
Sucrose	10		Age	-1.43971e-05	7.37489e-06	0.051925	0.142794		Age	-1.90356e-05	6.89045e-06	0.00608708	0.0249843		Age	-1.66808e-05	7.19806e-06	0.0211524	0.0512503
Sucrose	10		Sex (Female=1)	-1.61247e-05	0.00016084	0.920216	0.976909		Sex (Female=1)	-2.84366e-05	0.000159719	0.85881	0.935338		Sex (Female=1)	-5.19272e-06	0.000152442	0.972849	1
4-Hydroxyphenylpyruvic acid	11		(Intercept)	0.030974	0.00675995	6.97242e-06	6.49971e-05		(Intercept)	0.029321	0.00603223	1.88618e-06	1.78862e-05		(Intercept)	0.0246581	0.00563178	1.65173e-05	0.000105634
4-Hydroxyphenylpyruvic acid	11		Intermediate	0.000467532	0.00257195	0.855887	0.935861		Pre MetS	-0.000267152	0.00247175	0.914003	0.968596		Obese	0.00422509	0.00212599	0.0477895	0.100706
4-Hydroxyphenylpyruvic acid	11		IR	0.00327273	0.00300734	0.277433	0.465208		MetS	0.00367348	0.00350071	0.294858	0.470581		Prediabetes	-0.00041559	0.00212899	0.845364	0.899324
4-Hydroxyphenylpyruvic acid	11		Age	-0.000233766	0.000109155	0.0330988	0.100577		Age	-0.000200371	9.82596e-05	0.0423033	0.116919		Age	-0.00013853	9.0348e-05	0.126254	0.217679
4-Hydroxyphenylpyruvic acid	11		Sex (Female=1)	-0.000233766	0.00238058	0.921847	0.976909		Sex (Female=1)	-0.00100186	0.00227764	0.66035	0.795305		Sex (Female=1)	-0.00083118	0.00191341	0.664311	0.751792
Galacturonic acid	11		(Intercept)	0.0558491	0.0121198	6.20715e-06	5.88609e-05		(Intercept)	0.057635	0.0115075	9.36451e-07	1.0099e-05		(Intercept)	0.0579044	0.0120367	2.38233e-06	1.72405e-05
Galacturonic acid	11		Intermediate	0.00758101	0.00462878	0.102599	0.240418		Pre MetS	0.0025411	0.00465561	0.585598	0.735557		Obese	0.0065625	0.0045968	0.154437	0.252799
Galacturonic acid	11		IR	0.017516	0.00541236	0.00135799	0.00685224		MetS	0.0188902	0.00659367	0.00446497	0.0194899		Prediabetes	0.00915441	0.0046033	0.0476437	0.100706
Galacturonic acid	11		Age	-0.000452749	0.000196449	0.0219248	0.0730826		Age	-0.000458819	0.000185075	0.0137188	0.0480595		Age	-0.000496324	0.00019535	0.0115657	0.0313355
Galacturonic acid	11		Sex (Female=1)	-0.00761712	0.00428437	0.0765198	0.191299		Sex (Female=1)	-0.00568237	0.00428999	0.186321	0.340183		Sex (Female=1)	-0.00738971	0.00413716	0.0750771	0.143376
Glucuronic acid	11		(Intercept)	0.0123734	0.00181891	6.32527e-11	3.4789e-09		(Intercept)	0.0124179	0.00176546	1.35673e-11	5.74002e-10		(Intercept)	0.0123912	0.0017678	1.57661e-11	4.33566e-10
Glucuronic acid	11		Intermediate	0.00078632	0.000700778	0.262805	0.449876		Pre MetS	0.000347168	0.000727873	0.633735	0.777045		Obese	0.000721042	0.0006811	0.290611	0.410889
Glucuronic acid	11		IR	0.00090501	0.000819408	0.270349	0.45611		MetS	0.00264382	0.00103088	0.0108132	0.0399144		Prediabetes	0.000814511	0.000682063	0.233345	0.349671
Glucuronic acid	11		Age	-0.000103854	2.97415e-05	0.000558024	0.00319701		Age	-0.000106821	2.89351e-05	0.000264369	0.00161559		Age	-0.000106821	2.89447e-05	0.00026558	0.00121724
Glucuronic acid	11		Sex (Female=1)	-0.00209933	0.000648636	0.00135693	0.00685224		Sex (Female=1)	-0.00188272	0.000670711	0.00532599	0.0224416		Sex (Female=1)	-0.00216312	0.000612996	0.000482688	0.0021014
Fructose	12		(Intercept)	0.0604341	0.0171444	0.000495312	0.0028981		(Intercept)	0.0720733	0.0168046	2.4217e-05	0.000190277		(Intercept)	0.0641875	0.0161444	8.7879e-05	0.000464745
Fructose	12		Intermediate	0.0201359	0.00654321	0.00229752	0.0111826		Pre MetS	0.0241799	0.00684106	0.000472731	0.00262628		Obese	0.0386743	0.00622958	1.77466e-09	3.25355e-08
Fructose	12		IR	0.0305985	0.00765087	8.15451e-05	0.000622914		MetS	0.0306411	0.00968889	0.00172385	0.00869919		Prediabetes	0.0404961	0.00623838	3.49971e-10	7.69936e-09
Fructose	12		Age	-2.47849e-05	0.000277698	0.928947	0.98254		Age	-0.000266445	0.000271953	0.327998	0.511046		Age	-0.000352751	0.000264738	0.183719	0.289529
Fructose	12		Sex (Female=1)	-0.00734116	0.00605636	0.226491	0.407092		Sex (Female=1)	6.66114e-05	0.00630381	0.991576	1		Sex (Female=1)	-0.00534729	0.00560668	0.340982	0.460787
Mannose	12		(Intercept)	0.0348184	0.0124619	0.00556976	0.0239326		(Intercept)	0.0361431	0.0115289	0.00188819	0.00924571		(Intercept)	0.0314396	0.0116906	0.00755948	0.0217681
Mannose	12		Intermediate	0.00670143	0.00471692	0.156522	0.321402		Pre MetS	0.016822	0.00466906	0.000368118	0.00213121		Obese	0.0189274	0.00448064	3.18026e-05	0.000190124
Mannose	12		IR	0.016931	0.00551542	0.00235503	0.011362		MetS	0.0107392	0.00661272	0.105417	0.228285		Prediabetes	0.0184169	0.00448697	5.2229e-05	0.000290161
Mannose	12		Age	0.000132682	0.000200189	0.508022	0.677868		Age	8.27881e-05	0.000185609	0.655893	0.794585		Age	3.19172e-05	0.000190413	0.866994	0.91878
Mannose	12		Sex (Female=1)	-0.0118888	0.00436595	0.00687862	0.0284454		Sex (Female=1)	-0.00821896	0.00430239	0.0570415	0.143255		Sex (Female=1)	-0.011331	0.00403261	0.00528128	0.0162274
Xylose	12		(Intercept)	-0.0115668	0.047655	0.808403	0.90707		(Intercept)	0.0260761	0.0392276	0.506726	0.670659		(Intercept)	-0.0217208	0.0403601	0.590854	0.688495
Xylose	12		Intermediate	0.0846056	0.0181315	4.78185e-06	4.9623e-05		Pre MetS	0.11091	0.0155439	7.24253e-12	3.98339e-10		Obese	0.165689	0.0156234	1.55115e-22	2.13283e-20
Xylose	12		IR	0.13407	0.0212008	1.01917e-09	4.00389e-08		MetS	0.102494	0.0220146	4.84779e-06	4.37096e-05		Prediabetes	0.189119	0.0156454	1.09268e-27	6.00976e-25
Xylose	12		Age	0.00194433	0.000769512	0.0120708	0.0442595		Age	0.00118595	0.000617918	0.0558954	0.14167		Age	0.000999869	0.000663945	0.133128	0.226689
Xylose	12		Sex (Female=1)	-0.0455282	0.0167824	0.00708831	0.0289371		Sex (Female=1)	-0.00936122	0.0143232	0.513888	0.672948		Sex (Female=1)	-0.0206026	0.0140612	0.143907	0.2384
Fumaric acid	13		(Intercept)	0.0506624	0.00761584	1.53722e-10	7.6861e-09		(Intercept)	0.0478031	0.00701241	5.08643e-11	1.86503e-09		(Intercept)	0.0470538	0.00733479	5.4472e-10	1.10961e-08
Fumaric acid	13		Intermediate	-0.00175929	0.00292994	0.548695	0.70627		Pre MetS	0.00215781	0.00285848	0.45091	0.627849		Obese	-0.0010396	0.00279768	0.710457	0.79421
Fumaric acid	13		IR	-0.0096673	0.00342594	0.00512127	0.0225336		MetS	-0.000561072	0.00404842	0.889866	0.954917		Prediabetes	-0.0070061	0.00280164	0.0129257	0.0341784
Fumaric acid	13		Age	-0.000169784	0.000124349	0.173241	0.345227		Age	-0.000147758	0.000113633	0.19449	0.34717		Age	-9.04003e-05	0.000118893	0.44764	0.565982
Fumaric acid	13		Sex (Female=1)	-0.00352273	0.00271194	0.195034	0.367108		Sex (Female=1)	-0.00437384	0.00263399	0.0978476	0.217167		Sex (Female=1)	-0.00470086	0.00251794	0.062881	0.126221
Hypotaurine	13		(Intercept)	0.00407108	0.000914246	1.2296e-05	0.000109077		(Intercept)	0.00439092	0.000867881	7.33047e-07	8.22808e-06		(Intercept)	0.00359876	0.00129912	0.00595139	0.0178867
Hypotaurine	13		Intermediate	-2.0381e-05	0.000350698	0.953699	0.997446		Pre MetS	-0.000548878	0.000359127	0.127472	0.265566		Obese	-7.04879e-14	0.000502293	1	1
Hypotaurine	13		IR	-0.0002945	0.000410065	0.473253	0.65564		MetS	-0.000672985	0.000508626	0.186792	0.340183		Prediabetes	-0.00111686	0.000503003	0.0271377	0.0646877
Hypotaurine	13		Age	-1.40238e-05	1.48838e-05	0.346903	0.538022		Age	-1.43168e-05	1.42764e-05	0.316748	0.497748		Age	-3.26748e-15	2.13459e-05	1	1
Hypotaurine	13		Sex (Female=1)	0.000161928	0.000324604	0.618281	0.760749		Sex (Female=1)	-0.000114534	0.000330923	0.729506	0.842502		Sex (Female=1)	7.70273e-14	0.000452068	1	1
Malic acid	13		(Intercept)	0.103478	0.0201002	4.99624e-07	7.42684e-06		(Intercept)	0.0975974	0.0186638	3.19183e-07	4.08258e-06		(Intercept)	0.0984147	0.0193879	6.76015e-07	5.72012e-06
Malic acid	13		Intermediate	0.00469361	0.0076579	0.540439	0.699296		Pre MetS	0.00969979	0.00768943	0.208126	0.361102		Obese	0.00452931	0.00741801	0.541937	0.647968
Malic acid	13		IR	-0.00622181	0.00895427	0.487736	0.668332		MetS	0.0148886	0.0108904	0.172606	0.321807		Prediabetes	0.00536611	0.0074285	0.470629	0.584303
Malic acid	13		Age	-0.000436616	0.000325007	0.18024	0.351032		Age	-0.000402645	0.000305678	0.188767	0.342647		Age	-0.000412778	0.000315243	0.191399	0.299061
Malic acid	13		Sex (Female=1)	-0.0331828	0.00708811	4.46399e-06	4.72153e-05		Sex (Female=1)	-0.030592	0.00708556	2.14429e-05	0.000174992		Sex (Female=1)	-0.0340158	0.00667628	6.16694e-07	5.29971e-06
Taurine	13		(Intercept)	0.261741	0.0634604	4.91712e-05	0.000391945		(Intercept)	0.299565	0.0603712	1.16899e-06	1.2131e-05		(Intercept)	0.26149	0.0628926	4.1958e-05	0.000242915
Taurine	13		Intermediate	0.0359167	0.024082	0.136986	0.290897		Pre MetS	0.000913664	0.0243812	0.970132	1		Obese	0.0872749	0.0241782	0.000358995	0.00161842
Taurine	13		IR	-0.00720069	0.0281587	0.798359	0.899468		MetS	-0.00348188	0.0345308	0.919749	0.972331		Prediabetes	-0.0326163	0.0242123	0.178964	0.282845
Taurine	13		Age	-0.00260266	0.00102206	0.0114227	0.042846		Age	-0.00303676	0.000969228	0.00189957	0.00924571		Age	-0.00257174	0.0010275	0.0128473	0.0341352
Taurine	13		Sex (Female=1)	-0.0370446	0.0222902	0.0976596	0.231521		Sex (Female=1)	-0.0446345	0.0224665	0.0478608	0.128407		Sex (Female=1)	-0.0403315	0.0217606	0.0648003	0.12732
2-Hydroxyglutaric acid	14		(Intercept)	0.0472986	0.00845173	5.26042e-08	1.07417e-06		(Intercept)	0.0439242	0.00812728	1.3236e-07	1.77556e-06		(Intercept)	0.0416947	0.00834403	9.89641e-07	7.88844e-06
2-Hydroxyglutaric acid	14		Intermediate	-0.00592338	0.00321693	0.0666449	0.1729		Pre MetS	6.0241e-05	0.00332555	0.985559	1		Obese	0.0030943	0.00317726	0.330894	0.451592
2-Hydroxyglutaric acid	14		IR	-0.00548134	0.00376151	0.146189	0.308061		MetS	0.0018895	0.00470993	0.688577	0.816201		Prediabetes	-0.000413525	0.00318175	0.896679	0.944079
2-Hydroxyglutaric acid	14		Age	-0.000176817	0.000136529	0.196368	0.367108		Age	-0.00017853	0.000132201	0.177888	0.328316		Age	-0.000142595	0.000135024	0.291784	0.41149
2-Hydroxyglutaric acid	14		Sex (Female=1)	-0.00167977	0.00297758	0.573115	0.728707		Sex (Female=1)	-0.00210811	0.00306439	0.492022	0.661346		Sex (Female=1)	-0.00240985	0.00285956	0.400047	0.522627
Catechol	14		(Intercept)	0.0120807	0.0019909	4.24352e-09	1.45871e-07		(Intercept)	0.0126381	0.00179446	1.28345e-11	5.74002e-10		(Intercept)	0.0120015	0.0020133	7.00289e-09	1.01358e-07
Catechol	14		Intermediate	-8.97529e-05	0.0007589	0.905942	0.967511		Pre MetS	-0.000304228	0.000742108	0.682134	0.812479		Obese	-0.00029033	0.000774175	0.707911	0.792975
Catechol	14		IR	0.000313815	0.00088737	0.723873	0.839937		MetS	-0.00144508	0.00105104	0.170182	0.319454		Prediabetes	-0.00158294	0.000775269	0.0420434	0.0919997
Catechol	14		Age	-7.46873e-05	3.22082e-05	0.021129	0.0712942		Age	-7.60569e-05	2.9501e-05	0.0104095	0.039214		Age	-6.34403e-05	3.29001e-05	0.0547614	0.113656
Catechol	14		Sex (Female=1)	-0.000650119	0.000702434	0.355499	0.544636		Sex (Female=1)	-0.000988739	0.000683828	0.149249	0.295776		Sex (Female=1)	-0.000809713	0.000696764	0.246113	0.360966
Citramalic acid	14		(Intercept)	0.00491765	0.000741239	1.70688e-10	7.82321e-09		(Intercept)	0.00489056	0.000721634	6.46511e-11	2.22238e-09		(Intercept)	0.00432114	0.000698198	1.97714e-09	3.50784e-08
Citramalic acid	14		Intermediate	2.81812e-05	0.000282901	0.920722	0.976909		Pre MetS	0.000196548	0.000295763	0.50685	0.670659		Obese	0.000300601	0.000267751	0.262465	0.377894
Citramalic acid	14		IR	-0.000216058	0.000330792	0.514199	0.681468		MetS	-0.000139073	0.000418885	0.740115	0.849128		Prediabetes	-0.000450902	0.00026813	0.0936729	0.172886
Citramalic acid	14		Age	-4.69689e-05	1.20065e-05	0.000115249	0.000845157		Age	-4.62464e-05	1.17575e-05	0.000104042	0.00070646		Age	-3.75752e-05	1.13786e-05	0.00107466	0.00399367
Citramalic acid	14		Sex (Female=1)	-0.000911197	0.000261851	0.000582626	0.00330355		Sex (Female=1)	-0.00094805	0.000272536	0.000578392	0.00314966		Sex (Female=1)	-0.000901804	0.000240979	0.000218393	0.00104449
Glyceric acid	14		(Intercept)	0.0471897	0.00856924	8.33695e-08	1.59909e-06		(Intercept)	0.0486205	0.00852466	2.80408e-08	4.97497e-07		(Intercept)	0.0479558	0.00865961	6.67713e-08	8.16093e-07
Glyceric acid	14		Intermediate	-0.000246691	0.00328477	0.940188	0.990814		Pre MetS	-0.00650531	0.00349278	0.0635068	0.155239		Obese	-0.00499903	0.00332344	0.133585	0.226765
Glyceric acid	14		IR	-0.00141386	0.00384083	0.713069	0.834443		MetS	0.00204713	0.00494677	0.679293	0.812198		Prediabetes	-0.0111606	0.00332814	0.000900297	0.00350242
Glyceric acid	14		Age	-0.000187145	0.000139408	0.180557	0.351032		Age	-0.000181967	0.000138849	0.191012	0.344448		Age	-0.000116257	0.000141236	0.411082	0.533244
Glyceric acid	14		Sex (Female=1)	-0.00596311	0.00304037	0.050844	0.141233		Sex (Female=1)	-0.00902252	0.00321848	0.00538599	0.0224416		Sex (Female=1)	-0.00778919	0.00299113	0.00966858	0.0268572
Tagatose	14		(Intercept)	0.00760162	0.00160731	3.59141e-06	3.95055e-05		(Intercept)	0.00791576	0.00142701	6.36575e-08	9.46261e-07		(Intercept)	0.00761757	0.00144787	2.7226e-07	2.87967e-06
Tagatose	14		Intermediate	0.000164609	0.000617306	0.789931	0.893955		Pre MetS	0.00150326	0.000587892	0.011047	0.0402375		Obese	0.00191406	0.000548369	0.000554323	0.00234521
Tagatose	14		IR	0.00184902	0.000721806	0.0109471	0.0415235		MetS	0.000517258	0.000832622	0.534912	0.696442		Prediabetes	0.00185606	0.000549144	0.000820715	0.00327096
Tagatose	14		Age	-4.10946e-05	2.61989e-05	0.117891	0.261452		Age	-4.70211e-05	2.33705e-05	0.0451119	0.12344		Age	-5.80018e-05	2.3304e-05	0.0133534	0.0349733
Tagatose	14		Sex (Female=1)	-0.000247032	0.000571375	0.665826	0.793804		Sex (Female=1)	4.84337e-05	0.000541723	0.928818	0.976769		Sex (Female=1)	-0.000116004	0.000493537	0.814333	0.879928
Threonic acid	14		(Intercept)	0.00226551	0.000365571	2.07542e-09	7.60989e-08		(Intercept)	0.00223692	0.000333566	9.88336e-11	3.19756e-09		(Intercept)	0.00140077	0.000248824	4.14079e-08	5.27176e-07
Threonic acid	14		Intermediate	5.01221e-05	0.000135026	0.710771	0.833526		Pre MetS	-0.000111063	0.000132994	0.404325	0.584222		Obese	0.000125912	9.29923e-05	0.176752	0.280875
Threonic acid	14		IR	-0.000317226	0.000157884	0.0454823	0.131659		MetS	2.46692e-05	0.000188357	0.895886	0.954917		Prediabetes	-0.000755469	9.31238e-05	1.27159e-14	6.99377e-13
Threonic acid	14		Age	-2.06411e-05	5.73061e-06	0.000374296	0.00223764		Age	-1.939e-05	5.28689e-06	0.00028947	0.00173052		Age	-6.29557e-06	3.95189e-06	0.112198	0.202641
Threonic acid	14		Sex (Female=1)	-5.40427e-05	0.00012498	0.665778	0.793804		Sex (Female=1)	-8.99065e-05	0.000122549	0.463742	0.637645		Sex (Female=1)	-9.44333e-05	8.36939e-05	0.260085	0.377888
Allose	15		1	0.00113484	0.000335762	0.000829385	0.00447218		(Intercept)	0.00113484	0.000311251	0.000313645	0.00185489		(Intercept)	0.00113484	0.000304461	0.000231084	0.00106804
Allose	15		2	0	0.000127897	1	1		Pre MetS	0.00028371	0.000127074	0.0263081	0.0799418		Obese	0.000567421	0.00011554	1.48893e-06	1.16987e-05
Allose	15		3	0	0.000149547	1	1		MetS	0.000283709	0.000179973	0.115985	0.246748		Prediabetes	0.00028371	0.000115704	0.0147727	0.0376997
Allose	15		4	0	5.42802e-06	1	1		Age	1.58162e-16	5.05158e-06	1	1		Age	-3.91351e-16	4.91012e-06	1	1
Allose	15		5	0	0.00011838	1	1		Sex (Female=1)	-2.58291e-13	0.000117095	1	1		Sex (Female=1)	-4.35691e-14	0.000103987	1	1
Glucosamine	15		(Intercept)	0.0186253	0.0041984	1.32168e-05	0.000115385		(Intercept)	0.0201178	0.00411838	1.68401e-06	1.68401e-05		(Intercept)	0.0145196	0.00413386	0.000512239	0.00218397
Glucosamine	15		Intermediate	0.00254809	0.00159354	0.110957	0.251138		Pre MetS	0.00169581	0.00168639	0.315423	0.497084		Obese	0.00929846	0.00157862	1.0304e-08	1.45312e-07
Glucosamine	15		IR	0.00461083	0.0018633	0.0139394	0.0504387		MetS	5.28216e-05	0.00238841	0.98237	1		Prediabetes	0.00125729	0.00158085	0.427048	0.546225
Glucosamine	15		Age	-6.06689e-05	6.76309e-05	0.370467	0.561314		Age	-6.99494e-05	6.70392e-05	0.297596	0.471693		Age	-1.6115e-05	6.70864e-05	0.810329	0.879025
Glucosamine	15		Sex (Female=1)	-0.00309411	0.00147497	0.0368338	0.110703		Sex (Female=1)	-0.00347891	0.00155396	0.0259032	0.0795907		Sex (Female=1)	-0.00320724	0.00142077	0.0246999	0.059583
Inositol	15		(Intercept)	0.0154275	0.00334612	6.1389e-06	5.88609e-05		(Intercept)	0.0159747	0.00327476	1.73842e-06	1.70738e-05		(Intercept)	0.0118638	0.00313689	0.000187632	0.000929708
Inositol	15		Intermediate	0.0019805	0.00127991	0.122914	0.270411		Pre MetS	0.00289867	0.00135396	0.0330871	0.097564		Obese	0.00886518	0.00120342	1.69172e-12	5.81529e-11
Inositol	15		IR	0.00456563	0.00149658	0.00250428	0.0118737		MetS	0.00255764	0.0019176	0.183286	0.337149		Prediabetes	0.00362216	0.00120512	0.0028733	0.00929597
Inositol	15		Age	-3.08486e-05	5.43202e-05	0.570561	0.728707		Age	-4.26275e-05	5.38242e-05	0.428998	0.612854		Age	-1.99921e-05	5.11417e-05	0.696137	0.781378
Inositol	15		Sex (Female=1)	-0.00446075	0.00118468	0.000203089	0.001379		Sex (Female=1)	-0.00358071	0.00124763	0.00439545	0.01934		Sex (Female=1)	-0.00384972	0.00108309	0.000439746	0.00193739
Lactulose	15		(Intercept)	0.0101113	0.00516971	0.0514838	0.142292		(Intercept)	0.0112117	0.00492778	0.023597	0.0733241		(Intercept)	0.00566753	0.00509912	0.267252	0.382783
Lactulose	15		Intermediate	0.00086344	0.00197807	0.662809	0.793804		Pre MetS	0.00187118	0.00203608	0.358827	0.541768		Obese	0.00940695	0.00196788	2.74288e-06	1.9592e-05
Lactulose	15		IR	0.001636	0.00231292	0.479957	0.661012		MetS	-0.00147239	0.00288367	0.610009	0.754233		Prediabetes	0.00525855	0.00197067	0.00803414	0.0228952
Lactulose	15		Age	4.54441e-05	8.39505e-05	0.588722	0.742586		Age	3.06746e-05	8.09403e-05	0.704972	0.826726		Age	5.84285e-05	8.36291e-05	0.485303	0.595796
Lactulose	15		Sex (Female=1)	-0.0027721	0.00183089	0.131147	0.284267		Sex (Female=1)	-0.00312883	0.00187618	0.0964237	0.216291		Sex (Female=1)	-0.00239557	0.00177111	0.177206	0.280875
Mannitol	15		(Intercept)	0.00285741	0.000777343	0.000284606	0.00182016		(Intercept)	0.00329543	0.00074195	1.25575e-05	0.000106255		(Intercept)	0.0021265	0.000714444	0.00315285	0.00996591
Mannitol	15		Intermediate	0.000471133	0.000299534	0.116886	0.260273		Pre MetS	1.39699e-05	0.000307359	0.963778	1		Obese	0.00173822	0.000275274	9.70708e-10	1.841e-08
Mannitol	15		IR	0.000846443	0.00035024	0.0163063	0.05749		MetS	0.000915674	0.000435307	0.0362507	0.105492		Prediabetes	0.000879929	0.000275663	0.00156207	0.00557884
Mannitol	15		Age	-7.98531e-06	1.27124e-05	0.530423	0.68978		Age	-1.39699e-05	1.22184e-05	0.253803	0.420456		Age	-7.21253e-06	1.16983e-05	0.538001	0.646071
Mannitol	15		Sex (Female=1)	0.000191647	0.000277247	0.489986	0.668669		Sex (Female=1)	0.000209549	0.000283221	0.459951	0.635586		Sex (Female=1)	0.000302927	0.000247749	0.222394	0.337368
1,6-Anhydroglucose	16		(Intercept)	0.00747714	0.00156108	2.72473e-06	3.25782e-05		(Intercept)	0.00698461	0.00150467	5.15957e-06	4.57704e-05		(Intercept)	0.00473297	0.00140986	0.000888958	0.00349234
1,6-Anhydroglucose	16		Intermediate	-0.000897481	0.000600161	0.135949	0.290897		Pre MetS	-0.00160012	0.000622294	0.0106111	0.0394333		Obese	-4.23848e-05	0.000544496	0.938005	0.975242
1,6-Anhydroglucose	16		IR	-0.000936506	0.000701759	0.183132	0.351032		MetS	-0.00228668	0.000881346	0.00993574	0.0376873		Prediabetes	-0.00399123	0.000545265	2.27672e-12	7.34298e-11
1,6-Anhydroglucose	16		Age	-3.90211e-05	2.54713e-05	0.126672	0.277569		Age	-2.2147e-05	2.47381e-05	0.371364	0.553523		Age	2.82565e-05	2.31394e-05	0.222988	0.337368
1,6-Anhydroglucose	16		Sex (Female=1)	-0.00101405	0.000555506	0.0690096	0.176536		Sex (Female=1)	-0.00171086	0.000573424	0.00308224	0.0143664		Sex (Female=1)	-0.00108788	0.000490051	0.0271688	0.0646877
3-Hydroxypropionic acid	16		(Intercept)	0.0387036	0.0174188	0.0270947	0.08664		(Intercept)	0.0396458	0.0167501	0.0185704	0.0604364		(Intercept)	0.0453375	0.0156676	0.00408529	0.0128395
3-Hydroxypropionic acid	16		Intermediate	-0.00291157	0.00664816	0.661763	0.793804		Pre MetS	-0.0165173	0.00686622	0.0167498	0.0557499		Obese	-0.0194347	0.00591988	0.00114826	0.0042103
3-Hydroxypropionic acid	16		IR	-0.00912132	0.00777359	0.241654	0.427363		MetS	-0.0170089	0.00972452	0.0812979	0.188666		Prediabetes	-0.0322119	0.00592824	1.14123e-07	1.33549e-06
3-Hydroxypropionic acid	16		Age	0.000191869	0.000282153	0.49706	0.668669		Age	0.000312462	0.000272953	0.253223	0.420456		Age	0.000351101	0.000251577	0.163862	0.264294
3-Hydroxypropionic acid	16		Sex (Female=1)	0.015861	0.0061535	0.0104673	0.0399794		Sex (Female=1)	0.00812564	0.00632699	0.200031	0.352618		Sex (Female=1)	0.00977433	0.00532794	0.0675604	0.131546
5-Oxoproline	16		(Intercept)	0.356969	0.0924544	0.000140593	0.00100424		(Intercept)	0.315982	0.0889278	0.00044158	0.00247826		(Intercept)	0.351664	0.089209	0.000100531	0.000521622
5-Oxoproline	16		Intermediate	-0.0447251	0.0354223	0.207786	0.385482		Pre MetS	-0.0201144	0.0364774	0.581754	0.734744		Obese	-0.10675	0.0342003	0.00197534	0.00679022
5-Oxoproline	16		IR	-0.0828219	0.0414188	0.0465176	0.133253		MetS	-0.104045	0.0516623	0.0449051	0.12344		Prediabetes	-0.209769	0.0342487	2.83205e-09	4.32675e-08
5-Oxoproline	16		Age	0.00124253	0.00150335	0.409229	0.600202		Age	0.00188431	0.00145009	0.194785	0.34717		Age	0.00320529	0.00145341	0.0281849	0.0662466
5-Oxoproline	16		Sex (Female=1)	0.0281779	0.0327867	0.390846	0.582562		Sex (Female=1)	0.00502312	0.0336127	0.881305	0.952295		Sex (Female=1)	0.0170749	0.0307806	0.579492	0.679575
Glycerol	16		(Intercept)	0.386907	0.149668	0.0102465	0.0394096		(Intercept)	0.334898	0.138018	0.0158332	0.0537547		(Intercept)	0.265027	0.143003	0.0648174	0.12732
Glycerol	16		Intermediate	-0.0530278	0.0576384	0.358369	0.547508		Pre MetS	-0.145559	0.0568616	0.0109589	0.0401827		Obese	-0.0361343	0.0542908	0.506195	0.615313
Glycerol	16		IR	-0.0726677	0.0673956	0.281871	0.468146		MetS	-0.218975	0.0805322	0.00692606	0.0280098		Prediabetes	-0.256229	0.0543675	3.73767e-06	2.63554e-05
Glycerol	16		Age	0.00196399	0.00244621	0.422737	0.611857		Age	0.00359448	0.00226042	0.112843	0.241494		Age	0.00554069	0.00230719	0.0169347	0.0419319
Glycerol	16		Sex (Female=1)	0.0942717	0.0533497	0.0783209	0.194916		Sex (Female=1)	0.00489146	0.0523961	0.925683	0.975337		Sex (Female=1)	0.0619377	0.0488622	0.205921	0.316359
Lactate	17		(Intercept)	0.472275	0.057514	8.38453e-15	1.15287e-12		(Intercept)	0.462575	0.0594535	1.16431e-13	8.00465e-12		(Intercept)	0.506049	0.0660621	2.5588e-13	1.00524e-11
Lactate	17		Intermediate	0.0140023	0.0221959	0.52866	0.68978		Pre MetS	0.0326836	0.0246777	0.186369	0.340183		Obese	-0.0285972	0.0253694	0.260541	0.377888
Lactate	17		IR	0.0345955	0.0259534	0.183632	0.351032		MetS	0.00983278	0.0349507	0.778648	0.879377		Prediabetes	0.0179251	0.0254052	0.481004	0.593166
Lactate	17		Age	-0.000319929	0.000942011	0.734397	0.850355		Age	-0.000341824	0.000981013	0.727753	0.842502		Age	-0.000765021	0.00107812	0.478509	0.591416
Lactate	17		Sex (Female=1)	-0.03456	0.0205444	0.0936551	0.225333		Sex (Female=1)	-0.0285745	0.0227397	0.209876	0.361856		Sex (Female=1)	-0.0425169	0.0228327	0.0635621	0.126985
Methylsuccinic acid	17		(Intercept)	0.0910393	0.0243526	0.000224993	0.0015091		(Intercept)	0.0938268	0.0234368	7.8701e-05	0.000547919		(Intercept)	0.098967	0.0229681	2.22461e-05	0.000139038
Methylsuccinic acid	17		Intermediate	0.00950288	0.00933261	0.30945	0.499113		Pre MetS	0.0160637	0.00969269	0.0985015	0.217574		Obese	0.00352887	0.00882897	0.689667	0.775699
Methylsuccinic acid	17		IR	0.0207265	0.0109125	0.0585587	0.154843		MetS	-0.0115125	0.0137276	0.402338	0.583868		Prediabetes	0.0138441	0.00884144	0.118443	0.209464
Methylsuccinic acid	17		Age	-0.00026374	0.000396082	0.506047	0.677192		Age	-0.000276299	0.000385314	0.473883	0.646738		Age	-0.000407179	0.000375204	0.278693	0.396075
Methylsuccinic acid	17		Sex (Female=1)	-0.0153638	0.00863821	0.0764051	0.191299		Sex (Female=1)	-0.016724	0.00893149	0.0621106	0.153188		Sex (Female=1)	-0.0179159	0.00794615	0.0248733	0.0597395
Succinate	17		(Intercept)	0.989609	0.110877	6.26136e-17	1.14792e-14		(Intercept)	0.944103	0.109693	4.24747e-16	4.67221e-14		(Intercept)	0.928752	0.117057	4.20637e-14	2.10319e-12
Succinate	17		Intermediate	-0.0541518	0.0429238	0.20816	0.385482		Pre MetS	0.0543391	0.0456905	0.235264	0.397573		Obese	0.0718377	0.0454521	0.11504	0.206097
Succinate	17		IR	0.0211574	0.0501901	0.673684	0.79683		MetS	0.0376304	0.0647107	0.561327	0.71965		Prediabetes	0.0475483	0.0455164	0.297026	0.417812
Succinate	17		Age	-0.00346789	0.00182171	0.0579933	0.154836		Age	-0.00350899	0.00181633	0.0543092	0.138287		Age	-0.00342102	0.00193158	0.0775553	0.146582
Succinate	17		Sex (Female=1)	-0.0551406	0.03973	0.166288	0.335012		Sex (Female=1)	-0.052941	0.0421022	0.20957	0.361856		Sex (Female=1)	-0.0637015	0.0409073	0.12047	0.209679
Adenine	18		(Intercept)	0.011033	0.0014445	3.60529e-13	2.83273e-11		(Intercept)	0.0115182	0.00129307	5.06549e-17	9.28673e-15		(Intercept)	0.00996771	0.00136334	2.40316e-12	7.34298e-11
Adenine	18		Intermediate	-2.10957e-05	0.000544409	0.969118	1		Pre MetS	0.000365659	0.000527666	0.48886	0.660622		Obese	0.002426	0.000523525	5.34872e-06	3.67725e-05
Adenine	18		IR	0.000864923	0.00063657	0.175339	0.346894		MetS	0.000182829	0.000747325	0.806898	0.90496		Prediabetes	0.00122355	0.000524264	0.0202621	0.0495295
Adenine	18		Age	-8.43827e-05	2.31051e-05	0.00031092	0.00194325		Age	-9.14146e-05	2.09763e-05	1.8032e-05	0.000150266		Age	-8.43827e-05	2.22482e-05	0.000180027	0.000900135
Adenine	18		Sex (Female=1)	-0.00113917	0.000503902	0.0245546	0.0795239		Sex (Female=1)	-0.00100556	0.000486226	0.0394854	0.112877		Sex (Female=1)	-0.00092821	0.000471177	0.0497568	0.104451
Maltose	18		(Intercept)	0.0256382	0.00643504	8.66365e-05	0.000652741		(Intercept)	0.0236993	0.00568961	4.06504e-05	0.00030627		(Intercept)	0.0219498	0.00568304	0.000137533	0.000700399
Maltose	18		Intermediate	0.0007159	0.00242877	0.7684	0.875649		Pre MetS	0.00208805	0.00228476	0.361501	0.542813		Obese	0.00470099	0.00215015	0.0295598	0.0688894
Maltose	18		IR	0.00747222	0.00283993	0.00898679	0.0354814		MetS	0.00647292	0.00323587	0.0463591	0.125604		Prediabetes	0.00396405	0.00215319	0.066604	0.130364
Maltose	18		Age	-0.000223719	0.000103079	0.0308285	0.0941981		Age	-0.000208805	9.08262e-05	0.0221927	0.0700135		Age	-0.000201553	9.1375e-05	0.0281545	0.0662466
Maltose	18		Sex (Female=1)	-0.000447439	0.00224806	0.842383	0.925094		Sex (Female=1)	0.000208805	0.00210533	0.921062	0.972331		Sex (Female=1)	-0.00078446	0.00193516	0.685492	0.772583
Spermidine	18		(Intercept)	0.00752318	0.0026426	0.00474516	0.0214077		(Intercept)	0.00807503	0.00255778	0.00175539	0.00869919		(Intercept)	0.00910003	0.00258145	0.000489053	0.0021014
Spermidine	18		Intermediate	0.000103337	0.00100932	0.918527	0.976909		Pre MetS	0.000398281	0.00104238	0.702665	0.826726		Obese	-0.000608862	0.000974429	0.53255	0.640924
Spermidine	18		IR	0.00310025	0.00118019	0.00909613	0.0354814		MetS	0.00164465	0.0014763	0.266153	0.435667		Prediabetes	0.00024705	0.000975806	0.800306	0.872382
Spermidine	18		Age	-2.06675e-05	4.28364e-05	0.62985	0.76641		Age	-2.56976e-05	4.14376e-05	0.535627	0.696442		Age	-3.80539e-05	4.14103e-05	0.358858	0.481577
Spermidine	18		Sex (Female=1)	-0.000454627	0.000934224	0.626901	0.76544		Sex (Female=1)	-0.000334068	0.000960514	0.728232	0.842502		Sex (Female=1)	-0.00068497	0.000876995	0.435391	0.554745
*The results of rank-based linear regression (age and sex adjusted) are shown.
*The P values were corrected by the Benjamini-Hochberg procedure .

## Sheet: Supplementary Table 6
Supplementary Table 6. Correlations between fecal hydrophilic metabolites and clinical markers
			Adiponectin			Adipsin			ALT			BMI			FBG			γ-GTP			HbA1c			HDL-C			HOMA-IR			hsCRP			IL-10			IL-6			LDL-C			MCP1			Resistin			SBP
Metabolite	Hydro CAG ID		Estimate	P value	Adj P value	Estimate	P value	Adj P value	Estimate	P value	Adj P value	Estimate	P value	Adj P value	Estimate	P value	Adj P value	Estimate	P value	Adj P value	Estimate	P value	Adj P value	Estimate	P value	Adj P value	Estimate	P value	Adj P value	Estimate	P value	Adj P value	Estimate	P value	Adj P value	Estimate	P value	Adj P value	Estimate	P value	Adj P value	Estimate	P value	Adj P value	Estimate	P value	Adj P value	Estimate	P value
2-Ketoisocaproic acid	1		0.0140856	0.814477	0.919146	-0.0818019	0.172261	0.429114	-0.088241	0.140799	0.390208	-0.0436985	0.466435	0.714698	-0.176323	0.00307157	0.0307157	-0.0893998	0.135636	0.380451	-0.194339	0.00108087	0.0156417	0.0552278	0.357204	0.625913	-0.0956271	0.110344	0.335201	-0.0850603	0.155742	0.410468	-0.0655009	0.274697	0.554702	-0.153752	0.00997785	0.0685977	-0.054755	0.361341	0.627766	-0.0724388	0.226932	0.500304	-0.0143561	0.81098	0.916684	-0.0470049	0.433359
3-Phenyllactic acid	1		-0.0842995	0.159488	0.416663	0.00938227	0.875799	0.951336	0.0562525	0.348339	0.619598	0.0839974	0.160994	0.417466	-0.0148455	0.804664	0.914337	0.0178655	0.765983	0.896363	-0.0934695	0.11865	0.350747	-0.0403814	0.500971	0.742574	0.0649736	0.278588	0.557576	-0.0683656	0.254206	0.528647	0.170244	0.0042784	0.0377294	-0.152244	0.010741	0.0712751	-0.0531807	0.375332	0.639111	-0.0521175	0.384967	0.649904	-0.0864261	0.149185	0.402544	0.00464978	0.938259
4-Hydroxyphenyllactic acid	1		-0.0512052	0.393352	0.654542	0.00490986	0.934813	0.968166	0.0367221	0.54058	0.76858	0.0991112	0.0979029	0.310496	-0.0325089	0.588034	0.793293	0.0195467	0.744691	0.88531	-0.140452	0.0187048	0.105372	-0.0246768	0.680972	0.849024	0.0368791	0.538849	0.768308	-0.0690048	0.249782	0.525879	0.131855	0.0273756	0.136551	-0.138666	0.020278	0.110919	-0.0692289	0.248244	0.524681	-0.0397665	0.507518	0.748788	-0.119693	0.0453823	0.190327	0.0639581	0.286185
Alanine	1		-0.0897824	0.133963	0.379185	-0.0392551	0.512998	0.751869	-0.0249066	0.678166	0.847201	0.0652525	0.276525	0.55678	-0.149168	0.0124584	0.0801169	0.00279917	0.962808	0.978367	-0.316413	6.28264e-08	9.37908e-06	0.00468493	0.937793	0.968902	-0.0280873	0.639799	0.821868	-0.0740772	0.21657	0.484719	0.00562478	0.925347	0.964576	-0.1264	0.0345073	0.162068	-0.0888292	0.13816	0.386034	-0.0897363	0.134164	0.379185	-0.0290839	0.627966	0.815925	0.0112483	0.85136
Arginine	1		-0.043585	0.467594	0.714903	-0.0935622	0.118283	0.350659	-0.0054346	0.927864	0.966236	0.17217	0.00385633	0.0356625	-0.170151	0.00429975	0.0377583	-0.0183313	0.760065	0.893943	-0.242571	4.09141e-05	0.00156486	0.0205042	0.73265	0.880022	0.0119925	0.84165	0.93467	0.0229307	0.702433	0.862082	0.0897187	0.134241	0.379185	-0.187675	0.00160813	0.0204047	-0.0695205	0.246253	0.524102	-0.044831	0.454951	0.704161	0.00865989	0.885293	0.955221	0.0307615	0.608261
Galactitol	1		0.0579414	0.334034	0.605542	0.0327497	0.585271	0.792752	0.0621742	0.299865	0.574774	0.0366611	0.541253	0.768619	-0.0242526	0.686163	0.85161	0.0704838	0.239752	0.514458	0.0169423	0.777751	0.901553	0.0416264	0.487853	0.731713	0.0685565	0.252879	0.527463	0.0939341	0.116822	0.347307	0.122878	0.0399041	0.176145	0.040454	0.500202	0.74196	-0.0293078	0.62532	0.815296	-0.057301	0.339414	0.610572	0.034543	0.564885	0.78086	0.0462167	0.441119
Glycine	1		-0.134884	0.0239909	0.124791	-0.0961507	0.108398	0.330734	0.0064536	0.914386	0.961335	0.0839259	0.161352	0.41775	-0.0969246	0.105573	0.326885	0.0254317	0.671771	0.843563	-0.231781	9.05847e-05	0.00259345	-0.0358932	0.549764	0.773742	0.0171475	0.775131	0.899339	-0.0228018	0.704027	0.862082	0.0708621	0.237233	0.513799	-0.146489	0.0141469	0.0874765	-0.0811713	0.175604	0.432521	-0.0444775	0.458519	0.707235	-0.058922	0.325904	0.601714	-0.0309546	0.606011
Isoleucine	1		-0.101879	0.0888368	0.294246	-0.124354	0.037562	0.171034	-0.0250591	0.676307	0.845477	-0.0913479	0.127285	0.368969	-0.0871979	0.145573	0.396157	-0.0865727	0.148494	0.40149	-0.140853	0.0183667	0.104028	0.0254108	0.672025	0.843563	-0.0324984	0.588154	0.793293	-0.0828672	0.166723	0.424423	0.0554715	0.355082	0.624157	-0.104891	0.079749	0.274589	0.00644194	0.914541	0.961335	-0.145935	0.0145203	0.0886167	-0.0227445	0.704736	0.862082	0.0238315	0.69133
Leucine	1		-0.0499462	0.405104	0.6631	-0.00938393	0.875777	0.951336	0.0392638	0.512904	0.751869	0.0898374	0.133724	0.379185	-0.135106	0.0237583	0.124448	-0.0581551	0.332252	0.604906	-0.198052	0.000861356	0.013237	-0.00291323	0.961294	0.978367	-0.0147201	0.806281	0.914337	-0.0228061	0.703975	0.862082	0.0934034	0.118912	0.351026	-0.123864	0.038326	0.172261	-0.0374149	0.532963	0.765036	-0.0551507	0.357876	0.625913	0.00800947	0.893856	0.956613	-0.0700726	0.242512
Lysine	1		-0.00465095	0.938244	0.968902	0.109927	0.0662427	0.241618	0.0864084	0.149269	0.402544	0.269852	4.63777e-06	0.000261759	-0.00340194	0.954807	0.976991	0.0397851	0.50732	0.748788	0.0740697	0.216616	0.484719	-0.0567771	0.343854	0.614431	0.160672	0.00705901	0.0552559	0.134873	0.0240029	0.124791	0.232035	8.89375e-05	0.00259345	0.0582298	0.33163	0.604906	-0.0149139	0.803783	0.914337	-0.0167032	0.780808	0.903406	0.00378816	0.949683	0.97296	0.0328229	0.584432
Methionine	1		-0.110116	0.0657746	0.24033	0.013363	0.823835	0.925707	0.115709	0.0531099	0.208646	0.222633	0.000172693	0.00416992	-0.0514693	0.390914	0.654029	0.0129082	0.829738	0.928648	-0.092832	0.121195	0.355376	-0.0762742	0.203211	0.466716	0.089421	0.135542	0.380451	0.0094242	0.875249	0.951336	0.188248	0.00155488	0.0199368	-0.101198	0.0910021	0.297644	-0.0315493	0.599104	0.79855	-0.0366495	0.541381	0.768619	-0.00634677	0.915798	0.961335	-0.0373789	0.533358
Methylmalonic acid	1		-0.107022	0.0737837	0.257873	-0.0995157	0.096534	0.307555	0.0270905	0.651726	0.83106	-0.0481785	0.421952	0.678891	-0.0348936	0.56094	0.778453	-0.0271141	0.651442	0.83106	-0.11217	0.0608637	0.228786	0.00950332	0.87421	0.951336	0.00705637	0.906425	0.960664	-0.00667646	0.911442	0.961335	0.0829285	0.166409	0.424423	-0.0426305	0.477409	0.724773	-0.0954469	0.111019	0.336764	-0.083187	0.165087	0.422425	-0.0450689	0.45256	0.702611	-0.031765	0.596607
Ornithine	1		-0.0304973	0.611346	0.806638	-0.036752	0.54025	0.76858	0.0363098	0.545138	0.769824	0.160885	0.00698268	0.0552386	-0.0651156	0.277536	0.557445	0.0711741	0.235169	0.511931	-0.183145	0.00209118	0.0242109	-0.100645	0.0927937	0.300614	0.048935	0.414691	0.674158	0.0697135	0.244941	0.522373	0.086787	0.147488	0.400324	-0.0664383	0.267872	0.548337	-0.0752377	0.209437	0.475786	0.0335439	0.5762	0.787941	-0.0898454	0.133689	0.379185	-0.0156265	0.794611
Phenylalanine	1		-0.119377	0.0459592	0.190327	-0.0228057	0.703978	0.862082	0.0910317	0.128613	0.37076	0.155609	0.00910495	0.0658408	-0.10813	0.0708297	0.250481	0.0479731	0.423935	0.681034	-0.183115	0.00209489	0.0242109	-0.0593665	0.322261	0.601124	0.0842094	0.159936	0.41713	0.00500569	0.933544	0.968166	0.171205	0.00406283	0.0369188	-0.177031	0.00295329	0.0299629	-0.0577183	0.335902	0.607029	-0.0442083	0.461246	0.709348	-0.0301246	0.61571	0.810339	0.0152686	0.799213
Proline	1		-0.0250529	0.676382	0.845477	-0.0426721	0.476978	0.724773	-0.0334354	0.577436	0.787941	0.0572601	0.339759	0.610572	-0.173673	0.00355361	0.0332733	-0.0706902	0.238375	0.514184	-0.279817	1.96835e-06	0.000130719	0.0964677	0.107234	0.329587	-0.07059	0.239043	0.514226	-0.0590435	0.324906	0.601714	-0.0381941	0.524462	0.761062	-0.138555	0.0203793	0.110919	-0.0450972	0.452275	0.702611	-0.0557894	0.352328	0.62351	0.0387248	0.518711	0.756001	-0.0281124	0.6395
Serine	1		-0.122995	0.039714	0.175852	-0.13489	0.023985	0.124791	-0.0675078	0.260228	0.535311	-0.019233	0.74865	0.888517	-0.10366	0.0833681	0.282856	-0.0859855	0.151277	0.404915	-0.0766939	0.200729	0.465152	-0.0128515	0.830475	0.928674	-0.0202637	0.735668	0.880328	-0.0677575	0.258465	0.533259	0.140941	0.0182933	0.103894	-0.0924723	0.12265	0.358516	0.00662108	0.912174	0.961335	-0.100464	0.093383	0.301611	-0.0292146	0.62642	0.815925	-0.000598827	0.992041
Threonine	1		-0.0858124	0.152105	0.404967	-0.0206859	0.730373	0.879309	0.0537654	0.370098	0.635563	0.138676	0.0202684	0.110919	-0.0961757	0.108306	0.330734	-0.0712865	0.234429	0.511437	-0.163909	0.00597634	0.048413	-0.0356716	0.552232	0.77586	0.0365715	0.542243	0.768619	-0.0556377	0.35364	0.623812	0.160998	0.00694238	0.0551695	-0.0782526	0.191702	0.452208	-0.0176018	0.76934	0.897778	-0.0771816	0.197871	0.462585	-0.00326619	0.956609	0.977659	-0.046445	0.438863
Tryptophan	1		-0.0527194	0.379494	0.643262	-0.0785376	0.190084	0.450426	0.0580107	0.333455	0.605492	0.217185	0.000250502	0.00551103	-0.130129	0.0294804	0.143623	-0.0195629	0.744488	0.88531	-0.235725	6.8031e-05	0.00221059	-0.000582277	0.992261	0.995118	0.0586636	0.328034	0.603364	-0.00464632	0.938305	0.968902	0.137513	0.0213534	0.114727	-0.223681	0.000160597	0.00402574	-0.0177382	0.767602	0.896752	-0.062983	0.29361	0.567381	-0.0103768	0.862758	0.944652	-0.0115664	0.847207
Tyramine	1		-0.135379	0.0234737	0.123267	-0.0869976	0.146504	0.398172	0.11547	0.0536062	0.20939	0.0821612	0.170378	0.428741	-0.0056767	0.92466	0.964576	0.149085	0.012508	0.0801893	-0.0891618	0.136684	0.382423	-0.0806931	0.17817	0.436038	0.0838161	0.161903	0.41775	0.143836	0.0160132	0.0950785	0.158365	0.00793368	0.0594315	-0.0634079	0.290359	0.564634	-0.0184304	0.758808	0.893943	0.0263941	0.660112	0.835894	-0.0336935	0.574499	0.787863	0.0364778	0.543279
Tyrosine	1		0.00338592	0.95502	0.976991	-0.0271993	0.65042	0.83106	0.0589515	0.325662	0.601714	0.119666	0.0454315	0.190327	-0.122754	0.0401062	0.176145	-0.0310598	0.604786	0.803052	-0.175708	0.00317786	0.0313289	0.000977132	0.987013	0.992713	0.0309616	0.605929	0.803657	0.0110257	0.854269	0.941182	0.115425	0.0537	0.20939	-0.126673	0.034116	0.160954	-0.00739227	0.901993	0.959119	-0.0108	0.857219	0.942011	0.00682952	0.90942	0.961335	-0.02666	0.656904
Valine	1		-0.056047	0.350105	0.620627	-0.0541752	0.366456	0.632969	0.0147814	0.805491	0.914337	0.00637469	0.915429	0.961335	-0.145901	0.0145433	0.0886167	-0.0819983	0.17123	0.428741	-0.236894	6.24398e-05	0.00213933	0.0296327	0.62149	0.813286	-0.0409029	0.495454	0.73701	-0.0642748	0.283801	0.55957	0.0471569	0.431872	0.686919	-0.154999	0.00938395	0.0669204	-0.0480848	0.422856	0.679822	-0.101714	0.0893576	0.294258	-0.0126421	0.833196	0.929728	-0.0455563	0.447681
Adipic acid	2		-0.0290724	0.628102	0.815925	-0.0196274	0.743674	0.88531	-0.0751077	0.210227	0.47631	0.0361057	0.547402	0.771788	-0.0349665	0.560121	0.778341	-0.0499405	0.405157	0.6631	-0.0658907	0.271844	0.553757	0.00498149	0.933864	0.968166	-0.0163283	0.785606	0.905635	-0.0705737	0.239152	0.514226	-0.0179909	0.764389	0.8955	-0.134585	0.0243083	0.126065	0.0180077	0.764175	0.8955	0.0165715	0.782493	0.903406	-0.053027	0.376716	0.64011	-0.024748	0.680102
Caproic acid	2		-0.12512	0.036392	0.168646	0.083853	0.161717	0.41775	0.0220163	0.713769	0.868827	0.126519	0.0343354	0.161624	0.0400323	0.504683	0.747017	0.0628522	0.294615	0.568556	-0.0501498	0.403189	0.661846	-0.0533817	0.373528	0.637284	0.0159372	0.790621	0.909124	0.0591434	0.324087	0.601714	-0.0290687	0.628145	0.815925	0.0697307	0.244824	0.522373	0.0506378	0.398623	0.659637	0.0326156	0.586809	0.793293	-0.00797157	0.894355	0.956613	0.0415936	0.488196
Glutaric acid	2		-0.0268055	0.655152	0.8337	-0.0234898	0.695534	0.85805	0.026648	0.657049	0.834285	0.0325462	0.587605	0.793293	-0.0586385	0.328241	0.603364	-0.0589444	0.32572	0.601714	0.0525905	0.380662	0.643676	0.0520699	0.385401	0.650044	-0.0229653	0.702006	0.862082	-0.0420545	0.483385	0.730495	-0.0656707	0.273452	0.554239	-0.040192	0.502983	0.745028	-0.0134245	0.823037	0.925308	0.0293603	0.624701	0.815296	0.0289362	0.629714	0.816947	0.00302329	0.959833
Indol-3-acetic acid	2		-0.0441656	0.461679	0.709492	-0.018455	0.758496	0.893943	-0.0632017	0.291933	0.565293	0.125756	0.0354439	0.165016	-0.0503185	0.401607	0.66071	-0.0811148	0.175906	0.432521	-0.0854002	0.15409	0.408173	-0.00614075	0.918522	0.962466	0.0282457	0.637911	0.82113	-0.020369	0.734347	0.880328	-0.0468246	0.435127	0.689474	0.00893284	0.881704	0.954005	0.0564585	0.346574	0.61751	-0.0843277	0.159348	0.416663	-0.00803841	0.893475	0.956613	-0.00732115	0.902931
Isobutyrate	2		-0.0461857	0.441425	0.694712	0.0483932	0.419883	0.676605	-0.0200728	0.738068	0.882473	0.0451835	0.45141	0.701969	0.000352129	0.99532	0.997228	-0.0486249	0.417658	0.675624	0.0534313	0.373083	0.637045	-0.0388389	0.517479	0.755303	0.0574779	0.337922	0.608842	-0.00928975	0.877014	0.951693	-0.0939776	0.116651	0.347295	0.0335027	0.57667	0.787941	0.000101982	0.998645	0.998749	0.0581189	0.332553	0.604906	0.0130953	0.827308	0.927118	-0.0476776	0.426799
Isovalerate	2		0.112746	0.0595406	0.225787	0.143003	0.0166424	0.0966185	-0.0779128	0.193644	0.45576	-0.0859123	0.151627	0.404967	-0.0227764	0.704341	0.862082	-0.131554	0.027733	0.137677	0.0592757	0.323003	0.601673	0.108395	0.0701365	0.249172	-0.0457333	0.445917	0.698625	-0.00843686	0.888228	0.956341	-0.245832	3.19435e-05	0.00128388	0.127914	0.0323847	0.154178	0.00146097	0.980583	0.987672	0.138781	0.0201726	0.110919	0.104054	0.082195	0.280672	-0.0872866	0.145163
Niacinamide	2		0.087757	0.142999	0.392729	0.0603755	0.314091	0.592414	-0.150417	0.0117339	0.0763981	-0.0719364	0.230179	0.504271	0.0279606	0.641309	0.822292	0.0416798	0.487294	0.731713	-0.101455	0.0901798	0.296345	0.0680547	0.256377	0.530524	-0.117597	0.049322	0.200772	0.0356581	0.552382	0.77586	-0.210934	0.000379588	0.00762826	-0.00175421	0.976687	0.985648	-0.0515048	0.390586	0.654029	0.135704	0.0231394	0.121817	0.0328125	0.584551	0.792291	-0.0787203	0.189052
O-Acetylserine	2		-0.106875	0.0741838	0.258838	-0.0720066	0.229724	0.503801	-0.0380822	0.525679	0.76147	0.0411197	0.49317	0.735707	0.00721216	0.904369	0.95947	0.0307128	0.608829	0.804942	0.0245176	0.682918	0.850595	0.00297305	0.9605	0.978367	0.0238527	0.69107	0.854959	-0.00936472	0.87603	0.951336	-0.00562555	0.925337	0.964576	0.027043	0.652296	0.83128	-0.0433349	0.470155	0.717243	-0.039794	0.507224	0.748788	-0.0258159	0.667107	0.840464	0.0624642	0.297612
Phenylacetic acid	2		-0.00441922	0.941315	0.969988	-0.013099	0.82726	0.927118	-0.0585063	0.329335	0.604312	0.00320969	0.957359	0.977947	-0.0968629	0.105796	0.327092	-0.0881117	0.141384	0.390446	-0.101235	0.0908835	0.297644	0.0151299	0.801	0.914086	-0.0254525	0.671518	0.843563	0.00398768	0.947037	0.971201	-0.11729	0.049923	0.201592	-0.0502979	0.4018	0.66071	-0.00492349	0.934633	0.968166	0.00659039	0.912579	0.961335	0.0108028	0.857182	0.942011	-0.0539181	0.368738
Valerate(Pentanoate)	2		0.0256009	0.669716	0.842378	0.182475	0.00217304	0.0246332	0.0261465	0.663104	0.837071	0.0887274	0.138614	0.386785	0.0452903	0.450339	0.701969	0.0479108	0.424538	0.681477	0.0267638	0.655654	0.8337	0.00903702	0.880335	0.954005	0.100249	0.0940913	0.302012	0.0285364	0.634455	0.819537	-0.0623087	0.298819	0.574445	0.123939	0.0382074	0.172261	0.021362	0.721918	0.872735	0.183658	0.00203055	0.0239765	0.0310962	0.604363	0.802999	0.100821	0.0922199
3-Aminopropanoic acid	3		-0.117097	0.0503019	0.202038	-0.045285	0.450392	0.701969	0.0224611	0.708246	0.863614	0.051354	0.391977	0.654029	-0.0995207	0.096517	0.307555	0.0995293	0.0964881	0.307555	-0.134255	0.024663	0.126816	-0.0221469	0.712146	0.867357	0.0821031	0.170682	0.428741	0.0618468	0.302423	0.577674	0.105341	0.0784581	0.271037	-0.108869	0.0689139	0.248317	0.0101428	0.865823	0.945933	-0.0197895	0.741632	0.885027	0.00483178	0.935848	0.968758	0.0472382	0.431077
4-Aminobutyric acid	3		-0.097271	0.104327	0.32447	-0.0374417	0.53267	0.765036	-0.0139954	0.815644	0.919965	0.0649537	0.278735	0.557576	-0.0372906	0.534326	0.765703	0.069142	0.24884	0.524798	-0.18856	0.0015266	0.0199368	-0.039033	0.515386	0.753784	0.0469278	0.434114	0.688391	0.0354242	0.554994	0.777198	0.0809296	0.176897	0.433939	-0.102049	0.0883026	0.293081	-0.0787228	0.189038	0.450426	-0.0526288	0.380315	0.643623	-0.0648561	0.27946	0.557576	0.0858834	0.151765
4-Hydroxybenzoic acid	3		-0.0946445	0.114068	0.342532	-0.0340846	0.570064	0.784353	0.025588	0.669872	0.842378	0.0058506	0.922359	0.962903	-0.0817539	0.172514	0.429232	0.102035	0.088345	0.293081	-0.132131	0.0270511	0.13558	-0.0473555	0.429933	0.685923	0.0215102	0.720069	0.872735	0.0770491	0.198645	0.463513	0.0753562	0.208718	0.474812	-0.110736	0.0642586	0.23728	-0.0213635	0.7219	0.872735	-0.0247473	0.680111	0.848616	-0.0146864	0.806716	0.914337	0.0182722	0.760815
5-Aminovaleric acid	3		-0.0685832	0.252694	0.527463	-0.041836	0.485663	0.731713	-0.00770885	0.897818	0.958984	0.0509867	0.395377	0.656344	-0.0243051	0.685519	0.85161	0.0361017	0.547446	0.771788	-0.152517	0.0105988	0.0712751	-0.0676403	0.259291	0.534437	0.0344911	0.56547	0.78086	0.0687592	0.251475	0.526637	0.0510764	0.394545	0.655677	-0.146886	0.0138847	0.0865211	-0.0365531	0.542447	0.768619	-0.00558695	0.925848	0.964617	0.00237202	0.968481	0.979257	0.00867073	0.885151
Cadaverine	3		-0.199402	0.000792307	0.0125449	-0.0298861	0.618509	0.811623	0.143054	0.0166032	0.0966185	0.205961	0.000523901	0.00943925	0.0904937	0.130896	0.373387	0.226704	0.00013	0.00352856	-0.0449751	0.453501	0.703129	-0.185152	0.00186286	0.0222479	0.147643	0.0133961	0.0843306	0.178686	0.00269268	0.0281385	0.175189	0.00327005	0.0319365	-0.0950642	0.112465	0.339671	0.0753458	0.208781	0.474812	0.131578	0.0277045	0.137677	-0.0600663	0.316581	0.594162	0.0446083	0.457197
Glycyl-Glycine	3		-0.20149	0.000695536	0.0115371	-0.0251474	0.67523	0.845049	0.146372	0.014225	0.0876926	0.212754	0.000336737	0.00696812	0.0978821	0.102158	0.319514	0.22998	0.000103064	0.00291086	-0.0372723	0.534527	0.765703	-0.187363	0.00163776	0.020481	0.155439	0.00918187	0.0659454	0.183099	0.00209673	0.0242109	0.18148	0.00229976	0.0252973	-0.0931108	0.120077	0.353466	0.0763562	0.202724	0.466623	0.133792	0.0251667	0.128013	-0.0606307	0.312046	0.590206	0.0446182	0.457097
Norvaline	3		0.024654	0.68125	0.849024	0.0657382	0.272958	0.554239	0.036376	0.544406	0.769309	0.0149203	0.803701	0.914337	-0.0234505	0.696018	0.85805	0.0157044	0.793611	0.910344	-0.0981587	0.101188	0.317542	-0.100607	0.0929172	0.300614	0.0615107	0.305063	0.581204	-0.0075938	0.899335	0.958984	-0.00731258	0.903044	0.959119	-0.00879901	0.883464	0.954232	-0.0556405	0.353617	0.623812	-0.0205299	0.732328	0.880022	-0.0197348	0.742322	0.885027	-0.058152	0.332278
Putrescine	3		-0.170922	0.00412545	0.0373135	-0.059347	0.322421	0.601124	0.0896733	0.134438	0.379185	0.115173	0.0542295	0.210278	0.0536644	0.370999	0.635563	0.216203	0.000267615	0.0058262	-0.0305675	0.610526	0.806447	-0.107573	0.0723036	0.253974	0.148635	0.0127793	0.0811817	0.14802	0.0131588	0.0830871	0.153835	0.0099375	0.0685458	-0.0538322	0.369502	0.635563	-0.0230541	0.700909	0.862082	0.00289608	0.961522	0.978367	-0.0926637	0.121874	0.356747	0.081123	0.175862
Pyrogallol	3		0.0143709	0.81079	0.916684	-0.0105371	0.860659	0.943744	-0.0388361	0.517509	0.755303	0.0590007	0.325257	0.601714	-0.0332941	0.579047	0.788965	0.0184848	0.758118	0.893943	-0.159109	0.00764157	0.058076	-0.019574	0.744347	0.88531	-0.0377264	0.529557	0.762241	0.0211604	0.724436	0.873167	-0.0084227	0.888414	0.956341	-0.19601	0.000976366	0.0144724	-0.0064306	0.91469	0.961335	-0.0025953	0.965515	0.978367	-0.0653261	0.275983	0.55676	-0.0536157	0.371433
2-Aminoadipic acid	4		-0.0374149	0.532963	0.765036	0.037982	0.526769	0.761569	0.0122491	0.838308	0.933936	0.269545	4.75925e-06	0.000261759	-0.0878004	0.1428	0.392729	0.0504056	0.400792	0.660644	-0.0583097	0.330966	0.604906	-0.123756	0.0384966	0.172287	0.0813166	0.174829	0.432521	0.119361	0.0459881	0.190327	0.140755	0.0184486	0.10421	-0.111824	0.0616686	0.230156	0.0180487	0.763654	0.8955	0.115003	0.0545885	0.211204	-0.0484533	0.419306	0.676605	0.0805153	0.179131
Glutamic acid	4		0.0519898	0.386133	0.650297	0.127368	0.0331367	0.157042	0.0211605	0.724434	0.873167	0.181651	0.00227753	0.0251854	-0.100718	0.0925541	0.300614	-0.0803637	0.179954	0.438349	-0.0215818	0.719177	0.872735	0.0445079	0.458211	0.707235	-0.0396535	0.508726	0.749287	-0.0161627	0.787729	0.907071	0.0394535	0.510869	0.750148	-0.0631782	0.292113	0.565293	0.00805472	0.89326	0.956613	0.0819591	0.171436	0.428741	0.0819534	0.171466	0.428741	-0.0494834	0.409476
Guanine	4		-0.0147571	0.805805	0.914337	0.1863	0.00174273	0.0211762	0.0791146	0.186839	0.4477	0.315003	7.2387e-08	1.00357e-05	-0.0276847	0.644605	0.826012	0.0532932	0.374321	0.638116	-0.0227964	0.704094	0.862082	-0.101699	0.0894038	0.294258	0.143133	0.0165431	0.0965786	0.0588688	0.326343	0.601991	0.164359	0.00583834	0.0478515	-0.109001	0.068576	0.247537	-0.019087	0.750495	0.888896	0.169233	0.00451618	0.039493	0.0335016	0.576682	0.787941	-0.0296036	0.621833
Hypoxanthine	4		-0.00420926	0.944098	0.970255	0.0953446	0.111404	0.336954	0.0351619	0.55793	0.777901	0.205441	0.000541619	0.00959308	-0.0691629	0.248697	0.524798	0.00532678	0.929292	0.966844	-0.0743685	0.214763	0.48264	-0.0355995	0.553036	0.776255	0.0664858	0.267529	0.548173	0.0319533	0.594431	0.794857	0.142158	0.0173023	0.0996192	-0.100211	0.0942161	0.302012	0.0462365	0.440923	0.694712	0.114098	0.056532	0.216395	-0.0296103	0.621754	0.813286	0.0544615	0.363925
Pantothenic acid	4		-0.112455	0.0602065	0.226723	0.0932909	0.119359	0.351847	0.0764545	0.202142	0.466623	0.279627	2.00144e-06	0.000130719	0.0291202	0.627537	0.815925	0.0652579	0.276485	0.55678	0.0378288	0.528439	0.762241	-0.0701175	0.24221	0.518136	0.199698	0.000777887	0.0124878	0.0745464	0.213665	0.481726	0.203724	0.000604173	0.010266	-0.0189272	0.752516	0.890073	0.0736666	0.219134	0.488783	0.101153	0.0911472	0.297653	0.0184988	0.757942	0.893943	0.0685616	0.252844
Uric acid	4		-0.0484235	0.419592	0.676605	-0.0149526	0.803284	0.914337	0.0181881	0.761884	0.895074	0.128986	0.0309494	0.149042	-0.0561856	0.348913	0.619886	0.0191712	0.749431	0.888896	0.0149408	0.803436	0.914337	0.0330024	0.582378	0.791042	0.0286269	0.63338	0.819537	-0.0837547	0.162212	0.41803	0.0692922	0.247811	0.524681	-0.0590762	0.324638	0.601714	-0.0322234	0.591317	0.794524	0.00752901	0.900189	0.959119	0.0314327	0.600455	0.799366	-0.0151687	0.8005
Urocanic acid	4		-0.0324173	0.589087	0.793293	0.109235	0.0679788	0.245974	0.0633133	0.29108	0.565293	0.235849	6.74173e-05	0.00221059	-0.0215578	0.719477	0.872735	-0.0105539	0.860438	0.943744	0.077009	0.198879	0.463513	-0.0546298	0.362442	0.628633	0.127597	0.0328195	0.155893	0.0418398	0.485623	0.731713	0.19102	0.00131953	0.0180249	-0.000772777	0.989729	0.994009	0.0773402	0.196949	0.461461	0.073134	0.222493	0.493641	0.0235613	0.694654	0.857547	0.022729	0.704928
Xanthine	4		-0.0945814	0.11431	0.342767	0.0824911	0.168663	0.428318	0.0693382	0.247496	0.524681	0.245834	3.19385e-05	0.00128388	-0.00884969	0.882797	0.954005	0.0476463	0.427103	0.682972	0.0107957	0.857275	0.942011	-0.0538275	0.369544	0.635563	0.114419	0.0558366	0.214519	0.0214783	0.720467	0.872735	0.204262	0.000583877	0.0101692	-0.0941214	0.116091	0.346119	0.0556594	0.353453	0.623812	0.0983357	0.100571	0.316556	-0.0212232	0.723652	0.873167	0.0274075	0.647923
Arabinose	5		-0.209926	0.000405458	0.00784636	-0.0379362	0.527268	0.761569	0.0978488	0.102275	0.319514	0.176539	0.00303503	0.0306435	0.114964	0.0546706	0.211204	0.152183	0.0107728	0.0712751	0.110539	0.0647389	0.238212	-0.159567	0.0074664	0.0573705	0.210668	0.000386274	0.00765541	0.123765	0.0384814	0.172287	0.309314	1.27247e-07	1.38115e-05	-0.0576942	0.336104	0.607029	-0.0151107	0.801247	0.914086	-0.0625061	0.297288	0.572656	-0.0906091	0.130404	0.373387	0.102682	0.0863365
Fucose	5		-0.0559377	0.351048	0.621771	-0.0293188	0.62519	0.815296	0.0600167	0.316981	0.594162	0.123866	0.0383223	0.172261	0.0300171	0.616971	0.810478	0.168941	0.00458724	0.0399472	0.0177723	0.767169	0.896747	-0.119523	0.0456922	0.190327	0.119646	0.0454692	0.190327	0.145352	0.0149218	0.0901346	0.231945	8.95174e-05	0.00259345	-0.0527434	0.379276	0.643262	-0.00590034	0.921701	0.962697	-0.0212857	0.72287	0.873167	-0.0772376	0.197546	0.462341	0.0487601	0.416364
Galactose	5		-0.187129	0.00166039	0.020481	0.00443971	0.941043	0.969988	0.130358	0.029194	0.143566	0.224514	0.000151555	0.00392411	0.132199	0.0269718	0.135507	0.192946	0.00117574	0.0165133	0.132324	0.0268254	0.13542	-0.180976	0.00236649	0.0254947	0.280761	1.81175e-06	0.000126218	0.136452	0.0223855	0.118745	0.350859	1.56266e-09	3.26595e-07	-0.0290762	0.628057	0.815925	0.0142929	0.811797	0.917111	-0.0123879	0.836502	0.932435	-0.132269	0.0268896	0.13542	0.143884	0.0159782
Glucose	5		-0.157421	0.00831875	0.061219	-0.036885	0.538785	0.768308	0.0766525	0.200972	0.465152	0.0184088	0.759083	0.893943	0.0411555	0.492793	0.73567	0.112516	0.0600668	0.226606	0.0394314	0.511106	0.750148	-0.110552	0.0647076	0.238212	0.137734	0.0211436	0.114186	0.124803	0.0368714	0.169749	0.174985	0.00330705	0.0319849	-0.0180416	0.763744	0.8955	0.0349431	0.560384	0.778341	0.0128159	0.830937	0.928694	-0.0963751	0.107573	0.32966	0.0747327	0.21252
Lyxose	5		-0.151488	0.0111424	0.0734624	-0.0501749	0.402954	0.661846	0.0229185	0.702584	0.862082	0.13965	0.0193973	0.108397	0.0167904	0.779693	0.902802	0.129329	0.0305022	0.147228	-0.0488714	0.4153	0.674418	-0.0821912	0.170222	0.428741	0.128072	0.0321702	0.153506	0.0569935	0.342016	0.613598	0.202145	0.000667508	0.0111607	-0.0953877	0.111242	0.336951	-0.0370373	0.537108	0.768308	-0.0841231	0.160366	0.41713	-0.119797	0.0451956	0.190327	0.117017	0.0504611
N-Acetylmannosamine	5		-0.144536	0.0155011	0.092829	0.0368706	0.538943	0.768308	0.117039	0.0504165	0.202038	0.245955	3.16425e-05	0.00128388	0.108562	0.0697052	0.248607	0.121665	0.041922	0.18119	0.171358	0.00402952	0.0367759	-0.182853	0.00212655	0.0244112	0.20253	0.000651488	0.0109807	0.0686926	0.251936	0.527073	0.335354	8.71961e-09	1.40184e-06	0.0213997	0.721448	0.872735	0.0195143	0.745101	0.88531	0.0513749	0.391784	0.654029	-0.128678	0.0313562	0.150525	0.0335799	0.575791
Rhamnose	5		-0.122513	0.0405027	0.176723	-0.0130957	0.827303	0.927118	0.100928	0.0918717	0.29955	0.200301	0.000749205	0.0122331	0.0739568	0.217319	0.485773	0.189588	0.00143666	0.0188844	0.0692341	0.248208	0.524681	-0.175916	0.00314151	0.0312655	0.168725	0.00464023	0.040241	0.15918	0.00761422	0.058076	0.292067	6.55047e-07	5.07055e-05	-0.0665928	0.266759	0.54713	-0.0326951	0.585897	0.793085	-0.0143733	0.810758	0.916684	-0.0919747	0.124685	0.363447	0.0709245	0.236819
2-Aminoethanol	6		-0.161331	0.00682525	0.0544457	-0.0681718	0.255558	0.529352	0.106307	0.0757426	0.262524	0.057938	0.334062	0.605542	-0.0409752	0.494691	0.736399	0.102066	0.0882501	0.293081	-0.118983	0.0466866	0.191483	-0.0284366	0.635641	0.820064	0.026454	0.659389	0.835732	-0.046231	0.440978	0.694712	0.0503766	0.401063	0.660644	-0.0970796	0.105014	0.326122	-0.0756117	0.207175	0.472187	-0.0157869	0.792551	0.910344	0.0113287	0.850309	0.939463	0.0307063	0.608906
Dihydroxyacetone	6		-0.0487581	0.416383	0.674605	-0.0822077	0.170136	0.428741	0.00885083	0.882782	0.954005	-0.0368395	0.539286	0.768308	-0.0655683	0.274202	0.554239	-0.0421599	0.482289	0.729366	-0.0164434	0.784132	0.904434	0.0350311	0.559396	0.778341	-0.0877161	0.143186	0.392729	-0.196918	0.000923583	0.013902	-0.00418105	0.944473	0.970255	-0.0761918	0.203701	0.466815	-0.0213563	0.72199	0.872735	-0.139136	0.0198528	0.110249	-0.0261256	0.663356	0.837071	-0.0712128	0.234914
Nicotinic acid	6		-0.152612	0.0105502	0.0712751	-0.070726	0.238137	0.514184	-9.41129e-05	0.998749	0.998749	0.0586586	0.328075	0.603364	-0.0531224	0.375857	0.639171	0.0487824	0.416151	0.674605	-0.103113	0.0850182	0.285727	0.0576321	0.336625	0.607029	0.00769573	0.897991	0.958984	0.0238579	0.691006	0.854959	0.0320213	0.593647	0.794825	-0.0872413	0.145372	0.396125	-0.0242514	0.686178	0.85161	-0.0349345	0.56048	0.778341	-0.0800846	0.181476	0.441028	0.0597102	0.319463
Ribose	6		-0.158902	0.00772209	0.0584752	-0.00258328	0.965675	0.978367	0.0383552	0.522712	0.759714	0.134428	0.0244765	0.126624	0.0377602	0.529188	0.762241	0.0581889	0.33197	0.604906	0.110175	0.0656306	0.240224	-0.0183443	0.759901	0.893943	0.131877	0.0273496	0.136551	-0.0198396	0.741001	0.884967	0.182415	0.00218045	0.0246332	-0.00268251	0.964357	0.978367	-0.0121546	0.83954	0.934312	-0.0470794	0.43263	0.687079	-0.0786325	0.189547	0.450426	0.00603743	0.919888
Ribulose	6		-0.179706	0.00254276	0.0268402	-0.079757	0.183274	0.443337	-0.0454018	0.449224	0.701969	0.068328	0.254468	0.528667	-0.0395309	0.510039	0.750061	0.049306	0.411159	0.670821	-0.100272	0.0940145	0.302012	-0.0472647	0.430818	0.686177	0.0640847	0.28523	0.561858	-0.0139596	0.816107	0.919992	0.146311	0.0142658	0.0876926	-0.154021	0.00984682	0.0683716	-0.025167	0.674992	0.845049	-0.0734847	0.220277	0.489765	-0.0812225	0.175331	0.432521	0.0647547	0.280214
Uracil	6		-0.180688	0.00240545	0.0257815	-0.0606392	0.311978	0.590206	-0.0119506	0.842196	0.93478	0.125694	0.0355357	0.165044	0.0147833	0.805467	0.914337	0.0225971	0.706562	0.86307	-0.0744093	0.214511	0.482591	-0.0504014	0.400831	0.660644	0.079163	0.186569	0.4477	-0.0262462	0.661898	0.836698	0.170847	0.00414197	0.0373135	-0.120591	0.0437773	0.185644	0.00158827	0.978892	0.986444	-0.0645699	0.281591	0.557844	-0.0904942	0.130895	0.373387	0.0337928	0.573371
Xylulose	6		-0.203945	0.000595764	0.0102061	-0.0637646	0.287648	0.563963	-0.0297663	0.619918	0.812333	0.103108	0.0850345	0.285727	-0.045186	0.451385	0.701969	0.048527	0.418598	0.676605	-0.0841295	0.160334	0.41713	-0.020309	0.7351	0.880328	0.0865963	0.148383	0.40149	-0.0350353	0.559348	0.778341	0.149341	0.0123558	0.0797028	-0.146848	0.0139096	0.0865211	-0.0244466	0.683787	0.850664	-0.108566	0.0696952	0.248607	-0.101715	0.0893548	0.294258	0.0514326	0.391252
2-Hydroxyisobutyric acid	7		0.00742025	0.901623	0.959119	-0.0576608	0.336384	0.607029	-0.0776929	0.194908	0.458221	-0.215281	0.000284669	0.00612235	-0.15554	0.00913581	0.0658408	-0.0111296	0.852911	0.940327	-0.241315	4.49636e-05	0.00167811	0.120929	0.043186	0.184578	-0.177362	0.00289939	0.0295596	-0.0118586	0.843396	0.935614	-0.156811	0.0085763	0.0628929	0.0102936	0.863847	0.944762	-0.0567812	0.34382	0.614431	-0.0647913	0.279941	0.557576	0.0622801	0.299041	0.574445	0.103596	0.0835606
Benzoic acid	7		-0.0848237	0.1569	0.41196	-0.0593582	0.32233	0.601124	0.0134659	0.822501	0.925203	-0.0202581	0.73574	0.880328	-0.0583167	0.330908	0.604906	0.122243	0.0409501	0.178304	-0.14486	0.0152686	0.0919634	-0.0621521	0.300038	0.574774	0.0351665	0.557877	0.777901	0.0129128	0.829678	0.928648	-0.0895846	0.134826	0.379255	-0.0567297	0.344258	0.614431	-0.0416862	0.487228	0.731713	0.0243021	0.685556	0.85161	-0.0461212	0.442064	0.694712	0.00599676	0.920426
Dimethylglycine	7		-0.0424036	0.479758	0.727117	-0.307458	1.52558e-07	1.51831e-05	-0.194273	0.00108519	0.0156417	-0.459712	4.78101e-16	3.33077e-13	-0.0766585	0.200937	0.465152	-0.0646446	0.281034	0.557798	-0.120584	0.0437906	0.185644	0.145961	0.0145022	0.0886167	-0.153167	0.0102681	0.069903	-0.150801	0.0115188	0.0757052	-0.196036	0.00097483	0.0144724	0.0411903	0.492427	0.735649	-0.0851654	0.15523	0.409635	-0.167162	0.00504092	0.042482	-0.0610428	0.308762	0.586056	0.0029174	0.961239
Glycolic acid	7		-0.138816	0.0201416	0.110919	-0.215155	0.000287077	0.00612235	-0.126257	0.0347135	0.162671	-0.149481	0.0122733	0.0794158	-0.138589	0.0203477	0.110919	0.0111194	0.853043	0.940327	-0.308927	1.32167e-07	1.38115e-05	0.0736879	0.219001	0.488783	-0.102723	0.08621	0.288248	-0.150665	0.0115943	0.0759626	-0.103989	0.0823888	0.280672	-0.191697	0.00126724	0.0174246	-0.119608	0.0455373	0.190327	-0.150247	0.0118304	0.0767873	-0.091463	0.126805	0.368087	-0.00516652	0.931414
Glyoxylic acid	7		-0.0855825	0.15321	0.406569	-0.300108	3.092e-07	2.48549e-05	-0.181153	0.00234293	0.0253716	-0.415054	4.37301e-13	1.52327e-10	-0.0848609	0.156718	0.41196	-0.0510639	0.394661	0.655677	-0.148688	0.0127469	0.0811817	0.121089	0.0429088	0.184147	-0.137652	0.0212209	0.114308	-0.154935	0.00941368	0.0669204	-0.178153	0.00277424	0.0285723	0.0369268	0.538324	0.768308	-0.0728281	0.224439	0.496904	-0.182764	0.00213744	0.0244112	-0.0795579	0.184374	0.444967	0.017228	0.774104
Pyruvic acid	7		-0.0636706	0.288361	0.564634	-0.194946	0.00104179	0.0152262	-0.166841	0.00512695	0.0428613	-0.261543	9.23709e-06	0.000448966	-0.0858167	0.152084	0.404967	-0.00433112	0.942483	0.969988	-0.142527	0.0170115	0.0984876	0.0179388	0.765051	0.895774	-0.086311	0.149729	0.403266	-0.0831786	0.16513	0.422425	-0.101751	0.0892407	0.294258	-0.051827	0.387625	0.651758	-0.084028	0.160841	0.417466	-0.0746731	0.212886	0.480487	-0.0603053	0.314655	0.592414	0.0147256	0.80621
Acetate	8		-0.135939	0.0229001	0.120862	-0.0172673	0.773602	0.899237	0.0382011	0.524386	0.761062	0.101308	0.0906485	0.297418	0.11537	0.0538164	0.209453	0.139575	0.0194628	0.108473	0.0157241	0.793357	0.910344	-0.160252	0.00721127	0.0562371	0.167922	0.0048423	0.0414771	0.0482691	0.421078	0.678007	0.0799462	0.182234	0.44229	-0.00974035	0.8711	0.950208	-0.107992	0.0711914	0.251335	-0.0647764	0.280052	0.557576	-0.124953	0.0366441	0.169438	0.0634852	0.28977
Butyrate	8		-0.104039	0.0822409	0.280672	0.0314305	0.600481	0.799366	0.054649	0.362273	0.628633	0.122664	0.0402536	0.176145	0.017458	0.77117	0.898409	0.0457794	0.445458	0.698446	0.0324385	0.588843	0.793293	-0.138813	0.0201442	0.110919	0.129417	0.0303889	0.147186	0.00892855	0.881761	0.954005	0.154538	0.0095998	0.0680122	-0.0166455	0.781546	0.903406	0.0117058	0.845389	0.93683	-0.0675704	0.259785	0.534926	-0.150584	0.0116399	0.076023	-0.00595826	0.920935
Homoserine	8		-0.174909	0.00332092	0.0319849	-0.0270955	0.651666	0.83106	0.0751802	0.209786	0.476063	0.158791	0.00776552	0.0585918	0.0555014	0.354823	0.624157	0.174072	0.0034768	0.0330027	-0.107337	0.0729334	0.255328	-0.122645	0.0402857	0.176145	0.183371	0.00206429	0.0242109	0.0643761	0.283041	0.559125	0.17544	0.00322515	0.0316458	-0.12451	0.0373205	0.170776	-0.025747	0.667942	0.840963	-0.0287896	0.631451	0.818692	-0.162444	0.00644654	0.0520204	0.0967718	0.106126
Propionate	8		-0.233511	7.99417e-05	0.0024937	-0.0721019	0.229106	0.503504	0.0896314	0.134621	0.379189	0.198517	0.000836993	0.0130546	0.162074	0.0065702	0.052612	0.237015	6.1885e-05	0.00213933	0.0429839	0.473762	0.721692	-0.238681	5.47205e-05	0.00196849	0.226036	0.00013625	0.00361009	0.15411	0.00980389	0.0683716	0.271737	3.95392e-06	0.000236106	-0.0569919	0.342029	0.613598	-0.0881038	0.14142	0.390446	-0.0644837	0.282235	0.558591	-0.109813	0.0665262	0.242229	0.110427	0.0650122
4-Hydroxyproline	9		0.00413823	0.94504	0.970255	0.0283974	0.636107	0.82015	0.0422717	0.481126	0.728135	0.152176	0.0107765	0.0712751	-0.166944	0.00509928	0.0428012	0.050916	0.396033	0.656912	-0.220185	0.000204337	0.00464201	0.0216833	0.717912	0.872522	0.0295641	0.622298	0.813385	0.0541883	0.366339	0.632969	0.0304543	0.611848	0.806791	-0.0943246	0.115302	0.34475	-0.0307788	0.608059	0.804942	0.0635811	0.28904	0.564634	0.0282345	0.638046	0.82113	0.0567601	0.343999
Aspartic acid	9		0.0175653	0.769804	0.897819	0.0395759	0.509557	0.749982	0.0123869	0.836514	0.932435	0.143316	0.0164035	0.0963608	-0.117366	0.0497728	0.201592	-0.00432189	0.942605	0.969988	-0.141347	0.0179573	0.102264	0.0548599	0.360421	0.62721	-0.0457784	0.445468	0.698446	0.0190429	0.751053	0.888896	0.0262252	0.662152	0.836698	-0.0415414	0.488742	0.731713	0.0263583	0.660544	0.835894	0.0436237	0.467198	0.71482	0.0721735	0.228643	0.503015	-0.00744886	0.901246
Cysteine	9		0.0741014	0.216419	0.484719	0.12939	0.0304231	0.147186	0.062523	0.297157	0.572656	0.223573	0.0001618	0.00402574	-0.116833	0.0508277	0.203117	0.14242	0.0170956	0.0987014	-0.188386	0.0015423	0.0199368	-0.0215541	0.719523	0.872735	0.0535909	0.371655	0.635645	0.112706	0.0596336	0.225787	0.0294365	0.623801	0.81484	-0.0644037	0.282834	0.559125	-0.0689816	0.249942	0.525879	0.109328	0.0677434	0.245805	0.00833567	0.88956	0.956341	-0.020249	0.735853
Inosine	9		0.072595	0.22593	0.499147	0.130149	0.0294552	0.143623	0.0536944	0.370731	0.635563	0.0861575	0.150458	0.404186	0.0239511	0.689862	0.854959	0.111671	0.0620284	0.231086	0.0463615	0.439687	0.694712	0.0417362	0.486705	0.731713	0.00272421	0.963804	0.978367	0.0904804	0.130954	0.373387	-0.0334409	0.577373	0.787941	-0.0475836	0.427712	0.683424	-0.034861	0.561306	0.778453	0.28348	1.42423e-06	0.000102643	0.00448165	0.940487	0.969988	-0.00959696	0.872981
3-Hydroxybutyric acid	10		-0.00346045	0.954031	0.976935	0.0824203	0.16903	0.42873	0.0405117	0.49959	0.741579	0.104686	0.0803423	0.275723	0.0303221	0.613396	0.808321	0.0561301	0.34939	0.619886	-0.0386868	0.519122	0.756074	-0.0315849	0.598692	0.79851	-0.00272699	0.963767	0.978367	0.00886488	0.882598	0.954005	0.1159	0.0527175	0.207886	-0.0885815	0.139266	0.387572	0.0963223	0.107767	0.32977	0.0324857	0.5883	0.793293	-0.037793	0.52883	0.762241	0.00811435	0.892474
3-Hydroxyisobutyric acid	10		-0.0513402	0.392104	0.654029	0.0063972	0.915132	0.961335	0.00834114	0.889488	0.956341	0.0477929	0.42568	0.682432	0.0267525	0.655791	0.8337	0.0833898	0.164055	0.422261	-0.0489219	0.414817	0.674158	-0.00595182	0.921021	0.962466	0.00178561	0.97627	0.985648	-0.00830649	0.889944	0.956341	0.136687	0.0221536	0.117928	-0.067798	0.25818	0.533259	0.0774849	0.19611	0.460527	0.0413322	0.490936	0.734472	-0.0321285	0.592411	0.794524	0.0383646	0.522611
Sucrose	10		0.0183534	0.759785	0.893943	0.226014	0.000136458	0.00361009	0.139098	0.0198871	0.110249	0.210335	0.000394782	0.00771117	0.032354	0.589814	0.793762	0.0399723	0.505323	0.747434	0.0186081	0.756556	0.893943	-0.10066	0.0927422	0.300614	0.147218	0.0136687	0.0857883	0.0353275	0.556075	0.777389	0.131452	0.0278553	0.137956	0.092822	0.121236	0.355376	0.00312117	0.958534	0.978367	0.109393	0.0675808	0.245642	0.0611637	0.307804	0.584827	-0.0474468	0.429043
4-Hydroxyphenylpyruvic acid	11		-0.0827628	0.16726	0.425272	-0.0173467	0.772589	0.898693	0.0128874	0.830007	0.928648	0.0176161	0.769157	0.897778	-0.0494419	0.409869	0.669239	0.106445	0.0753611	0.261636	-0.0985509	0.0998248	0.315157	-0.0632231	0.291769	0.565293	0.0646773	0.28079	0.557798	-0.0217858	0.716636	0.871809	0.0763982	0.202476	0.466623	-0.0948201	0.113395	0.341001	-0.0909169	0.129098	0.371644	0.0410141	0.494281	0.736314	-0.00819589	0.891401	0.956613	0.0876674	0.143409
Galacturonic acid	11		-0.143242	0.0164597	0.0963608	-0.00761494	0.899056	0.958984	0.0908113	0.129545	0.372331	0.108769	0.0691696	0.248317	0.0416514	0.487591	0.731713	0.164807	0.00570392	0.0469339	0.050123	0.403441	0.661846	-0.119411	0.0458963	0.190327	0.164248	0.00587234	0.0479421	0.0907765	0.129692	0.372331	0.201169	0.000709647	0.0116784	-0.0389249	0.516552	0.75496	-0.0763652	0.202671	0.466623	0.0313842	0.601017	0.799571	-0.0428022	0.475635	0.724018	0.109217	0.0680253
Glucuronic acid	11		-0.0783189	0.191324	0.451828	-0.0345883	0.564374	0.78086	0.079344	0.18556	0.446284	0.0542898	0.365441	0.632785	0.0197637	0.741958	0.885027	0.181293	0.00232439	0.025302	0.00730587	0.903132	0.959119	-0.0610115	0.309012	0.586056	0.0762127	0.203576	0.466815	0.0637976	0.287398	0.563963	0.173592	0.00356932	0.0332733	-0.00816406	0.89182	0.956613	-0.0634132	0.290318	0.564634	0.0171256	0.775411	0.899339	-0.0784577	0.190536	0.450476	0.0252121	0.674443
Fructose	12		-0.207338	0.000479533	0.00886924	0.0711123	0.235577	0.511931	0.206751	0.000498009	0.00913016	0.355286	9.39968e-10	2.18282e-07	0.123194	0.0393932	0.175547	0.11944	0.0458439	0.190327	0.175746	0.00317116	0.0313289	-0.251823	2.00916e-05	0.000893434	0.304237	2.08418e-07	1.89388e-05	0.111202	0.0631387	0.234386	0.417167	3.23836e-13	1.35364e-10	-0.00685996	0.909018	0.961335	0.0964873	0.107162	0.329587	-0.00532062	0.929373	0.966844	-0.0671513	0.262759	0.539987	0.119192	0.0462989
Mannose	12		-0.145397	0.0148904	0.0901346	0.0345128	0.565226	0.78086	0.117569	0.0493765	0.200772	0.257904	1.24014e-05	0.000575974	0.116646	0.0512019	0.204221	0.115492	0.0535613	0.20939	0.182003	0.00223237	0.0248173	-0.17188	0.00391748	0.0360684	0.214481	0.000300276	0.00633916	0.104257	0.0815967	0.279569	0.343386	3.62119e-09	6.3069e-07	-0.0455951	0.447294	0.700258	0.0882053	0.14096	0.390208	0.0818061	0.17224	0.429114	-0.108385	0.0701636	0.249172	0.0603331	0.314432
Xylose	12		-0.368878	1.87828e-10	4.907e-08	0.0768602	0.199751	0.464899	0.269967	4.59294e-06	0.000261759	0.486793	4.57969e-18	4.78577e-15	0.239096	5.30613e-05	0.00194558	0.224183	0.000155093	0.00395297	0.303766	2.18069e-07	1.89902e-05	-0.349466	1.83075e-09	3.47843e-07	0.417359	3.15058e-13	1.35364e-10	0.148732	0.0127204	0.0811817	0.538976	1.6867e-22	3.5252e-19	-0.0576362	0.336591	0.607029	0.0332582	0.579455	0.788965	-0.0329921	0.582495	0.791042	-0.111137	0.0632955	0.234386	0.113626	0.057567
Fumaric acid	13		-0.0606384	0.311985	0.590206	-0.0506848	0.398184	0.659474	-0.0360845	0.547637	0.771788	-0.00891947	0.88188	0.954005	-0.165465	0.00551108	0.045707	-0.0258129	0.667143	0.840464	-0.123038	0.0396441	0.175852	0.0874242	0.144527	0.394852	-0.154036	0.00983968	0.0683716	-0.0615756	0.304552	0.58076	0.065892	0.271835	0.553757	-0.186972	0.00167572	0.020481	0.0355591	0.553487	0.776367	0.00494008	0.934413	0.968166	0.00333777	0.955659	0.977166	0.0516927	0.388858
Hypotaurine	13		0.0785545	0.189988	0.450426	-0.078586	0.18981	0.450426	-0.0878074	0.142769	0.392729	-0.028436	0.635648	0.820064	-0.0354413	0.554803	0.777198	-0.0308552	0.607169	0.804682	-0.232595	8.54211e-05	0.00258739	0.084327	0.159352	0.416663	-0.0802891	0.18036	0.438827	-0.0146502	0.807183	0.91437	-0.114592	0.0554638	0.21348	-0.123099	0.0395464	0.175852	-0.065593	0.274021	0.554239	0.0334234	0.577572	0.787941	-0.11412	0.0564826	0.216395	0.0766636	0.200907
Malic acid	13		-0.154068	0.00982427	0.0683716	-0.0773817	0.196708	0.461414	0.0991495	0.0977727	0.310496	0.0534366	0.373035	0.637045	-0.0819217	0.171632	0.428741	0.086182	0.150341	0.404186	0.000883597	0.988256	0.993007	-0.0380109	0.526454	0.761569	-0.00437561	0.941893	0.969988	-0.00276313	0.963287	0.978367	0.184487	0.00193587	0.0229885	-0.133786	0.0251738	0.128013	-0.0343891	0.566621	0.781312	0.041218	0.492136	0.735649	-0.0677719	0.258363	0.533259	0.0582912	0.331119
Taurine	13		0.0794817	0.184796	0.445471	-0.0185064	0.757845	0.893943	-0.0112785	0.850966	0.939463	0.070167	0.241877	0.517954	-0.146969	0.0138302	0.0865211	-0.0196254	0.743699	0.88531	-0.190711	0.00134402	0.0181844	0.0853187	0.154485	0.408359	0.017129	0.775367	0.899339	-0.0587968	0.326935	0.602552	-0.0237019	0.692924	0.856423	-0.0647312	0.280389	0.557576	0.00762514	0.898921	0.958984	0.0114584	0.848616	0.939411	0.0537509	0.370227	0.635563	0.000200165	0.99734
2-Hydroxyglutaric acid	14		-0.0342545	0.568141	0.782739	-0.100276	0.0940002	0.302012	-0.0244546	0.683689	0.850664	0.0121858	0.839132	0.934312	-0.102937	0.0855536	0.28655	0.0725295	0.226349	0.499546	-0.0334898	0.576817	0.787941	0.0283264	0.636952	0.820733	-0.0656115	0.273886	0.554239	-0.0113403	0.850158	0.939463	0.0820652	0.17088	0.428741	-0.134162	0.0247637	0.126853	-0.0193525	0.747141	0.88723	-0.0138096	0.818048	0.921186	-0.0491493	0.412648	0.672202	-0.0060313	0.919969
Catechol	14		0.0603059	0.314651	0.592414	-0.0230192	0.70134	0.862082	-0.114736	0.0551557	0.212685	-0.0300476	0.616613	0.810478	-0.0541825	0.36639	0.632969	-0.01516	0.800612	0.914086	-0.0987298	0.0992078	0.314158	0.0750874	0.210351	0.47631	-0.00811067	0.892523	0.956613	-0.0321972	0.591619	0.794524	0.00116796	0.984477	0.990639	-0.0979895	0.10178	0.318921	-0.084993	0.156071	0.410816	-0.0819085	0.171702	0.428741	-0.046405	0.439258	0.694712	-0.0083771	0.889015
Citramalic acid	14		-0.00934942	0.876231	0.951336	-0.0239131	0.690329	0.854959	0.00390392	0.948148	0.971863	0.0280982	0.639668	0.821868	-0.0198732	0.740578	0.884967	0.0687862	0.25129	0.526637	-0.120615	0.0437356	0.185644	-0.0324478	0.588736	0.793293	-0.0305427	0.610816	0.806447	0.04345	0.468975	0.716315	0.00830284	0.889992	0.956341	-0.192547	0.00120426	0.0166682	-0.0796955	0.183613	0.443644	0.00249062	0.966906	0.978611	-0.0765169	0.201773	0.466488	-0.0526279	0.380323
Glyceric acid	14		-0.0810395	0.176308	0.433002	-0.0943726	0.115116	0.344687	-0.0652151	0.276801	0.556799	-0.0694124	0.24699	0.524681	-0.0996006	0.0962485	0.307555	0.0503697	0.401128	0.660644	-0.180346	0.00245244	0.026151	0.0239479	0.689901	0.854959	-0.0453163	0.45008	0.701969	-0.0527836	0.378913	0.643262	-0.0531603	0.375516	0.639111	-0.108363	0.0702211	0.249172	-0.0761086	0.204197	0.467247	-0.0448085	0.455178	0.704161	0.0067353	0.910665	0.961335	0.0289789	0.629208
Tagatose	14		-0.0330437	0.581905	0.791042	0.0520403	0.385672	0.650044	0.0742118	0.215733	0.484299	0.141956	0.0174634	0.100271	0.0935147	0.118471	0.350715	0.0857695	0.152311	0.405	0.143492	0.0162706	0.0960607	-0.0822249	0.170046	0.428741	0.130152	0.0294522	0.143623	0.0658045	0.272474	0.554239	0.246899	2.94361e-05	0.0012817	0.0343793	0.566732	0.781312	0.0735373	0.219946	0.489702	0.0556015	0.353955	0.623812	-0.0758479	0.205755	0.469977	-0.0024323	0.96768
Threonic acid	14		0.0175314	0.770235	0.89782	-0.0297645	0.619938	0.812333	0.000723192	0.990388	0.994194	0.0443361	0.45995	0.708017	-0.182084	0.00222203	0.0248173	0.100424	0.0935139	0.301611	-0.314408	7.68281e-08	1.00357e-05	0.0268859	0.654186	0.83318	-0.0449292	0.453963	0.703323	0.00522173	0.930683	0.967692	-0.0734048	0.220781	0.490363	-0.117457	0.0495945	0.201267	-0.0855659	0.15329	0.406569	0.0205345	0.732271	0.880022	0.00515419	0.931577	0.967692	-0.00412951	0.945156
Allose	15		-0.0762802	0.203175	0.466716	0.0300921	0.616091	0.810339	0.0647504	0.280245	0.557576	0.178819	0.00267274	0.0280705	0.0271762	0.650697	0.83106	0.0367443	0.540335	0.76858	0.0638564	0.286953	0.56386	-0.0993017	0.0972562	0.309384	0.0838812	0.161576	0.41775	0.0484314	0.419516	0.676605	0.153842	0.00993392	0.0685458	-0.0131688	0.826355	0.927118	0.0443409	0.459901	0.708017	0.0120326	0.841129	0.934587	-0.136964	0.0218819	0.116965	0.0113029	0.850646
Glucosamine	15		-0.238473	5.55698e-05	0.00196849	-0.0236129	0.694019	0.85727	0.0657023	0.273221	0.554239	0.199007	0.000811989	0.0127598	0.0301634	0.615254	0.810259	0.121936	0.0414631	0.180162	-0.047782	0.425786	0.682432	-0.1969	0.000924585	0.013902	0.213838	0.000313397	0.00654999	0.115996	0.0525205	0.207578	0.173702	0.00354793	0.0332733	-0.04164	0.48771	0.731713	0.0564607	0.346555	0.61751	-0.0212274	0.723599	0.873167	-0.178276	0.00275524	0.0285723	0.0461187	0.442089
Inositol	15		-0.188345	0.00154601	0.0199368	0.0915721	0.126351	0.367278	0.154065	0.00982581	0.0683716	0.30612	1.73742e-07	1.65055e-05	0.0613529	0.306307	0.582794	0.210589	0.000388265	0.00765541	-0.00299533	0.960204	0.978367	-0.179947	0.00250837	0.0266116	0.222393	0.000175576	0.00416992	0.0974538	0.103675	0.322921	0.275098	2.9662e-06	0.00018786	-0.0553174	0.356423	0.625913	-0.0649452	0.278798	0.557576	0.0643076	0.283555	0.55957	-0.125988	0.0351047	0.164136	0.0715484	0.23271
Lactulose	15		-0.0928282	0.121211	0.355376	0.0417329	0.486739	0.731713	0.0551429	0.357944	0.625913	0.194153	0.00109315	0.0156485	0.0452119	0.451125	0.701969	0.0687612	0.251462	0.526637	0.057294	0.339472	0.610572	-0.153443	0.0101303	0.0693106	0.112014	0.0612257	0.229734	0.0166357	0.781671	0.903406	0.152307	0.0107081	0.0712751	-0.0682445	0.25505	0.529349	0.00778208	0.896852	0.958783	0.0585662	0.328839	0.603931	-0.00264736	0.964824	0.978367	0.037736	0.529452
Mannitol	15		-0.063528	0.289444	0.564634	0.145753	0.0146448	0.0889758	0.171514	0.00399573	0.0366276	0.232158	8.81585e-05	0.00259345	0.0876164	0.143643	0.392951	0.108768	0.0691724	0.248317	0.0264793	0.659083	0.835732	-0.117269	0.0499641	0.201592	0.190103	0.00139351	0.0186695	0.111109	0.0633628	0.234386	0.178147	0.00277521	0.0285723	-0.0265862	0.657794	0.834724	0.0580544	0.333091	0.605357	0.0450418	0.452831	0.702611	-0.0108096	0.857093	0.942011	0.0344745	0.565657
1,6-Anhydroglucose	16		-0.0436477	0.466953	0.71482	-0.092178	0.12385	0.361519	-0.103151	0.0849011	0.285727	-0.0662579	0.269176	0.550468	-0.200125	0.000757472	0.0122722	-0.0226237	0.706232	0.86307	-0.407045	1.34041e-12	4.00209e-10	0.0814928	0.173894	0.431636	-0.094976	0.112801	0.339703	-0.0769997	0.198933	0.463513	-0.154032	0.00984151	0.0683716	-0.283891	1.3731e-06	0.000102492	-0.0204344	0.733526	0.880063	-0.189987	0.00140313	0.0186786	-0.124197	0.0378046	0.171764	0.0338547	0.572669
3-Hydroxypropionic acid	16		-0.0286907	0.632624	0.819453	-0.141543	0.0177968	0.101627	-0.0812384	0.175246	0.432521	-0.187082	0.00166491	0.020481	-0.136274	0.0225633	0.119386	-0.0547648	0.361255	0.627766	-0.221374	0.00018835	0.00437389	0.162187	0.00653221	0.0525089	-0.148473	0.0128783	0.0815626	-0.159115	0.00763919	0.058076	-0.134304	0.0246094	0.126816	-0.120026	0.0447819	0.189462	-0.0841032	0.160465	0.41713	-0.116394	0.0517099	0.205463	0.0415572	0.488577	0.731713	-0.0814086	0.17434
5-Oxoproline	16		-0.0833098	0.164462	0.422276	-0.170262	0.00427433	0.0377294	-0.134224	0.0246958	0.126816	-0.116481	0.0515338	0.205153	-0.205988	0.000523006	0.00943925	-0.118033	0.0484802	0.198285	-0.218133	0.000234955	0.005224	0.115461	0.0536258	0.20939	-0.160825	0.00700394	0.0552386	-0.146709	0.014001	0.0868312	-0.0757978	0.206056	0.470149	-0.208847	0.00043496	0.0081898	-0.0016065	0.97865	0.986444	-0.0820059	0.171191	0.428741	-0.0380763	0.525742	0.76147	-0.00599552	0.920443
Glycerol	16		-0.0692234	0.248282	0.524681	-0.117198	0.0501024	0.201761	-0.0805976	0.178686	0.436788	-0.0883603	0.14026	0.389302	-0.199598	0.000782729	0.0124878	-0.0681892	0.255437	0.529352	-0.221833	0.000182486	0.00428534	0.0618168	0.302657	0.577674	-0.157862	0.0081368	0.0600915	-0.190654	0.0013486	0.0181844	-0.0853051	0.154551	0.408359	-0.1926	0.00120044	0.0166682	-0.139761	0.0193002	0.108143	-0.0984548	0.100157	0.31573	0.028674	0.632822	0.819453	-0.0629667	0.293735
Lactate	17		-0.0337167	0.574236	0.787863	-0.0877633	0.14297	0.392729	0.0261014	0.663649	0.837071	-0.00504569	0.933014	0.968166	0.0127349	0.831989	0.928876	0.0434278	0.469203	0.716315	0.0582239	0.331679	0.604906	-0.154967	0.00939876	0.0669204	0.0711034	0.235635	0.511931	0.0767048	0.200664	0.465152	0.164132	0.00590776	0.0480437	-0.0352633	0.556793	0.777873	-0.0462114	0.441172	0.694712	-0.122672	0.0402408	0.176145	-0.0391204	0.514446	0.753463	0.0011902	0.984182
Methylsuccinic acid	17		-0.0602378	0.315198	0.592414	-0.0441295	0.462045	0.709533	0.111914	0.0614583	0.229781	0.0514566	0.39103	0.654029	0.170339	0.00425675	0.0377294	0.0496109	0.408268	0.667668	0.167238	0.00502092	0.042482	-0.000358666	0.995233	0.997228	0.119102	0.0464659	0.191483	-0.0106889	0.858672	0.942604	0.107827	0.0716272	0.252447	-0.103702	0.0832423	0.282856	-0.000228465	0.996963	0.998295	0.00627595	0.916735	0.961835	-0.0548634	0.360389	0.62721	-0.0285936	0.633775
Succinate	17		-0.0149821	0.802903	0.914337	0.0786017	0.189721	0.450426	0.0153863	0.797699	0.913029	0.0634772	0.289831	0.564634	-0.0131479	0.826626	0.927118	0.0460256	0.443012	0.695639	0.00721125	0.904381	0.95947	-0.0561539	0.349186	0.619886	-0.0161296	0.788153	0.907071	0.0321056	0.592674	0.794524	0.234759	7.30065e-05	0.00231187	-0.0595131	0.321066	0.600204	0.0345985	0.564259	0.78086	0.113871	0.0570275	0.217893	0.00605286	0.919684	0.962466	-0.034088	0.570024
Adenine	18		-0.0079709	0.894364	0.956613	0.209551	0.000415492	0.00796677	0.0596107	0.320272	0.599255	0.119816	0.045161	0.190327	0.0364497	0.54359	0.768676	0.0476908	0.426671	0.682972	0.0847506	0.157259	0.412385	-0.104696	0.080313	0.275723	0.090576	0.130545	0.373387	0.0346155	0.564068	0.78086	-0.0112548	0.851274	0.939463	0.0329156	0.58337	0.791717	0.0828952	0.16658	0.424423	0.0963901	0.107518	0.32966	0.0718385	0.230816	0.505137	-0.0120738	0.840592
Maltose	18		-0.0706504	0.23864	0.514184	0.079371	0.18541	0.446284	0.0216717	0.718056	0.872522	0.0515737	0.389952	0.654029	0.070657	0.238597	0.514184	0.132655	0.0264442	0.134146	0.041058	0.493819	0.73615	-0.0965451	0.106951	0.329587	0.138276	0.0206355	0.112022	0.177499	0.00287743	0.0294796	0.0209581	0.726966	0.875711	0.0174137	0.771736	0.898567	0.0859785	0.15131	0.404915	0.0866325	0.148213	0.40149	-0.0860976	0.150743	0.404431	0.0472808	0.430662
Spermidine	18		-0.0285399	0.634414	0.819537	-0.0319637	0.594311	0.794857	-0.00655417	0.913058	0.961335	0.0225037	0.707718	0.863474	0.0710572	0.235941	0.512062	0.121003	0.0430571	0.184404	-0.0118173	0.843935	0.935716	0.0165468	0.782808	0.903406	0.0693688	0.247287	0.524681	0.0942451	0.11561	0.345178	0.0318093	0.596095	0.796573	0.0320738	0.593042	0.794524	-0.0551421	0.357951	0.625913	0.0395039	0.510328	0.750061	0.0190395	0.751095	0.888896	-0.00680772	0.909708
*The results of partial Spearman's correlation (age and sex adjusted) for continuous (clinical markers) variables are shown.
*The P values were corrected by the Benjamini-Hochberg procedure .
[truncated: 10 more columns]

## Sheet: Supplementary Table 7
Supplementary Table 7. Associations between fecal lipid metabolites and clinical phenotypes
				Model1: IS (reference) vs Intermediate vs IR						Model2: No MetS (reference) vs Pre MetS vs MetS						Model3: Healthy (reference) vs Obese vs Prediabetes
Metabolite ID	Metabolite	Lipid CAG ID		Term	Estimate	Std. Error	P value	Adj P value		Term	Estimate	Std. Error	P value	Adj P value		Term	Estimate	Std. Error	P value	Adj P value
ID00062	ASG 27:1;O;Hex;FA 22:0	1		(Intercept)	0.208557	0.0648393	0.00145144	0.0104234		(Intercept)	0.203468	0.0601542	0.000813468	0.00571149		(Intercept)	0.237426	0.0604933	0.000107611	0.00109846
ID00062	ASG 27:1;O;Hex;FA 22:0	1		Intermediate	-0.00397733	0.0244781	0.871042	0.944706		Pre MetS	0.0423206	0.0245716	0.0860354	0.233713		Obese	-0.0109185	0.0228638	0.633321	0.791278
ID00062	ASG 27:1;O;Hex;FA 22:0	1		IR	-0.00125206	0.0286218	0.965139	0.98472		MetS	0.00395697	0.0348004	0.909548	0.961193		Prediabetes	0.0497151	0.0228961	0.0306867	0.105054
ID00062	ASG 27:1;O;Hex;FA 22:0	1		Age	9.89506e-05	0.00103887	0.924186	0.968643		Age	-0.000161021	0.000976795	0.869176	0.942933		Age	-0.000819592	0.000971641	0.399611	0.60514
ID00062	ASG 27:1;O;Hex;FA 22:0	1		Sex (Female=1)	-0.00763658	0.0226568	0.736331	0.870788		Sex (Female=1)	0.00262285	0.0226419	0.907856	0.960321		Sex (Female=1)	-0.0109406	0.0205776	0.595342	0.765133
ID00562	DG 39:2|DG 21:0_18:2	1		(Intercept)	0.114196	0.0277976	5.25709e-05	0.000660443		(Intercept)	0.114875	0.025599	1.02706e-05	0.000132708		(Intercept)	0.125361	0.0263558	3.06037e-06	4.85779e-05
ID00562	DG 39:2|DG 21:0_18:2	1		Intermediate	-0.00275713	0.0105901	0.794787	0.905229		Pre MetS	0.00393135	0.0104443	0.706876	0.859776		Obese	-0.000838879	0.0101908	0.934449	0.972407
ID00562	DG 39:2|DG 21:0_18:2	1		IR	-0.0169728	0.0123828	0.171586	0.378168		MetS	-0.00402663	0.0147921	0.785643	0.903333		Prediabetes	0.0196179	0.0102052	0.0555052	0.160814
ID00562	DG 39:2|DG 21:0_18:2	1		Age	0.000403161	0.000449451	0.370494	0.604209		Age	0.000234878	0.000415192	0.572013	0.780366		Age	3.92672e-05	0.000433076	0.927815	0.968882
ID00562	DG 39:2|DG 21:0_18:2	1		Sex (Female=1)	0.0106777	0.00980213	0.276957	0.508823		Sex (Female=1)	0.00436819	0.00962407	0.650241	0.828328		Sex (Female=1)	0.003519	0.00917178	0.701488	0.837947
ID00592	DG 41:2|DG 23:0_18:2	1		(Intercept)	0.0810427	0.0229385	0.00048114	0.00428218		(Intercept)	0.0828004	0.0204492	6.54618e-05	0.000672352		(Intercept)	0.0859535	0.0208648	4.91097e-05	0.00055652
ID00592	DG 41:2|DG 23:0_18:2	1		Intermediate	0.00204668	0.00878765	0.816007	0.91611		Pre MetS	0.0113664	0.00848524	0.181402	0.393656		Obese	0.00480906	0.00809354	0.552835	0.734176
ID00592	DG 41:2|DG 23:0_18:2	1		IR	-0.00646652	0.0102753	0.529652	0.741284		MetS	0.0110117	0.0120175	0.36024	0.605649		Prediabetes	0.0189792	0.00810498	0.0198493	0.0765923
ID00592	DG 41:2|DG 23:0_18:2	1		Age	6.10162e-05	0.000372954	0.870163	0.944417		Age	-8.3977e-05	0.000337314	0.803563	0.91214		Age	-0.000183324	0.000343951	0.59443	0.764571
ID00592	DG 41:2|DG 23:0_18:2	1		Sex (Female=1)	0.0127769	0.0081338	0.11736	0.296699		Sex (Female=1)	0.0106318	0.00781887	0.174924	0.384741		Sex (Female=1)	0.00644803	0.00728426	0.376755	0.582358
ID01181	HexCer 45:1;4O|HexCer 18:1;3O/27:0;(2OH)	1		(Intercept)	0.147573	0.0333862	1.41712e-05	0.000208715		(Intercept)	0.154541	0.0324673	3.01264e-06	4.52237e-05		(Intercept)	0.166592	0.0330332	7.9266e-07	1.46295e-05
ID01181	HexCer 45:1;4O|HexCer 18:1;3O/27:0;(2OH)	1		Intermediate	0.00868371	0.0127329	0.495816	0.715394		Pre MetS	0.0134151	0.0132499	0.312126	0.558361		Obese	-0.00626357	0.0124974	0.616604	0.77918
ID01181	HexCer 45:1;4O|HexCer 18:1;3O/27:0;(2OH)	1		IR	0.0117733	0.0148884	0.429755	0.659468		MetS	0.00860018	0.0187656	0.647071	0.827229		Prediabetes	0.0118957	0.0125151	0.342617	0.550028
ID01181	HexCer 45:1;4O|HexCer 18:1;3O/27:0;(2OH)	1		Age	-0.000565119	0.000540395	0.296587	0.529634		Age	-0.00071529	0.000526722	0.17548	0.38547		Age	-0.000888434	0.000531102	0.095403	0.234444
ID01181	HexCer 45:1;4O|HexCer 18:1;3O/27:0;(2OH)	1		Sex (Female=1)	0.0127738	0.0117855	0.279374	0.511279		Sex (Female=1)	0.015194	0.0122093	0.214299	0.439867		Sex (Female=1)	0.00975414	0.0112478	0.38652	0.592688
ID02221	SM 51:2;3O	1		(Intercept)	0.0395338	0.0110641	0.000415861	0.00380268		(Intercept)	0.0413743	0.0099872	4.46377e-05	0.000485129		(Intercept)	0.0447709	0.0102921	1.86582e-05	0.000237842
ID02221	SM 51:2;3O	1		Intermediate	-0.00181353	0.00413698	0.661459	0.83113		Pre MetS	0.00603999	0.00404058	0.136006	0.326305		Obese	-0.000314015	0.00390114	0.935898	0.973021
ID02221	SM 51:2;3O	1		IR	-0.000323204	0.0048373	0.946777	0.977601		MetS	0.00377534	0.00572261	0.509936	0.736087		Prediabetes	0.00976024	0.00390665	0.01301	0.0559255
ID02221	SM 51:2;3O	1		Age	-0.000146157	0.000175576	0.405877	0.638604		Age	-0.00022494	0.000160625	0.162422	0.36743		Age	-0.000299989	0.000165786	0.0713722	0.191226
ID02221	SM 51:2;3O	1		Sex (Female=1)	0.00490137	0.00382916	0.201612	0.419018		Sex (Female=1)	0.00633659	0.00372326	0.0898077	0.241319		Sex (Female=1)	0.0043682	0.00351106	0.214421	0.405092
ID02340	TG 38:2|TG 8:0_12:0_18:2	1		(Intercept)	0.0439358	0.013672	0.00146597	0.010504		(Intercept)	0.0422434	0.0128325	0.0011136	0.00742587		(Intercept)	0.0422599	0.0130192	0.00130249	0.00886362
ID02340	TG 38:2|TG 8:0_12:0_18:2	1		Intermediate	0.00384628	0.00517128	0.457642	0.68304		Pre MetS	0.00247798	0.00520644	0.634459	0.820191		Obese	0.003744	0.00494318	0.449399	0.650999
ID02340	TG 38:2|TG 8:0_12:0_18:2	1		IR	0.00369912	0.0060467	0.5412	0.750284		MetS	0.000209608	0.00737379	0.977341	0.990251		Prediabetes	0.0113045	0.00495016	0.0230881	0.0855515
ID02340	TG 38:2|TG 8:0_12:0_18:2	1		Age	-5.93075e-05	0.000219473	0.787187	0.900355		Age	-3.63694e-05	0.000206971	0.860631	0.939641		Age	-9.64746e-05	0.00021007	0.646386	0.799995
ID02340	TG 38:2|TG 8:0_12:0_18:2	1		Sex (Female=1)	0.0059561	0.00478651	0.214423	0.436176		Sex (Female=1)	0.00676317	0.00479756	0.159658	0.363344		Sex (Female=1)	0.00628942	0.0044489	0.158483	0.331924
ID02402	TG 49:0;2O|TG 15:0_16:0_18:0;2O	1		(Intercept)	0.00546928	0.00280448	0.0521612	0.170698		(Intercept)	0.00431071	0.00259209	0.0973478	0.256057		(Intercept)	0.00609752	0.00264281	0.0217217	0.0819817
ID02402	TG 49:0;2O|TG 15:0_16:0_18:0;2O	1		Intermediate	-0.00084355	0.0010608	0.427175	0.657765		Pre MetS	0.000326231	0.00104928	0.756086	0.886801		Obese	-0.00150591	0.000997283	0.132088	0.292476
ID02402	TG 49:0;2O|TG 15:0_16:0_18:0;2O	1		IR	-0.00197514	0.00124037	0.112441	0.288253		MetS	-0.00152412	0.00148609	0.305908	0.551924		Prediabetes	0.000182322	0.000998692	0.855266	0.929384
ID02402	TG 49:0;2O|TG 15:0_16:0_18:0;2O	1		Age	4.17246e-05	4.50209e-05	0.354846	0.587726		Age	5.01332e-05	4.17122e-05	0.230354	0.459946		Age	2.86088e-05	4.23815e-05	0.500175	0.69341
ID02402	TG 49:0;2O|TG 15:0_16:0_18:0;2O	1		Sex (Female=1)	0.00142198	0.000981866	0.148682	0.345073		Sex (Female=1)	0.00105486	0.000966881	0.276148	0.516926		Sex (Female=1)	0.000992561	0.000897563	0.269679	0.470528
ID02409	TG 49:3|TG 15:0_16:1_18:2	1		(Intercept)	0.00672317	0.00128417	3.25856e-07	7.83352e-06		(Intercept)	0.00542099	0.00121491	1.14842e-05	0.000146674		(Intercept)	0.00608717	0.00119672	6.42656e-07	1.21482e-05
ID02409	TG 49:3|TG 15:0_16:1_18:2	1		Intermediate	-0.000960152	0.000488171	0.0502004	0.166284		Pre MetS	0.000124288	0.000494787	0.801834	0.911472		Obese	-0.00134624	0.000462131	0.00384638	0.0215911
ID02409	TG 49:3|TG 15:0_16:1_18:2	1		IR	-0.000898108	0.000570811	0.11677	0.295489		MetS	-0.000530724	0.00070076	0.44943	0.686693		Prediabetes	-0.000967669	0.000462784	0.0373688	0.120947
ID02409	TG 49:3|TG 15:0_16:1_18:2	1		Age	-9.50507e-06	2.07183e-05	0.646755	0.821426		Age	4.71544e-06	1.96693e-05	0.810698	0.916698		Age	6.08308e-06	1.96391e-05	0.756971	0.872831
ID02409	TG 49:3|TG 15:0_16:1_18:2	1		Sex (Female=1)	-4.07074e-05	0.000451848	0.92828	0.969867		Sex (Female=1)	-6.77265e-05	0.00045593	0.882012	0.948959		Sex (Female=1)	-0.000122149	0.000415922	0.769202	0.881842
ID02419	TG 50:1|TG 16:0_16:0_18:1	1		(Intercept)	0.0467774	0.0111183	3.49495e-05	0.000466111		(Intercept)	0.0435776	0.010598	5.06768e-05	0.000542762		(Intercept)	0.0486436	0.0108695	1.08379e-05	0.000148114
ID02419	TG 50:1|TG 16:0_16:0_18:1	1		Intermediate	-0.00377334	0.00423305	0.373488	0.606633		Pre MetS	0.00156141	0.00430487	0.717079	0.865451		Obese	-0.00664614	0.00411126	0.107019	0.253039
ID02419	TG 50:1|TG 16:0_16:0_18:1	1		IR	-0.00428222	0.00494964	0.387701	0.621727		MetS	-0.00519032	0.00609692	0.395279	0.639753		Prediabetes	-0.00416068	0.00411707	0.313023	0.518579
ID02419	TG 50:1|TG 16:0_16:0_18:1	1		Age	-0.000187216	0.000179653	0.298277	0.531753		Age	-0.000171292	0.000171132	0.317662	0.563176		Age	-0.000192767	0.000174716	0.27077	0.471909
ID02419	TG 50:1|TG 16:0_16:0_18:1	1		Sex (Female=1)	0.00191865	0.00391808	0.62474	0.807197		Sex (Female=1)	0.00131426	0.0039668	0.740637	0.879387		Sex (Female=1)	0.000993463	0.00370017	0.788505	0.892322
ID02420	TG 50:1|TG 16:0_16:0_18:1	1		(Intercept)	0.0858171	0.0193438	1.32108e-05	0.000196975		(Intercept)	0.0820173	0.0193117	2.89047e-05	0.000329241		(Intercept)	0.0968373	0.0196105	1.31026e-06	2.31212e-05
ID02420	TG 50:1|TG 16:0_16:0_18:1	1		Intermediate	-0.00313295	0.00729354	0.667856	0.834288		Pre MetS	0.00384979	0.00761902	0.613727	0.806912		Obese	-0.0164588	0.00730089	0.0248925	0.0903759
ID02420	TG 50:1|TG 16:0_16:0_18:1	1		IR	-0.00431049	0.00852822	0.613653	0.800655		MetS	-0.00350282	0.0107907	0.745698	0.881819		Prediabetes	-0.00855825	0.00731121	0.242699	0.438478
ID02420	TG 50:1|TG 16:0_16:0_18:1	1		Age	-0.000435205	0.000309543	0.160856	0.36333		Age	-0.000399577	0.000302879	0.188083	0.402234		Age	-0.000432944	0.000310266	0.163925	0.339569
ID02420	TG 50:1|TG 16:0_16:0_18:1	1		Sex (Female=1)	0.000235729	0.00675086	0.97217	0.988307		Sex (Female=1)	0.00161587	0.00702067	0.818125	0.920844		Sex (Female=1)	-0.00066357	0.00657087	0.919628	0.965151
ID02423	TG 50:2|TG 16:0_16:1_18:1	1		(Intercept)	0.222349	0.056856	0.0001158	0.00130669		(Intercept)	0.20674	0.053774	0.000147353	0.00135227		(Intercept)	0.2401	0.0552719	1.91491e-05	0.000243399
ID02423	TG 50:2|TG 16:0_16:1_18:1	1		Intermediate	-0.0166056	0.0213615	0.43761	0.667558		Pre MetS	0.01135	0.0219666	0.605748	0.802162		Obese	-0.0371996	0.0208019	0.0747377	0.19721
ID02423	TG 50:2|TG 16:0_16:1_18:1	1		IR	-0.0175868	0.0249777	0.481963	0.702664		MetS	-0.0233258	0.0311109	0.453983	0.689759		Prediabetes	-0.022088	0.0208313	0.289847	0.494006
ID02423	TG 50:2|TG 16:0_16:1_18:1	1		Age	-0.000774611	0.000906597	0.393613	0.627567		Age	-0.000714695	0.000873238	0.413752	0.655111		Age	-0.000908204	0.000884019	0.305077	0.510385
ID02423	TG 50:2|TG 16:0_16:1_18:1	1		Sex (Female=1)	0.010954	0.0197721	0.580017	0.776986		Sex (Female=1)	0.00981675	0.0202415	0.628042	0.81707		Sex (Female=1)	0.00718818	0.0187219	0.701291	0.837861
ID02424	TG 50:3;1O|TG 16:0_16:0_18:3;1O	1		(Intercept)	0.0109821	0.0020084	1.01615e-07	2.82689e-06		(Intercept)	0.01043	0.00191156	1.0166e-07	2.21441e-06		(Intercept)	0.0114141	0.00195089	1.27624e-08	3.87545e-07
ID02424	TG 50:3;1O|TG 16:0_16:0_18:3;1O	1		Intermediate	-0.000797681	0.000771101	0.301819	0.535085		Pre MetS	0.00111505	0.000790027	0.159158	0.36258		Obese	0.000109996	0.000746919	0.883021	0.943941
ID02424	TG 50:3;1O|TG 16:0_16:0_18:3;1O	1		IR	0.000206358	0.000901636	0.819139	0.918305		MetS	0.000882792	0.0011189	0.430745	0.671306		Prediabetes	0.00133698	0.000747975	0.0748686	0.197398
ID02424	TG 50:3;1O|TG 16:0_16:0_18:3;1O	1		Age	-3.20182e-05	3.27261e-05	0.328745	0.563102		Age	-3.32533e-05	3.1406e-05	0.29053	0.53462		Age	-5.01073e-05	3.17418e-05	0.11548	0.266415
ID02424	TG 50:3;1O|TG 16:0_16:0_18:3;1O	1		Sex (Female=1)	-5.59933e-05	0.000713727	0.937525	0.973874		Sex (Female=1)	0.000184725	0.000727984	0.799863	0.910852		Sex (Female=1)	-0.000209588	0.000672234	0.755425	0.871715
ID02427	TG 50:3|TG 16:0_16:1_18:2	1		(Intercept)	0.0587587	0.0171219	0.000691115	0.00580449		(Intercept)	0.0520153	0.0156957	0.00103217	0.00693939		(Intercept)	0.0606093	0.016248	0.000228565	0.00206471
ID02427	TG 50:3|TG 16:0_16:1_18:2	1		Intermediate	-0.00343731	0.00627609	0.58435	0.780208		Pre MetS	0.00178886	0.00629027	0.77631	0.898108		Obese	-0.012458	0.00613904	0.0433073	0.134147
ID02427	TG 50:3|TG 16:0_16:1_18:2	1		IR	-0.00690496	0.00733854	0.347567	0.58059		MetS	-0.00832422	0.00890881	0.350857	0.596906		Prediabetes	-0.00739936	0.00614771	0.229692	0.423511
ID02427	TG 50:3|TG 16:0_16:1_18:2	1		Age	-0.000167476	0.000266362	0.530027	0.741692		Age	-0.0001044	0.000250057	0.676607	0.842505		Age	-0.000136188	0.00026089	0.602046	0.769817
ID02427	TG 50:3|TG 16:0_16:1_18:2	1		Sex (Female=1)	0.00655241	0.00580911	0.260315	0.491098		Sex (Female=1)	0.00410974	0.00579628	0.478854	0.711211		Sex (Female=1)	0.00392081	0.00552519	0.478486	0.67541
ID02428	TG 50:4|TG 14:0_18:2_18:2	1		(Intercept)	0.0296536	0.00823428	0.000375232	0.00347961		(Intercept)	0.0264837	0.00778517	0.000759942	0.00541591		(Intercept)	0.0324408	0.00819467	9.40674e-05	0.000979039
ID02428	TG 50:4|TG 14:0_18:2_18:2	1		Intermediate	-0.00173979	0.00309321	0.57426	0.772636		Pre MetS	0.00107725	0.00312774	0.730772	0.874364		Obese	-0.00686674	0.00309628	0.0273191	0.0965959
ID02428	TG 50:4|TG 14:0_18:2_18:2	1		IR	-0.00278363	0.00361684	0.442175	0.671511		MetS	-0.0051643	0.00442976	0.244611	0.477732		Prediabetes	-0.00218478	0.00310065	0.481593	0.677919
ID02428	TG 50:4|TG 14:0_18:2_18:2	1		Age	-0.000109949	0.000131278	0.403018	0.636009		Age	-6.96949e-05	0.000124337	0.575533	0.783197		Age	-0.000123814	0.000131582	0.347481	0.554453
ID02428	TG 50:4|TG 14:0_18:2_18:2	1		Sex (Female=1)	0.00236385	0.00286305	0.409719	0.642137		Sex (Female=1)	0.000914172	0.0028821	0.75132	0.884259		Sex (Female=1)	0.000945217	0.00278668	0.734702	0.859138
ID02430	TG 50:5|TG 14:0_18:2_18:3	1		(Intercept)	0.0115227	0.00333546	0.000637441	0.00540501		(Intercept)	0.0106749	0.00310466	0.000667812	0.00486648		(Intercept)	0.0125629	0.00322782	0.000122426	0.00121693
ID02430	TG 50:5|TG 14:0_18:2_18:3	1		Intermediate	-0.000543594	0.0012733	0.669771	0.83509		Pre MetS	0.000543541	0.00127676	0.670616	0.839023		Obese	-0.00203483	0.0012371	0.101046	0.24362
ID02430	TG 50:5|TG 14:0_18:2_18:3	1		IR	-0.0021658	0.00148885	0.146889	0.342509		MetS	-0.00204828	0.00180825	0.258225	0.494465		Prediabetes	1.80273e-06	0.00123885	0.99884	0.999419
ID02430	TG 50:5|TG 14:0_18:2_18:3	1		Age	-1.42917e-05	5.40397e-05	0.791617	0.903091		Age	-9.45699e-06	5.07549e-05	0.852314	0.936592		Age	-3.41786e-05	5.2573e-05	0.516112	0.705118
ID02430	TG 50:5|TG 14:0_18:2_18:3	1		Sex (Female=1)	0.000901381	0.00117856	0.445032	0.673811		Sex (Female=1)	0.000452151	0.00117649	0.701011	0.856813		Sex (Female=1)	0.000396357	0.0011134	0.722099	0.850302
ID02439	TG 51:2|TG 17:0_16:1_18:1	1		(Intercept)	0.00790558	0.00153812	5.20278e-07	1.15453e-05		(Intercept)	0.0071309	0.00149621	2.92947e-06	4.40749e-05		(Intercept)	0.00786205	0.00155332	7.25643e-07	1.35433e-05
ID02439	TG 51:2|TG 17:0_16:1_18:1	1		Intermediate	-0.000718043	0.000580501	0.217158	0.439416		Pre MetS	0.000188319	0.000604298	0.755536	0.88639		Obese	-0.00152981	0.000589849	0.00996289	0.0454322
ID02439	TG 51:2|TG 17:0_16:1_18:1	1		IR	-0.000704469	0.000678771	0.300241	0.533859		MetS	-0.00043803	0.000855858	0.609165	0.80394		Prediabetes	-0.000950682	0.000590682	0.108563	0.255658
ID02439	TG 51:2|TG 17:0_16:1_18:1	1		Age	-2.02779e-05	2.46369e-05	0.411174	0.642899		Age	-7.54339e-06	2.40227e-05	0.75373	0.885524		Age	-9.12324e-06	2.50668e-05	0.716145	0.846615
ID02439	TG 51:2|TG 17:0_16:1_18:1	1		Sex (Female=1)	0.000185687	0.000537308	0.729915	0.867464		Sex (Female=1)	0.000239035	0.00055684	0.668034	0.837805		Sex (Female=1)	8.9333e-05	0.000530869	0.866478	0.935114
ID02443	TG 51:4|TG 15:0_18:2_18:2	1		(Intercept)	0.0120729	0.00421744	0.00452238	0.0261718		(Intercept)	0.0119265	0.00403164	0.00333956	0.0181549		(Intercept)	0.0143364	0.00407359	0.00049945	0.00401679
ID02443	TG 51:4|TG 15:0_18:2_18:2	1		Intermediate	-0.000554267	0.00158833	0.727383	0.866585		Pre MetS	0.0013678	0.00164697	0.406917	0.64909		Obese	-0.002911	0.00154862	0.0611092	0.172221
ID02443	TG 51:4|TG 15:0_18:2_18:2	1		IR	-0.00257749	0.00185721	0.166304	0.370359		MetS	-0.00363814	0.00233257	0.119879	0.298124		Prediabetes	-0.00192075	0.00155081	0.216479	0.407612
ID02443	TG 51:4|TG 15:0_18:2_18:2	1		Age	2.74367e-05	6.74099e-05	0.684313	0.843617		Age	2.49141e-05	6.54719e-05	0.70382	0.858061		Age	1.26748e-05	6.58116e-05	0.847408	0.924838
ID02443	TG 51:4|TG 15:0_18:2_18:2	1		Sex (Female=1)	0.00266395	0.00147015	0.071065	0.21149		Sex (Female=1)	0.00185957	0.00151763	0.221414	0.448917		Sex (Female=1)	0.00179193	0.00139377	0.199545	0.38696
ID02445	TG 51:5;2O|TG 18:2_18:2_15:1;2O	1		(Intercept)	0.0154981	0.00238461	3.7411e-10	2.44553e-08		(Intercept)	0.0147448	0.00232475	8.26947e-10	3.24662e-08		(Intercept)	0.0159573	0.0024313	2.29964e-10	1.25067e-08
ID02445	TG 51:5;2O|TG 18:2_18:2_15:1;2O	1		Intermediate	-0.000700646	0.000909019	0.441499	0.670913		Pre MetS	7.5197e-05	0.000960535	0.937652	0.974356		Obese	-0.00141705	0.000932052	0.129471	0.287978
ID02445	TG 51:5;2O|TG 18:2_18:2_15:1;2O	1		IR	-0.00188636	0.0010629	0.0770409	0.224491		MetS	-0.000184499	0.00136039	0.892211	0.953809		Prediabetes	0.000470502	0.000933369	0.614567	0.7784
ID02445	TG 51:5;2O|TG 18:2_18:2_15:1;2O	1		Age	-5.66748e-05	3.85794e-05	0.142956	0.336653		Age	-4.46652e-05	3.81842e-05	0.243034	0.476095		Age	-5.93322e-05	3.96094e-05	0.135198	0.29718
ID02445	TG 51:5;2O|TG 18:2_18:2_15:1;2O	1		Sex (Female=1)	3.62297e-05	0.000841383	0.965685	0.984935		Sex (Female=1)	8.47307e-05	0.000885102	0.923799	0.968923		Sex (Female=1)	-0.000141723	0.000838855	0.86595	0.934904
ID02446	TG 51:5|TG 15:1_18:2_18:2	1		(Intercept)	0.00620681	0.00183599	0.000827263	0.00668941		(Intercept)	0.00533894	0.00169153	0.00175978	0.010746		(Intercept)	0.00671665	0.00173974	0.000138398	0.00134842
ID02446	TG 51:5|TG 15:1_18:2_18:2	1		Intermediate	-0.000250072	0.000691597	0.717937	0.86194		Pre MetS	0.000320647	0.000689044	0.642017	0.823943		Obese	-0.00137973	0.000662245	0.0380574	0.122545
ID02446	TG 51:5|TG 15:1_18:2_18:2	1		IR	-0.00136327	0.000808674	0.0929589	0.254238		MetS	-0.000857189	0.000975883	0.380442	0.626129		Prediabetes	-4.92398e-05	0.00066318	0.940862	0.974514
ID02446	TG 51:5|TG 15:1_18:2_18:2	1		Age	-2.06841e-06	2.93519e-05	0.943871	0.976214		Age	6.68611e-06	2.73916e-05	0.807325	0.914601		Age	-8.02584e-06	2.81434e-05	0.775705	0.885523
ID02446	TG 51:5|TG 15:1_18:2_18:2	1		Sex (Female=1)	0.000332621	0.000640139	0.603752	0.793404		Sex (Female=1)	0.000279809	0.000634931	0.659752	0.833404		Sex (Female=1)	0.000146803	0.000596026	0.805616	0.902544
ID02447	TG 51:6|TG 14:0_15:0_22:6	1		(Intercept)	0.00287721	0.000505106	3.12471e-08	1.0213e-06		(Intercept)	0.0026176	0.000474989	7.67759e-08	1.75356e-06		(Intercept)	0.00287445	0.000501669	2.43927e-08	6.88704e-07
ID02447	TG 51:6|TG 14:0_15:0_22:6	1		Intermediate	5.65485e-05	0.00019166	0.76818	0.889698		Pre MetS	6.05889e-05	0.000193806	0.75478	0.886209		Obese	-0.000333115	0.000191128	0.0823735	0.211679
ID02447	TG 51:6|TG 14:0_15:0_22:6	1		IR	-0.000436253	0.000224105	0.0525878	0.171701		MetS	-0.000226379	0.000274484	0.41017	0.652045		Prediabetes	-0.000174553	0.000191398	0.362504	0.568273
ID02447	TG 51:6|TG 14:0_15:0_22:6	1		Age	-1.35817e-05	8.13418e-06	0.0961066	0.260538		Age	-1.00881e-05	7.70436e-06	0.191395	0.407478		Age	-1.08626e-05	8.12234e-06	0.18211	0.364331
ID02447	TG 51:6|TG 14:0_15:0_22:6	1		Sex (Female=1)	-9.35407e-05	0.000177399	0.598415	0.789125		Sex (Female=1)	-7.16875e-05	0.000178585	0.688397	0.849375		Sex (Female=1)	-8.0048e-05	0.000172016	0.642017	0.797061
ID02450	TG 52:1;1O|TG 16:0_18:1_18:0;1O	1		(Intercept)	0.00823753	0.00217856	0.000191206	0.00199945		(Intercept)	0.00793666	0.0020117	9.92591e-05	0.000960735		(Intercept)	0.0088707	0.00206196	2.29006e-05	0.000284696
ID02450	TG 52:1;1O|TG 16:0_18:1_18:0;1O	1		Intermediate	-0.000202456	0.000815065	0.804015	0.910581		Pre MetS	0.00125448	0.000821379	0.127741	0.311111		Obese	-0.000468929	0.000785306	0.55087	0.732782
ID02450	TG 52:1;1O|TG 16:0_18:1_18:0;1O	1		IR	0.000319063	0.000953043	0.738042	0.871617		MetS	0.000914013	0.00116331	0.43266	0.672767		Prediabetes	0.000901137	0.000786416	0.252756	0.450781
ID02450	TG 52:1;1O|TG 16:0_18:1_18:0;1O	1		Age	-2.51419e-05	3.45919e-05	0.467953	0.692787		Age	-2.9738e-05	3.26523e-05	0.363157	0.608569		Age	-4.17816e-05	3.33731e-05	0.211559	0.401687
ID02450	TG 52:1;1O|TG 16:0_18:1_18:0;1O	1		Sex (Female=1)	-1.22352e-05	0.000754419	0.987072	0.993737		Sex (Female=1)	0.00042106	0.000756874	0.578409	0.78468		Sex (Female=1)	-4.91344e-05	0.000706783	0.944623	0.97603
ID02451	TG 52:1|TG 16:0_18:0_18:1	1		(Intercept)	0.03193	0.00625387	6.13854e-07	1.3332e-05		(Intercept)	0.0303464	0.00599677	7.29184e-07	1.29535e-05		(Intercept)	0.0342422	0.00608054	4.0999e-08	1.07948e-06
ID02451	TG 52:1|TG 16:0_18:0_18:1	1		Intermediate	0.00094458	0.00238235	0.692049	0.84619		Pre MetS	0.00371616	0.0024124	0.124503	0.305445		Obese	-0.00481083	0.00231742	0.038748	0.124106
ID02451	TG 52:1|TG 16:0_18:0_18:1	1		IR	-0.00204263	0.00278565	0.464014	0.689217		MetS	-0.00191155	0.00341664	0.576249	0.783757		Prediabetes	-0.00272481	0.00232069	0.24127	0.436909
ID02451	TG 52:1|TG 16:0_18:0_18:1	1		Age	-0.000201776	0.000101109	0.0469533	0.159155		Age	-0.000195645	9.59e-05	0.0422136	0.138042		Age	-0.000200097	9.84832e-05	0.0430533	0.133649
ID02451	TG 52:1|TG 16:0_18:0_18:1	1		Sex (Female=1)	-0.0007736	0.00220509	0.725987	0.866041		Sex (Female=1)	-0.00026916	0.00222294	0.903706	0.958885		Sex (Female=1)	-0.00143291	0.0020857	0.492601	0.687145
ID02456	TG 52:2;1O|TG 18:1_18:1_16:0;1O	1		(Intercept)	0.0250089	0.00728674	0.00069034	0.00580165		(Intercept)	0.0231804	0.00692791	0.00092402	0.00633027		(Intercept)	0.0275915	0.00699813	0.000100263	0.00103219
ID02456	TG 52:2;1O|TG 18:1_18:1_16:0;1O	1		Intermediate	-0.00113365	0.00275378	0.6809	0.841298		Pre MetS	0.00363121	0.00284433	0.202709	0.42376		Obese	-0.00229346	0.00263267	0.384365	0.590612
ID02456	TG 52:2;1O|TG 18:1_18:1_16:0;1O	1		IR	-0.000381337	0.00321995	0.905813	0.96127		MetS	0.00269532	0.00402838	0.503956	0.731515		Prediabetes	0.00393076	0.00263639	0.137019	0.299695
ID02456	TG 52:2;1O|TG 18:1_18:1_16:0;1O	1		Age	-5.37997e-05	0.000116872	0.645642	0.820652		Age	-5.84883e-05	0.000113071	0.605346	0.802091		Age	-0.000102259	0.000111881	0.361448	0.56722
ID02456	TG 52:2;1O|TG 18:1_18:1_16:0;1O	1		Sex (Female=1)	0.00159677	0.00254888	0.53153	0.742449		Sex (Female=1)	0.00293409	0.00262095	0.26383	0.501634		Sex (Female=1)	0.00118451	0.00236943	0.617502	0.779662
ID02458	TG 52:2|TG 16:0_18:1_18:1	1		(Intercept)	0.0921774	0.0337902	0.00678062	0.0360025		(Intercept)	0.0904234	0.0320937	0.0051604	0.02588		(Intercept)	0.109362	0.0327739	0.000953566	0.0068473
ID02458	TG 52:2|TG 16:0_18:1_18:1	1		Intermediate	-0.00490718	0.0124336	0.69339	0.846873		Pre MetS	0.00941929	0.0125404	0.45317	0.689155		Obese	-0.0139833	0.0118803	0.240118	0.435593
ID02458	TG 52:2|TG 16:0_18:1_18:1	1		IR	-0.00796095	0.0145384	0.584421	0.780208		MetS	-0.00969246	0.0177608	0.585661	0.789161		Prediabetes	0.00277091	0.0118971	0.815992	0.908143
ID02458	TG 52:2|TG 16:0_18:1_18:1	1		Age	-0.000111001	0.000527691	0.833547	0.925544		Age	-0.000258064	0.000498519	0.605075	0.802055		Age	-0.00040046	0.000504876	0.428295	0.63156
ID02458	TG 52:2|TG 16:0_18:1_18:1	1		Sex (Female=1)	0.0155788	0.0115085	0.176942	0.385299		Sex (Female=1)	0.015835	0.0115556	0.171604	0.380609		Sex (Female=1)	0.0123469	0.0106924	0.249112	0.446519
ID02459	TG 52:2|TG 16:0_18:1_18:1	1		(Intercept)	0.255073	0.0846225	0.00281484	0.0179761		(Intercept)	0.270322	0.0817734	0.00106186	0.00712022		(Intercept)	0.296296	0.0823046	0.000372029	0.00313052
ID02459	TG 52:2|TG 16:0_18:1_18:1	1		Intermediate	-0.00796899	0.0310372	0.797558	0.90675		Pre MetS	0.0242954	0.0321397	0.450283	0.687325		Obese	-0.0285855	0.0303794	0.347485	0.554453
ID02459	TG 52:2|TG 16:0_18:1_18:1	1		IR	-0.0133304	0.0362913	0.713663	0.858867		MetS	-0.0192108	0.045519	0.673297	0.84018		Prediabetes	0.0114779	0.0304223	0.706228	0.840733
ID02459	TG 52:2|TG 16:0_18:1_18:1	1		Age	-0.000564577	0.00131724	0.668543	0.834559		Age	-0.00111717	0.00127765	0.3826	0.628063		Age	-0.00138003	0.00129103	0.285954	0.489312
ID02459	TG 52:2|TG 16:0_18:1_18:1	1		Sex (Female=1)	0.0348708	0.0287278	0.225845	0.450198		Sex (Female=1)	0.0400268	0.0296157	0.177538	0.388382		Sex (Female=1)	0.0292302	0.0273417	0.285894	0.489272
ID02460	TG 52:3;1O|TG 16:0_18:1_18:2;1O	1		(Intercept)	0.0122987	0.00394531	0.00201723	0.0137851		(Intercept)	0.0108573	0.00373264	0.0038992	0.0205382		(Intercept)	0.0136913	0.00371815	0.000273921	0.00241524
ID02460	TG 52:3;1O|TG 16:0_18:1_18:2;1O	1		Intermediate	-0.00151371	0.00148563	0.30914	0.543133		Pre MetS	0.00124157	0.00149344	0.406434	0.648789		Obese	-0.00187087	0.00141937	0.188471	0.372728
ID02460	TG 52:3;1O|TG 16:0_18:1_18:2;1O	1		IR	0.000776408	0.00173713	0.655261	0.827189		MetS	0.000312078	0.00211513	0.882801	0.949409		Prediabetes	0.00222352	0.00142137	0.118786	0.271307
ID02460	TG 52:3;1O|TG 16:0_18:1_18:2;1O	1		Age	-1.59255e-05	6.30513e-05	0.80078	0.908722		Age	-1.02492e-05	5.93687e-05	0.863053	0.940752		Age	-4.68791e-05	6.03187e-05	0.437657	0.640679
ID02460	TG 52:3;1O|TG 16:0_18:1_18:2;1O	1		Sex (Female=1)	0.000669633	0.00137509	0.626663	0.808538		Sex (Female=1)	0.00131139	0.00137615	0.341385	0.587682		Sex (Female=1)	0.000759881	0.00127744	0.552393	0.733907
ID02461	TG 52:3;1O|TG 18:1_18:2_16:0;1O	1		(Intercept)	0.0433298	0.0147369	0.00355646	0.0216587		(Intercept)	0.0423266	0.0135653	0.00198246	0.011839		(Intercept)	0.0486442	0.013825	0.00050086	0.00402569
ID02461	TG 52:3;1O|TG 18:1_18:2_16:0;1O	1		Intermediate	-0.00338906	0.00554278	0.541412	0.750499		Pre MetS	0.00513072	0.00552439	0.353768	0.599706		Obese	-0.00474156	0.0052463	0.36683	0.572618
ID02461	TG 52:3;1O|TG 18:1_18:2_16:0;1O	1		IR	-0.00136897	0.00648109	0.832867	0.925373		MetS	0.00289021	0.00782411	0.71209	0.86249		Prediabetes	0.00850347	0.00525372	0.106589	0.252352
ID02461	TG 52:3;1O|TG 18:1_18:2_16:0;1O	1		Age	-6.95724e-05	0.000235239	0.767641	0.889427		Age	-0.000102516	0.000219611	0.640976	0.823562		Age	-0.00021138	0.000222952	0.343842	0.551334
ID02461	TG 52:3;1O|TG 18:1_18:2_16:0;1O	1		Sex (Female=1)	0.00323111	0.00513036	0.529344	0.741142		Sex (Female=1)	0.00417123	0.00509054	0.413202	0.654713		Sex (Female=1)	0.00123406	0.00472172	0.793995	0.895869
ID02462	TG 52:3;2O|TG 16:0_18:1_18:2;2O	1		(Intercept)	0.0142732	0.00604593	0.0189287	0.0801737		(Intercept)	0.0136632	0.00561488	0.01554	0.0631209		(Intercept)	0.0139	0.00583873	0.0179041	0.0708793
ID02462	TG 52:3;2O|TG 16:0_18:1_18:2;2O	1		Intermediate	-0.0013965	0.00231506	0.546851	0.753866		Pre MetS	0.00149388	0.00231015	0.518346	0.742573		Obese	0.00203937	0.00224104	0.363546	0.569441
ID02462	TG 52:3;2O|TG 16:0_18:1_18:2;2O	1		IR	0.00067481	0.00270696	0.803324	0.910307		MetS	0.000440316	0.00327183	0.893036	0.953984		Prediabetes	0.00636342	0.0022442	0.00488543	0.0261169
ID02462	TG 52:3;2O|TG 16:0_18:1_18:2;2O	1		Age	0.000115445	9.82526e-05	0.241012	0.469293		Age	0.000108127	9.18355e-05	0.239966	0.471616		Age	6.93935e-05	9.52373e-05	0.466789	0.667067
ID02462	TG 52:3;2O|TG 16:0_18:1_18:2;2O	1		Sex (Female=1)	0.00134619	0.0021428	0.530365	0.741929		Sex (Female=1)	0.00166515	0.00212873	0.434697	0.674127		Sex (Female=1)	0.00122346	0.00201695	0.544581	0.726948
ID02464	TG 52:3|TG 16:0_18:1_18:2	1		(Intercept)	0.495626	0.191563	0.0101838	0.0493622		(Intercept)	0.503513	0.179973	0.00547841	0.0272483		(Intercept)	0.5787	0.183104	0.00173533	0.0112386
ID02464	TG 52:3|TG 16:0_18:1_18:2	1		Intermediate	-0.023882	0.0699937	0.73321	0.869188		Pre MetS	0.0717942	0.0703831	0.308525	0.554317		Obese	-0.071307	0.0662871	0.282909	0.485919
ID02464	TG 52:3|TG 16:0_18:1_18:2	1		IR	-0.0420204	0.0818425	0.60806	0.796711		MetS	-0.0497692	0.0996826	0.617949	0.809815		Prediabetes	0.0223157	0.0663808	0.736971	0.8602
ID02464	TG 52:3|TG 16:0_18:1_18:2	1		Age	-0.000363433	0.00297058	0.902715	0.959781		Age	-0.000998999	0.00279794	0.721306	0.868421		Age	-0.00186131	0.002817	0.509282	0.700122
ID02464	TG 52:3|TG 16:0_18:1_18:2	1		Sex (Female=1)	0.0809841	0.0647857	0.212344	0.433616		Sex (Female=1)	0.0844992	0.0648557	0.193612	0.41042		Sex (Female=1)	0.0594471	0.059659	0.319833	0.526377
ID02465	TG 52:4;1O|TG 16:0_18:2_18:2;1O	1		(Intercept)	0.0639785	0.0182552	0.00053297	0.00466217		(Intercept)	0.0640721	0.0166217	0.000141666	0.00130807		(Intercept)	0.0778714	0.0174022	1.08599e-05	0.000148263
ID02465	TG 52:4;1O|TG 16:0_18:2_18:2;1O	1		Intermediate	-0.000341542	0.00672124	0.959509	0.983473		Pre MetS	0.00716417	0.00675368	0.289641	0.533824		Obese	-0.00681173	0.00658434	0.301716	0.506871
ID02465	TG 52:4;1O|TG 16:0_18:2_18:2;1O	1		IR	-0.00279892	0.00785904	0.722007	0.863582		MetS	0.00284406	0.00956514	0.766415	0.892203		Prediabetes	0.0148197	0.00659364	0.0253277	0.0915053
ID02465	TG 52:4;1O|TG 16:0_18:2_18:2;1O	1		Age	-0.000292556	0.000285254	0.305975	0.539717		Age	-0.000350624	0.000268479	0.192562	0.408959		Age	-0.000562026	0.000279814	0.0454757	0.139137
ID02465	TG 52:4;1O|TG 16:0_18:2_18:2;1O	1		Sex (Female=1)	-0.000532118	0.00622114	0.931899	0.971714		Sex (Female=1)	0.00191111	0.0062233	0.758987	0.887876		Sex (Female=1)	-0.00166024	0.00592596	0.779545	0.88729
ID02466	TG 52:4;1O|TG 16:0_18:2_18:2;1O	1		(Intercept)	0.0246777	0.00727421	0.000793625	0.00648087		(Intercept)	0.0239469	0.00654124	0.000296746	0.00241732		(Intercept)	0.02962	0.00705655	3.55642e-05	0.000419127
ID02466	TG 52:4;1O|TG 16:0_18:2_18:2;1O	1		Intermediate	-0.00120158	0.00262781	0.647846	0.82181		Pre MetS	0.00305134	0.00262409	0.245824	0.479366		Obese	-0.00310395	0.00265208	0.242773	0.43849
ID02466	TG 52:4;1O|TG 16:0_18:2_18:2;1O	1		IR	0.000521979	0.00307266	0.86523	0.942737		MetS	0.00249778	0.00371646	0.502044	0.729776		Prediabetes	0.0061909	0.00265583	0.0204102	0.0782107
ID02466	TG 52:4;1O|TG 16:0_18:2_18:2;1O	1		Age	-6.99761e-05	0.000111526	0.530887	0.742112		Age	-9.12108e-05	0.000104316	0.382612	0.628063		Age	-0.000170806	0.000112705	0.130692	0.290209
ID02466	TG 52:4;1O|TG 16:0_18:2_18:2;1O	1		Sex (Female=1)	0.000389498	0.00243229	0.87289	0.94534		Sex (Female=1)	0.00136122	0.00241802	0.57389	0.781881		Sex (Female=1)	-0.000117627	0.00238689	0.960728	0.98293
ID02467	TG 52:4;2O|TG 16:0_18:1_18:3;2O	1		(Intercept)	0.0188996	0.00510274	0.000256329	0.00257104		(Intercept)	0.0183585	0.00481822	0.000168335	0.00150933		(Intercept)	0.0222355	0.00476451	4.60887e-06	6.9817e-05
ID02467	TG 52:4;2O|TG 16:0_18:1_18:3;2O	1		Intermediate	8.63332e-05	0.00192241	0.964212	0.98472		Pre MetS	0.00206035	0.00195675	0.29321	0.537734		Obese	-0.00229566	0.00181848	0.207779	0.397065
ID02467	TG 52:4;2O|TG 16:0_18:1_18:3;2O	1		IR	0.00144235	0.00224785	0.521624	0.735409		MetS	0.00299872	0.00277131	0.280093	0.521661		Prediabetes	0.00468804	0.00182105	0.0105204	0.0473664
ID02467	TG 52:4;2O|TG 16:0_18:1_18:3;2O	1		Age	-4.79434e-05	8.15885e-05	0.557263	0.761754		Age	-5.76514e-05	7.77867e-05	0.459182	0.693841		Age	-0.000110508	7.72797e-05	0.153762	0.325068
ID02467	TG 52:4;2O|TG 16:0_18:1_18:3;2O	1		Sex (Female=1)	0.000123317	0.00177937	0.944798	0.976609		Sex (Female=1)	0.000809456	0.00180308	0.653805	0.829776		Sex (Female=1)	-0.000482439	0.00163665	0.768371	0.881269
ID02468	TG 52:4;2O|TG 16:0_18:1_18:3;2O	1		(Intercept)	0.0114958	0.00280065	5.33098e-05	0.000667379		(Intercept)	0.010285	0.00258905	8.90612e-05	0.000871565		(Intercept)	0.0123236	0.00270129	7.38212e-06	0.000105448
ID02468	TG 52:4;2O|TG 16:0_18:1_18:3;2O	1		Intermediate	-0.00100247	0.00106369	0.346788	0.579947		Pre MetS	0.00147619	0.00106318	0.166021	0.372839		Obese	-0.00133248	0.00102697	0.195455	0.382081
ID02468	TG 52:4;2O|TG 16:0_18:1_18:3;2O	1		IR	0.000466734	0.00124376	0.707754	0.855052		MetS	0.0010257	0.00150577	0.496281	0.725052		Prediabetes	0.00149682	0.00102842	0.146587	0.314199
ID02468	TG 52:4;2O|TG 16:0_18:1_18:3;2O	1		Age	-3.71122e-06	4.51438e-05	0.93454	0.973101		Age	-2.5273e-06	4.22647e-05	0.952357	0.979901		Age	-2.92661e-05	4.36431e-05	0.503003	0.695805
ID02468	TG 52:4;2O|TG 16:0_18:1_18:3;2O	1		Sex (Female=1)	0.000655329	0.000984547	0.506211	0.723393		Sex (Female=1)	0.00105742	0.000979687	0.281297	0.522877		Sex (Female=1)	0.000302681	0.000924281	0.743535	0.864803
ID02469	TG 52:4|TG 16:0_18:2_18:2	1		(Intercept)	0.656051	0.268944	0.0153414	0.068201		(Intercept)	0.628745	0.234369	0.00770643	0.036123		(Intercept)	0.78773	0.248339	0.00167024	0.010895
ID02469	TG 52:4|TG 16:0_18:2_18:2	1		Intermediate	-0.0183967	0.0983283	0.851723	0.935851		Pre MetS	0.0539305	0.0927623	0.561417	0.773785		Obese	-0.11123	0.0904754	0.219882	0.411195
ID02469	TG 52:4|TG 16:0_18:2_18:2	1		IR	-0.0871214	0.114974	0.449245	0.676825		MetS	-0.0601188	0.131378	0.647568	0.827272		Prediabetes	0.0521076	0.0906033	0.565641	0.7445
ID02469	TG 52:4|TG 16:0_18:2_18:2	1		Age	-0.000677589	0.00417312	0.871133	0.944706		Age	-0.0016628	0.00368758	0.652373	0.829489		Age	-0.00343075	0.00384493	0.372956	0.578433
ID02469	TG 52:4|TG 16:0_18:2_18:2	1		Sex (Female=1)	0.0922793	0.0910121	0.311504	0.545122		Sex (Female=1)	0.0850001	0.0854774	0.320819	0.566099		Sex (Female=1)	0.0654933	0.0814286	0.421857	0.626109
ID02470	TG 52:5;1O|TG 16:0_18:2_18:3;1O	1		(Intercept)	0.0272865	0.00653892	4.02896e-05	0.000523134		(Intercept)	0.0252407	0.00607635	4.26222e-05	0.000465511		(Intercept)	0.0312416	0.00656538	3.03178e-06	4.82395e-05
ID02470	TG 52:5;1O|TG 16:0_18:2_18:3;1O	1		Intermediate	0.000749958	0.00251661	0.765924	0.8886		Pre MetS	0.00298592	0.00249472	0.23229	0.461935		Obese	-0.00378403	0.00248958	0.129574	0.288159
ID02470	TG 52:5;1O|TG 16:0_18:2_18:3;1O	1		IR	-0.00085407	0.00294263	0.77185	0.891527		MetS	0.000693802	0.00353324	0.844458	0.933337		Prediabetes	0.00484564	0.0024931	0.052873	0.155536
ID02470	TG 52:5;1O|TG 16:0_18:2_18:3;1O	1		Age	-0.000108944	0.000106807	0.308612	0.542421		Age	-0.000103142	9.91727e-05	0.299164	0.544643		Age	-0.000188876	0.0001058	0.0752323	0.197998
ID02470	TG 52:5;1O|TG 16:0_18:2_18:3;1O	1		Sex (Female=1)	0.000789001	0.00232936	0.735077	0.869957		Sex (Female=1)	0.000990244	0.0022988	0.666948	0.837313		Sex (Female=1)	-0.000507825	0.00224064	0.820856	0.911375
ID02471	TG 52:5;1O|TG 16:0_18:2_18:3;1O	1		(Intercept)	0.00426669	0.000892095	2.81311e-06	5.12775e-05		(Intercept)	0.00423613	0.000851818	1.10933e-06	1.85634e-05		(Intercept)	0.00480117	0.000892735	1.51409e-07	3.37681e-06
ID02471	TG 52:5;1O|TG 16:0_18:2_18:3;1O	1		Intermediate	-9.52061e-05	0.000342193	0.781048	0.897282		Pre MetS	5.32655e-05	0.000349942	0.879121	0.947586		Obese	-0.000718684	0.000340551	0.0356523	0.117309
ID02471	TG 52:5;1O|TG 16:0_18:2_18:3;1O	1		IR	-0.000436504	0.000400121	0.276251	0.508158		MetS	-0.000475711	0.000495617	0.337908	0.583978		Prediabetes	-4.33673e-05	0.000341032	0.898895	0.952666
ID02471	TG 52:5;1O|TG 16:0_18:2_18:3;1O	1		Age	-1.81732e-05	1.45229e-05	0.211863	0.432926		Age	-1.70006e-05	1.39112e-05	0.222634	0.450152		Age	-2.3054e-05	1.44724e-05	0.112217	0.261478
ID02471	TG 52:5;1O|TG 16:0_18:2_18:3;1O	1		Sex (Female=1)	0.000332568	0.000316732	0.294634	0.527566		Sex (Female=1)	0.000206	0.00032246	0.523414	0.746769		Sex (Female=1)	0.000171699	0.000306498	0.575762	0.751486
ID02472	TG 52:5|TG 16:0_18:2_18:3	1		(Intercept)	0.137702	0.0697618	0.0493882	0.16471		(Intercept)	0.126053	0.0586348	0.0323678	0.112854		(Intercept)	0.157229	0.0605955	0.00993023	0.0453612
ID02472	TG 52:5|TG 16:0_18:2_18:3	1		Intermediate	-0.00374871	0.0265492	0.887816	0.953181		Pre MetS	0.00257893	0.0239629	0.914367	0.963447		Obese	-0.0337805	0.0230075	0.143084	0.309239
ID02472	TG 52:5|TG 16:0_18:2_18:3	1		IR	-0.0362925	0.0310436	0.243376	0.472575		MetS	-0.0148269	0.0339382	0.662511	0.834447		Prediabetes	0.00806811	0.02304	0.72645	0.853093
ID02472	TG 52:5|TG 16:0_18:2_18:3	1		Age	-0.000281856	0.00112677	0.80266	0.909979		Age	-0.000317627	0.000952596	0.73904	0.878898		Age	-0.000759072	0.000977749	0.438154	0.640977
ID02472	TG 52:5|TG 16:0_18:2_18:3	1		Sex (Female=1)	0.022471	0.0245738	0.361287	0.594898		Sex (Female=1)	0.0122337	0.022081	0.579964	0.785399		Sex (Female=1)	0.0143695	0.020707	0.488252	0.683905
ID02473	TG 52:6;1O|TG 16:0_18:3_18:3;1O	1		(Intercept)	0.0157108	0.00255525	2.72171e-09	1.27712e-07		(Intercept)	0.0145615	0.00237131	2.59278e-09	8.84478e-08		(Intercept)	0.0170008	0.00245852	2.80769e-11	2.14127e-09
ID02473	TG 52:6;1O|TG 16:0_18:3_18:3;1O	1		Intermediate	-0.000189608	0.000963795	0.844182	0.931662		Pre MetS	0.000284032	0.000965625	0.768851	0.893018		Obese	-0.00212061	0.00093951	0.024716	0.0898645
ID02473	TG 52:6;1O|TG 16:0_18:3_18:3;1O	1		IR	-0.00177336	0.00112695	0.116724	0.295485		MetS	-0.000523522	0.0013676	0.702136	0.857312		Prediabetes	0.000754848	0.000940838	0.423004	0.627172
ID02473	TG 52:6;1O|TG 16:0_18:3_18:3;1O	1		Age	-7.37736e-05	4.09041e-05	0.0723845	0.214503		Age	-5.81327e-05	3.83865e-05	0.130972	0.317212		Age	-9.16167e-05	3.99263e-05	0.0224416	0.0838402
ID02473	TG 52:6;1O|TG 16:0_18:3_18:3;1O	1		Sex (Female=1)	0.00067806	0.000892083	0.447849	0.675874		Sex (Female=1)	0.000590567	0.000889792	0.507382	0.733837		Sex (Female=1)	0.000325273	0.000845567	0.700746	0.837739
ID02474	TG 52:6|TG 16:0_18:3_18:3	1		(Intercept)	0.0365824	0.0144373	0.0118324	0.0555809		(Intercept)	0.028639	0.01242	0.0217974	0.0825123		(Intercept)	0.0386385	0.0130911	0.00341091	0.0195098
ID02474	TG 52:6|TG 16:0_18:3_18:3	1		Intermediate	-0.00125493	0.00537654	0.815617	0.916052		Pre MetS	-0.00122668	0.00497237	0.805309	0.913528		Obese	-0.00898757	0.00487928	0.0664606	0.182557
ID02474	TG 52:6|TG 16:0_18:3_18:3	1		IR	-0.00811909	0.0062867	0.197617	0.414344		MetS	-0.00370205	0.00704229	0.599492	0.797679		Prediabetes	-0.00049047	0.00488617	0.92011	0.965404
ID02474	TG 52:6|TG 16:0_18:3_18:3	1		Age	-9.33834e-05	0.000228184	0.682676	0.842394		Age	-5.13901e-05	0.000197667	0.795054	0.90831		Age	-0.000151648	0.000207354	0.465136	0.665698
ID02474	TG 52:6|TG 16:0_18:3_18:3	1		Sex (Female=1)	0.0059328	0.00497649	0.234217	0.459976		Sex (Female=1)	0.00294267	0.00458187	0.521205	0.74474		Sex (Female=1)	0.0043976	0.00439139	0.317431	0.523919
ID02475	TG 52:6|TG 16:0_18:3_18:3	1		(Intercept)	0.0302462	0.0141911	0.0339404	0.12468		(Intercept)	0.0254226	0.0125929	0.0443936	0.143369		(Intercept)	0.0357273	0.0130203	0.0064345	0.0324291
ID02475	TG 52:6|TG 16:0_18:3_18:3	1		Intermediate	0.000465277	0.00539218	0.9313	0.971354		Pre MetS	-0.00016117	0.00508089	0.974716	0.989391		Obese	-0.00862258	0.00492036	0.0807185	0.208556
ID02475	TG 52:6|TG 16:0_18:3_18:3	1		IR	-0.00676283	0.00630499	0.284378	0.517369		MetS	-0.00185167	0.00719599	0.797108	0.909566		Prediabetes	-0.000900838	0.00492732	0.855058	0.929384
ID02475	TG 52:6|TG 16:0_18:3_18:3	1		Age	-3.38087e-05	0.000228848	0.88266	0.950706		Age	-8.44059e-06	0.000201981	0.966695	0.986227		Age	-0.00010859	0.0002091	0.603919	0.7708
ID02475	TG 52:6|TG 16:0_18:3_18:3	1		Sex (Female=1)	0.00544166	0.00499097	0.276528	0.508526		Sex (Female=1)	0.00242115	0.00468187	0.605444	0.802141		Sex (Female=1)	0.0036484	0.00442837	0.410666	0.615559
ID02477	TG 52:7|TG 16:2_18:2_18:3	1		(Intercept)	0.00962307	0.00215886	1.20561e-05	0.00018263		(Intercept)	0.00938587	0.00200364	4.25644e-06	6.13945e-05		(Intercept)	0.0104613	0.00211452	1.25348e-06	2.22078e-05
ID02477	TG 52:7|TG 16:2_18:2_18:3	1		Intermediate	-1.29437e-07	0.000822278	0.999875	0.999921		Pre MetS	-0.00056353	0.000819176	0.492031	0.722103		Obese	-0.00135151	0.000806056	0.0946411	0.23322
ID02477	TG 52:7|TG 16:2_18:2_18:3	1		IR	-0.00164498	0.000961477	0.0882203	0.246233		MetS	-0.000982667	0.00116019	0.397674	0.641594		Prediabetes	-0.000286298	0.000807195	0.723076	0.850899
ID02477	TG 52:7|TG 16:2_18:2_18:3	1		Age	-3.4526e-05	3.4898e-05	0.323361	0.557597		Age	-2.56031e-05	3.25647e-05	0.432356	0.672452		Age	-3.97456e-05	3.42549e-05	0.246851	0.443744
ID02477	TG 52:7|TG 16:2_18:2_18:3	1		Sex (Female=1)	0.000294405	0.000761096	0.699188	0.849786		Sex (Female=1)	-7.14445e-05	0.000754844	0.924657	0.969364		Sex (Female=1)	0.000179779	0.000725458	0.804447	0.902216
ID02484	TG 53:2;1O|TG 18:1_18:1_17:0;1O	1		(Intercept)	0.00583059	0.00191362	0.00253536	0.0164951		(Intercept)	0.00580074	0.00186037	0.00199657	0.0119023		(Intercept)	0.00641775	0.00192557	0.000966735	0.0069194
ID02484	TG 53:2;1O|TG 18:1_18:1_17:0;1O	1		Intermediate	-0.00032639	0.000701524	0.642112	0.818828		Pre MetS	0.000181991	0.000739555	0.805787	0.913865		Obese	-0.000684107	0.00072258	0.344523	0.551818
ID02484	TG 53:2;1O|TG 18:1_18:1_17:0;1O	1		IR	-0.000404584	0.000820281	0.622243	0.805433		MetS	-0.000376402	0.00104742	0.719577	0.867237		Prediabetes	0.000329884	0.000723601	0.648797	0.80199
ID02484	TG 53:2;1O|TG 18:1_18:1_17:0;1O	1		Age	-1.0291e-05	2.97732e-05	0.729871	0.867464		Age	-1.23886e-05	2.93995e-05	0.673772	0.840232		Age	-2.08236e-05	3.07074e-05	0.498211	0.691943
ID02484	TG 53:2;1O|TG 18:1_18:1_17:0;1O	1		Sex (Female=1)	0.00104717	0.000649327	0.107948	0.280684		Sex (Female=1)	0.00108215	0.000681475	0.113348	0.286011		Sex (Female=1)	0.000937722	0.000650328	0.150364	0.319925
ID02486	TG 53:2|TG 15:0_18:1_20:1	1		(Intercept)	0.00179137	0.000365583	1.63269e-06	3.1768e-05		(Intercept)	0.00160653	0.000355569	8.97099e-06	0.000118238		(Intercept)	0.00182155	0.000366765	1.14436e-06	2.04659e-05
ID02486	TG 53:2|TG 15:0_18:1_20:1	1		Intermediate	-0.00011205	0.000138981	0.420807	0.652478		Pre MetS	4.53829e-05	0.000145533	0.755378	0.886284		Obese	-0.0002888	0.000140112	0.0401423	0.127319
ID02486	TG 53:2|TG 15:0_18:1_20:1	1		IR	-0.000117788	0.000162509	0.469178	0.693521		MetS	-4.60734e-05	0.000206116	0.823273	0.923974		Prediabetes	-8.14145e-05	0.00014031	0.562182	0.741893
ID02486	TG 53:2|TG 15:0_18:1_20:1	1		Age	-6.06653e-06	5.89846e-06	0.304615	0.538176		Age	-3.31398e-06	5.78536e-06	0.567193	0.776824		Age	-4.97151e-06	5.95434e-06	0.404415	0.609972
ID02486	TG 53:2|TG 15:0_18:1_20:1	1		Sex (Female=1)	0.000102788	0.00012864	0.424955	0.655792		Sex (Female=1)	0.000118652	0.000134103	0.37698	0.622558		Sex (Female=1)	7.14706e-05	0.000126102	0.571295	0.749193
ID02487	TG 53:2|TG 18:0_17:1_18:1	1		(Intercept)	0.00362352	0.000699997	4.35091e-07	9.90336e-06		(Intercept)	0.00326265	0.000688528	3.32289e-06	4.9213e-05		(Intercept)	0.00366562	0.000703349	3.48181e-07	7.04323e-06
ID02487	TG 53:2|TG 18:0_17:1_18:1	1		Intermediate	-0.000307565	0.000268724	0.253389	0.483184		Pre MetS	6.14072e-06	0.00028396	0.982761	0.991817		Obese	-0.000517494	0.000269312	0.0556075	0.160904
ID02487	TG 53:2|TG 18:0_17:1_18:1	1		IR	-0.000319716	0.000314215	0.3098	0.54379		MetS	-0.000176557	0.000402168	0.660967	0.834019		Prediabetes	-0.000199993	0.000269692	0.458933	0.659594
ID02487	TG 53:2|TG 18:0_17:1_18:1	1		Age	-1.19802e-05	1.14049e-05	0.29443	0.527343		Age	-8.02004e-06	1.12883e-05	0.477959	0.710566		Age	-1.01384e-05	1.14449e-05	0.376408	0.582112
ID02487	TG 53:2|TG 18:0_17:1_18:1	1		Sex (Female=1)	7.49033e-05	0.00024873	0.763531	0.88759		Sex (Female=1)	9.00698e-05	0.000261659	0.730917	0.874364		Sex (Female=1)	3.46836e-05	0.000242383	0.886312	0.946055
ID02488	TG 53:3;1O|TG 17:1_17:1_19:1;1O	1		(Intercept)	0.0150938	0.00532871	0.00495698	0.028183		(Intercept)	0.0143478	0.00511502	0.00535851	0.0267422		(Intercept)	0.0172896	0.00523267	0.00106765	0.00751606
ID02488	TG 53:3;1O|TG 17:1_17:1_19:1;1O	1		Intermediate	-0.000850778	0.00193843	0.661075	0.830894		Pre MetS	0.00179263	0.00201028	0.373248	0.61893		Obese	-0.00242638	0.00190953	0.204827	0.393211
ID02488	TG 53:3;1O|TG 17:1_17:1_19:1;1O	1		IR	-0.00131331	0.00226657	0.562774	0.76492		MetS	-0.00126695	0.00284713	0.656645	0.831599		Prediabetes	0.000350515	0.00191223	0.854685	0.929312
ID02488	TG 53:3;1O|TG 17:1_17:1_19:1;1O	1		Age	-2.30143e-05	8.22682e-05	0.77988	0.896735		Age	-2.8784e-05	7.99148e-05	0.718962	0.867015		Age	-5.34154e-05	8.11492e-05	0.510889	0.701739
ID02488	TG 53:3;1O|TG 17:1_17:1_19:1;1O	1		Sex (Female=1)	0.00220443	0.0017942	0.220249	0.443304		Sex (Female=1)	0.00257134	0.00185241	0.166132	0.372902		Sex (Female=1)	0.00196943	0.00171859	0.252723	0.450781
ID02490	TG 53:3|TG 17:0_18:1_18:2	1		(Intercept)	0.00608093	0.00175639	0.000620482	0.00528824		(Intercept)	0.00560734	0.00167453	0.000915457	0.00628459		(Intercept)	0.00657144	0.00166525	9.8879e-05	0.00101952
ID02490	TG 53:3|TG 17:0_18:1_18:2	1		Intermediate	-0.000400379	0.000659844	0.544495	0.752682		Pre MetS	0.00051074	0.000678434	0.452145	0.688462		Obese	-0.00105157	0.000630084	0.0961705	0.235676
ID02490	TG 53:3|TG 17:0_18:1_18:2	1		IR	-0.000736909	0.000771545	0.340356	0.574602		MetS	-0.000234495	0.000960856	0.80736	0.914601		Prediabetes	-0.00013847	0.000630974	0.826445	0.915054
ID02490	TG 53:3|TG 17:0_18:1_18:2	1		Age	-1.11973e-05	2.80042e-05	0.68958	0.845411		Age	-8.94574e-06	2.69698e-05	0.740351	0.879387		Age	-1.70236e-05	2.67767e-05	0.525415	0.712149
ID02490	TG 53:3|TG 17:0_18:1_18:2	1		Sex (Female=1)	0.0006371	0.000610748	0.297789	0.531138		Sex (Female=1)	0.000660776	0.000625154	0.291368	0.535374		Sex (Female=1)	0.000387426	0.000567081	0.49501	0.689129
ID02491	TG 53:4;1O|TG 17:1_17:1_19:2;1O	1		(Intercept)	0.0206939	0.00732497	0.00507008	0.0286664		(Intercept)	0.0206833	0.00675254	0.00238911	0.0138202		(Intercept)	0.0248994	0.00721672	0.000640153	0.00492169
ID02491	TG 53:4;1O|TG 17:1_17:1_19:2;1O	1		Intermediate	-0.00107955	0.00265906	0.685062	0.84377		Pre MetS	0.00164589	0.00268884	0.540922	0.758536		Obese	-0.00405362	0.00261898	0.122725	0.277695
ID02491	TG 53:4;1O|TG 17:1_17:1_19:2;1O	1		IR	-0.00313841	0.00310919	0.313665	0.547603		MetS	-0.00249287	0.00380816	0.513216	0.738528		Prediabetes	0.00107203	0.00262268	0.683013	0.826667
ID02491	TG 53:4;1O|TG 17:1_17:1_19:2;1O	1		Age	-3.93359e-05	0.000112852	0.727683	0.866585		Age	-5.50967e-05	0.000106889	0.606613	0.802408		Age	-0.000113073	0.000111299	0.310472	0.515645
ID02491	TG 53:4;1O|TG 17:1_17:1_19:2;1O	1		Sex (Female=1)	0.00270224	0.00246121	0.273187	0.505129		Sex (Female=1)	0.00232188	0.00247767	0.349448	0.59574		Sex (Female=1)	0.00189968	0.00235711	0.420915	0.625411
ID02493	TG 53:4;2O|TG 18:1_18:1_17:2;2O	1		(Intercept)	0.01894	0.00498407	0.000177855	0.00188359		(Intercept)	0.0176779	0.00477589	0.00025485	0.00212562		(Intercept)	0.0199014	0.00496651	7.75358e-05	0.000824439
ID02493	TG 53:4;2O|TG 18:1_18:1_17:2;2O	1		Intermediate	-0.00115572	0.00185824	0.53449	0.744651		Pre MetS	0.00166748	0.00190121	0.381155	0.626601		Obese	-0.00165487	0.00186304	0.375106	0.580756
ID02493	TG 53:4;2O|TG 18:1_18:1_17:2;2O	1		IR	-0.000133685	0.00217281	0.950984	0.979323		MetS	0.00053215	0.00269266	0.843468	0.932735		Prediabetes	0.00232497	0.00186567	0.213664	0.40395
ID02493	TG 53:4;2O|TG 18:1_18:1_17:2;2O	1		Age	-7.3699e-05	7.88649e-05	0.350861	0.583816		Age	-6.95408e-05	7.5579e-05	0.358253	0.604055		Age	-0.000105475	7.91733e-05	0.1838	0.366526
ID02493	TG 53:4;2O|TG 18:1_18:1_17:2;2O	1		Sex (Female=1)	0.00213405	0.00171997	0.215749	0.437766		Sex (Female=1)	0.00251835	0.00175191	0.151616	0.350148		Sex (Female=1)	0.00167688	0.00167675	0.318075	0.524655
ID02494	TG 53:4|TG 17:1_18:1_18:2	1		(Intercept)	0.00911692	0.00315515	0.00416309	0.0245639		(Intercept)	0.00881143	0.0028142	0.0019129	0.0115225		(Intercept)	0.0105749	0.00293724	0.000371602	0.00313052
ID02494	TG 53:4|TG 17:1_18:1_18:2	1		Intermediate	-0.000340325	0.00120001	0.776927	0.894872		Pre MetS	0.000801711	0.00115059	0.486476	0.717521		Obese	-0.00177111	0.00112602	0.116794	0.268514
ID02494	TG 53:4|TG 17:1_18:1_18:2	1		IR	-0.00224003	0.00140315	0.111532	0.286827		MetS	-0.001025	0.00162956	0.529825	0.75059		Prediabetes	0.000220015	0.00112761	0.845434	0.923849
ID02494	TG 53:4|TG 17:1_18:1_18:2	1		Age	4.78955e-06	5.09291e-05	0.925143	0.968801		Age	2.2559e-06	4.57393e-05	0.960696	0.983752		Age	-2.15076e-05	4.78525e-05	0.653426	0.805627
ID02494	TG 53:4|TG 17:1_18:1_18:2	1		Sex (Female=1)	0.00110795	0.00111072	0.319391	0.553739		Sex (Female=1)	0.000784288	0.00106023	0.460037	0.694211		Sex (Female=1)	0.000491511	0.00101343	0.628031	0.786817
ID02496	TG 53:5|TG 17:1_18:2_18:2	1		(Intercept)	0.00722306	0.00253815	0.00476101	0.0273382		(Intercept)	0.00717271	0.00239759	0.00300444	0.0166815		(Intercept)	0.00880329	0.0023937	0.000278694	0.00245081
ID02496	TG 53:5|TG 17:1_18:2_18:2	1		Intermediate	6.30741e-05	0.000947615	0.946979	0.977601		Pre MetS	0.000912438	0.000957484	0.341378	0.587682		Obese	-0.00149951	0.000903199	0.0979101	0.23866
ID02496	TG 53:5|TG 17:1_18:2_18:2	1		IR	-0.000966203	0.00110803	0.383964	0.618691		MetS	-0.000276548	0.00135607	0.838543	0.930148		Prediabetes	0.000508893	0.000904475	0.574099	0.750362
ID02496	TG 53:5|TG 17:1_18:2_18:2	1		Age	3.91834e-07	4.02174e-05	0.992233	0.996137		Age	-3.98028e-06	3.80629e-05	0.916786	0.965152		Age	-2.48101e-05	3.83832e-05	0.518526	0.70725
ID02496	TG 53:5|TG 17:1_18:2_18:2	1		Sex (Female=1)	0.000787749	0.000877107	0.369901	0.603539		Sex (Female=1)	0.000856934	0.000882289	0.332198	0.577854		Sex (Female=1)	0.000410068	0.000812887	0.614308	0.778147
ID02497	TG 53:6|TG 16:0_17:1_20:5	1		(Intercept)	0.00397539	0.00113627	0.000544692	0.00474594		(Intercept)	0.00362292	0.00106377	0.000749502	0.00535301		(Intercept)	0.00460189	0.00111758	4.94786e-05	0.000559745
ID02497	TG 53:6|TG 16:0_17:1_20:5	1		Intermediate	-0.000284746	0.000423707	0.502122	0.720355		Pre MetS	0.000240705	0.000429831	0.575896	0.783426		Obese	-0.000788065	0.000412837	0.0572254	0.164308
ID02497	TG 53:6|TG 16:0_17:1_20:5	1		IR	-0.000535568	0.000495434	0.280634	0.51295		MetS	-2.86078e-05	0.000608763	0.96255	0.984158		Prediabetes	-0.000167772	0.00041342	0.685167	0.827765
ID02497	TG 53:6|TG 16:0_17:1_20:5	1		Age	-9.1366e-06	1.79824e-05	0.611798	0.799307		Age	-8.06093e-06	1.70871e-05	0.637443	0.8216		Age	-1.5009e-05	1.75443e-05	0.392959	0.59855
ID02497	TG 53:6|TG 16:0_17:1_20:5	1		Sex (Female=1)	0.000320238	0.000392181	0.414883	0.646565		Sex (Female=1)	0.000361212	0.000396075	0.36251	0.60777		Sex (Female=1)	0.000194116	0.000371557	0.601748	0.769509
ID02505	TG 54:1|TG 18:0_18:0_18:1	1		(Intercept)	0.00523188	0.00117918	1.31832e-05	0.000196784		(Intercept)	0.00485738	0.00110427	1.51267e-05	0.000186207		(Intercept)	0.00547869	0.00111765	1.55377e-06	2.67773e-05
ID02505	TG 54:1|TG 18:0_18:0_18:1	1		Intermediate	9.78297e-06	0.000435149	0.98208	0.992065		Pre MetS	0.000367481	0.00043513	0.399043	0.642583		Obese	-0.000907417	0.000417422	0.0304949	0.1047
ID02505	TG 54:1|TG 18:0_18:0_18:1	1		IR	-0.000241438	0.000508813	0.635509	0.815038		MetS	-0.000217701	0.000616268	0.724143	0.870246		Prediabetes	-0.000734328	0.000418012	0.0799833	0.207341
ID02505	TG 54:1|TG 18:0_18:0_18:1	1		Age	-1.87375e-05	1.8468e-05	0.311187	0.545011		Age	-1.3615e-05	1.72977e-05	0.431844	0.672312		Age	-1.34618e-05	1.77392e-05	0.448522	0.650564
ID02505	TG 54:1|TG 18:0_18:0_18:1	1		Sex (Female=1)	0.000196981	0.000402771	0.625183	0.807492		Sex (Female=1)	0.000228128	0.000400958	0.569809	0.778628		Sex (Female=1)	3.50435e-05	0.000375684	0.925744	0.96836
ID02508	TG 54:2;1O|TG 18:1_18:1_18:0;1O	1		(Intercept)	0.01132	0.00382338	0.00333485	0.0206503		(Intercept)	0.0110375	0.00353707	0.00198034	0.0118375		(Intercept)	0.0120324	0.00357901	0.000873953	0.00636868
ID02508	TG 54:2;1O|TG 18:1_18:1_18:0;1O	1		Intermediate	-0.000283079	0.00143842	0.844129	0.931662		Pre MetS	0.00110873	0.00140192	0.429644	0.670593		Obese	-0.00101473	0.00133707	0.448493	0.650564
ID02508	TG 54:2;1O|TG 18:1_18:1_18:0;1O	1		IR	0.000123407	0.00168192	0.941562	0.975294		MetS	0.000894084	0.00198552	0.652817	0.829514		Prediabetes	0.00120544	0.00133896	0.368688	0.574236
ID02508	TG 54:2;1O|TG 18:1_18:1_18:0;1O	1		Age	-3.65905e-05	6.10474e-05	0.54941	0.755534		Age	-4.2931e-05	5.57307e-05	0.441708	0.679669		Age	-5.64417e-05	5.68212e-05	0.321352	0.528244
ID02508	TG 54:2;1O|TG 18:1_18:1_18:0;1O	1		Sex (Female=1)	0.00123081	0.00133139	0.356056	0.589262		Sex (Female=1)	0.00170611	0.00129183	0.187606	0.401781		Sex (Female=1)	0.00107129	0.00120337	0.374047	0.579589
ID02509	TG 54:2;1O|TG 18:1_18:1_18:0;1O	1		(Intercept)	0.00658482	0.00224331	0.00361145	0.0219432		(Intercept)	0.00588534	0.00209295	0.00524722	0.0262559		(Intercept)	0.00681676	0.00211136	0.00138137	0.00932393
ID02509	TG 54:2;1O|TG 18:1_18:1_18:0;1O	1		Intermediate	-0.000220798	0.000834737	0.791582	0.903091		Pre MetS	0.000865701	0.000839596	0.303325	0.549056		Obese	-0.000677658	0.000782892	0.387409	0.593365
ID02509	TG 54:2;1O|TG 18:1_18:1_18:0;1O	1		IR	0.000552915	0.000976045	0.571523	0.770351		MetS	0.00147701	0.00118911	0.215159	0.440815		Prediabetes	0.0008219	0.000783999	0.295321	0.499925
ID02509	TG 54:2;1O|TG 18:1_18:1_18:0;1O	1		Age	-1.476e-05	3.54268e-05	0.677269	0.83892		Age	-1.44287e-05	3.33765e-05	0.665833	0.836835		Age	-2.36368e-05	3.32705e-05	0.47798	0.675053
ID02509	TG 54:2;1O|TG 18:1_18:1_18:0;1O	1		Sex (Female=1)	0.000189809	0.000772628	0.806123	0.911568		Sex (Female=1)	0.000694328	0.00077366	0.370192	0.615594		Sex (Female=1)	0.000200897	0.00070461	0.77575	0.885523
ID02510	TG 54:2;2O|TG 18:1_18:1_18:0;2O	1		(Intercept)	0.00489856	0.00142435	0.000673355	0.00567689		(Intercept)	0.00467581	0.00133006	0.000506477	0.00384054		(Intercept)	0.00502555	0.00137098	0.000291517	0.00254168
ID02510	TG 54:2;2O|TG 18:1_18:1_18:0;2O	1		Intermediate	-0.000223865	0.000532457	0.674492	0.837913		Pre MetS	0.000560053	0.000534506	0.295573	0.540311		Obese	0.00017235	0.000518426	0.739783	0.86204
ID02510	TG 54:2;2O|TG 18:1_18:1_18:0;2O	1		IR	0.00019234	0.000622594	0.757604	0.883738		MetS	-0.000166747	0.000757012	0.82581	0.92485		Prediabetes	0.0012267	0.000519158	0.0187699	0.0735172
ID02510	TG 54:2;2O|TG 18:1_18:1_18:0;2O	1		Age	1.17796e-07	2.25978e-05	0.995845	0.998026		Age	1.19577e-07	2.12482e-05	0.995514	0.997845		Age	-9.93796e-06	2.20315e-05	0.652257	0.805383
ID02510	TG 54:2;2O|TG 18:1_18:1_18:0;2O	1		Sex (Female=1)	0.000530491	0.000492839	0.282686	0.515632		Sex (Female=1)	0.000590492	0.000492529	0.231511	0.461214		Sex (Female=1)	0.000447162	0.000466588	0.338647	0.545978
ID02512	TG 54:2|TG 18:0_18:1_18:1	1		(Intercept)	0.0564986	0.0253276	0.026501	0.104353		(Intercept)	0.0563281	0.0237293	0.0182346	0.0720586		(Intercept)	0.0632576	0.0237511	0.00815309	0.0390583
ID02512	TG 54:2|TG 18:0_18:1_18:1	1		Intermediate	-0.00318746	0.00933884	0.733127	0.869188		Pre MetS	0.00679495	0.00917856	0.459691	0.694211		Obese	-0.00469471	0.00876411	0.592579	0.763099
ID02512	TG 54:2|TG 18:0_18:1_18:1	1		IR	-0.00297888	0.0109198	0.785213	0.899699		MetS	-0.00489053	0.0129994	0.707026	0.859776		Prediabetes	0.00987538	0.00877649	0.261397	0.460963
ID02512	TG 54:2|TG 18:0_18:1_18:1	1		Age	3.13283e-05	0.000396347	0.937056	0.973853		Age	-6.76101e-05	0.000364875	0.853121	0.936925		Age	-0.000199	0.000372448	0.593526	0.76378
ID02512	TG 54:2|TG 18:0_18:1_18:1	1		Sex (Female=1)	0.0203758	0.00864397	0.0191076	0.0807254		Sex (Female=1)	0.0205038	0.00845774	0.0159281	0.064382		Sex (Female=1)	0.0168602	0.00788777	0.0333622	0.111529
ID02513	TG 54:2|TG 18:0_18:1_18:1	1		(Intercept)	0.0236972	0.00913604	0.00999662	0.0487082		(Intercept)	0.0251103	0.00834695	0.00284878	0.0160387		(Intercept)	0.0280874	0.00846394	0.00101625	0.00721541
ID02513	TG 54:2|TG 18:0_18:1_18:1	1		Intermediate	-0.00057151	0.00339527	0.86645	0.942904		Pre MetS	0.00173696	0.00335691	0.605237	0.802055		Obese	-0.00329271	0.00316099	0.298401	0.503212
ID02513	TG 54:2|TG 18:0_18:1_18:1	1		IR	-0.000752504	0.00397003	0.849804	0.934756		MetS	-0.000818039	0.00475434	0.863505	0.941012		Prediabetes	0.00040818	0.00316546	0.897485	0.95205
ID02513	TG 54:2|TG 18:0_18:1_18:1	1		Age	-2.17888e-05	0.000144097	0.879921	0.949236		Age	-6.32176e-05	0.000133447	0.636038	0.821393		Age	-9.6659e-05	0.000134333	0.47236	0.671665
ID02513	TG 54:2|TG 18:0_18:1_18:1	1		Sex (Female=1)	0.00507546	0.00314264	0.107442	0.279835		Sex (Female=1)	0.00515879	0.00309328	0.0964069	0.254136		Sex (Female=1)	0.00411622	0.00284492	0.148975	0.317915
ID02514	TG 54:3;1O|TG 18:1_18:1_18:1;1O	1		(Intercept)	0.00746019	0.00181795	5.35403e-05	0.000669002		(Intercept)	0.00702802	0.0017251	5.91643e-05	0.00061771		(Intercept)	0.00764284	0.00175785	1.88364e-05	0.000239654
ID02514	TG 54:3;1O|TG 18:1_18:1_18:1;1O	1		Intermediate	-0.0002848	0.000688524	0.679458	0.8403		Pre MetS	0.00113857	0.000703122	0.106428	0.273225		Obese	-5.62143e-05	0.000672528	0.933441	0.971968
ID02514	TG 54:3;1O|TG 18:1_18:1_18:1;1O	1		IR	0.000199354	0.00080508	0.804612	0.911101		MetS	0.00131055	0.000995821	0.189159	0.403887		Prediabetes	0.00121846	0.000673479	0.071418	0.191288
ID02514	TG 54:3;1O|TG 18:1_18:1_18:1;1O	1		Age	-2.80465e-05	2.92214e-05	0.337997	0.572971		Age	-3.10729e-05	2.79512e-05	0.267162	0.505628		Age	-3.9259e-05	2.85804e-05	0.170577	0.348723
ID02514	TG 54:3;1O|TG 18:1_18:1_18:1;1O	1		Sex (Female=1)	0.000337127	0.000637294	0.597231	0.788284		Sex (Female=1)	0.000994025	0.000647904	0.126027	0.307964		Sex (Female=1)	0.000482316	0.000605281	0.426169	0.629972
ID02516	TG 54:3;1O|TG 18:1_18:2_18:0;1O	1		(Intercept)	0.0371308	0.0123073	0.00279046	0.0178541		(Intercept)	0.0337302	0.0111793	0.00276912	0.0156126		(Intercept)	0.0385402	0.0114048	0.000822467	0.00605332
ID02516	TG 54:3;1O|TG 18:1_18:2_18:0;1O	1		Intermediate	-0.000353762	0.00450758	0.937502	0.973874		Pre MetS	0.00345747	0.00442735	0.435454	0.674334		Obese	-0.00316189	0.00422095	0.454386	0.655188
ID02516	TG 54:3;1O|TG 18:1_18:2_18:0;1O	1		IR	-0.00101155	0.00527065	0.847944	0.933717		MetS	0.00282058	0.00627039	0.65316	0.829545		Prediabetes	0.00434977	0.00422691	0.304275	0.509685
ID02516	TG 54:3;1O|TG 18:1_18:2_18:0;1O	1		Age	-9.62245e-05	0.000191305	0.615371	0.8015		Age	-0.000117189	0.000176	0.506021	0.732869		Age	-0.000163063	0.000179377	0.364051	0.569995
ID02516	TG 54:3;1O|TG 18:1_18:2_18:0;1O	1		Sex (Female=1)	0.0045607	0.00417219	0.275292	0.506985		Sex (Female=1)	0.00529835	0.00407965	0.195032	0.411983		Sex (Female=1)	0.00326127	0.00379889	0.391311	0.59692
ID02517	TG 54:3;2O|TG 18:1_18:1_18:1;2O	1		(Intercept)	0.0068902	0.00143287	2.49699e-06	4.62134e-05		(Intercept)	0.00636687	0.00138952	6.75313e-06	9.28643e-05		(Intercept)	0.00699049	0.0014472	2.17367e-06	3.6374e-05
ID02517	TG 54:3;2O|TG 18:1_18:1_18:1;2O	1		Intermediate	-0.000438319	0.000550075	0.426229	0.656841		Pre MetS	0.000443788	0.000571837	0.438315	0.676951		Obese	-0.000321811	0.000554644	0.562206	0.741893
ID02517	TG 54:3;2O|TG 18:1_18:1_18:1;2O	1		IR	-0.000676106	0.000643194	0.294097	0.527221		MetS	0.000376247	0.000809884	0.642576	0.824102		Prediabetes	0.000568036	0.000555428	0.307271	0.512711
ID02517	TG 54:3;2O|TG 18:1_18:1_18:1;2O	1		Age	-2.06188e-05	2.33456e-05	0.377895	0.611321		Age	-1.85028e-05	2.27323e-05	0.416319	0.657339		Age	-2.72021e-05	2.35707e-05	0.249388	0.446671
ID02517	TG 54:3;2O|TG 18:1_18:1_18:1;2O	1		Sex (Female=1)	0.00033296	0.000509146	0.513682	0.729489		Sex (Female=1)	0.000587787	0.000526929	0.265528	0.503797		Sex (Female=1)	0.000381628	0.000499184	0.445167	0.647666
ID02518	TG 54:3;2O|TG 19:0_18:2_17:1;2O	1		(Intercept)	0.0140532	0.00362466	0.000132068	0.00145681		(Intercept)	0.0139899	0.00341211	5.31928e-05	0.000566053		(Intercept)	0.0153091	0.00359743	2.78818e-05	0.000340066
ID02518	TG 54:3;2O|TG 19:0_18:2_17:1;2O	1		Intermediate	-6.44558e-05	0.00136695	0.962425	0.984079		Pre MetS	0.00133681	0.00138605	0.335583	0.581583		Obese	-0.000390658	0.00136256	0.774533	0.88486
ID02518	TG 54:3;2O|TG 19:0_18:2_17:1;2O	1		IR	0.000530968	0.00159835	0.739992	0.872784		MetS	0.00164022	0.00196304	0.40407	0.64629		Prediabetes	0.00368915	0.00136449	0.00724748	0.03562
ID02518	TG 54:3;2O|TG 19:0_18:2_17:1;2O	1		Age	-2.51587e-05	5.80143e-05	0.664871	0.833208		Age	-3.30177e-05	5.50998e-05	0.549467	0.764935		Age	-6.33174e-05	5.79048e-05	0.27506	0.476886
ID02518	TG 54:3;2O|TG 19:0_18:2_17:1;2O	1		Sex (Female=1)	0.00114188	0.00126524	0.367574	0.601369		Sex (Female=1)	0.00122336	0.0012772	0.33891	0.584994		Sex (Female=1)	0.00066247	0.00122632	0.589452	0.761268
ID02521	TG 54:3|TG 18:0_18:1_18:2	1		(Intercept)	0.284365	0.128524	0.0277447	0.107672		(Intercept)	0.272706	0.119791	0.0235176	0.0872423		(Intercept)	0.309787	0.121266	0.0111227	0.0495296
ID02521	TG 54:3|TG 18:0_18:1_18:2	1		Intermediate	-0.0122304	0.0475248	0.797102	0.906543		Pre MetS	0.0373123	0.0465386	0.42333	0.663939		Obese	-0.0220568	0.0447738	0.622635	0.782717
ID02521	TG 54:3|TG 18:0_18:1_18:2	1		IR	-0.0144577	0.05557	0.794925	0.905231		MetS	-0.0223458	0.065912	0.734827	0.876351		Prediabetes	0.0519882	0.044837	0.247174	0.443904
ID02521	TG 54:3|TG 18:0_18:1_18:2	1		Age	0.000248216	0.00201699	0.902147	0.959521		Age	-0.000209454	0.00185005	0.909935	0.96122		Age	-0.00088338	0.00190275	0.642793	0.797134
ID02521	TG 54:3|TG 18:0_18:1_18:2	1		Sex (Female=1)	0.104819	0.0439887	0.0178529	0.0766445		Sex (Female=1)	0.105057	0.0428838	0.0148631	0.0611576		Sex (Female=1)	0.0850046	0.0402968	0.03573	0.117506
ID02522	TG 54:3|TG 18:1_18:1_18:1	1		(Intercept)	0.257732	0.109351	0.0191235	0.0807666		(Intercept)	0.252829	0.103155	0.0148164	0.0610221		(Intercept)	0.277441	0.108626	0.011139	0.0495781
ID02522	TG 54:3|TG 18:1_18:1_18:1	1		Intermediate	-0.00232857	0.0396264	0.953183	0.979793		Pre MetS	0.0229607	0.0399314	0.565719	0.776087		Obese	-0.014354	0.0396166	0.717365	0.846952
ID02522	TG 54:3|TG 18:1_18:1_18:1	1		IR	0.00809814	0.0463345	0.861384	0.940801		MetS	-0.02142	0.0565542	0.705139	0.859017		Prediabetes	0.0502979	0.0396726	0.205841	0.394385
ID02522	TG 54:3|TG 18:1_18:1_18:1	1		Age	-0.000102449	0.00168177	0.951469	0.979409		Age	-0.00030481	0.00158739	0.847856	0.935017		Age	-0.000912603	0.00168359	0.588179	0.760391
ID02522	TG 54:3|TG 18:1_18:1_18:1	1		Sex (Female=1)	0.0246224	0.0366779	0.50258	0.720599		Sex (Female=1)	0.0314741	0.0367955	0.393021	0.637683		Sex (Female=1)	0.0325394	0.0356553	0.362178	0.567999
ID02523	TG 54:4;1O|TG 18:1_18:1_18:2;1O	1		(Intercept)	0.0163171	0.00423383	0.000144496	0.00156711		(Intercept)	0.0159757	0.00402355	8.97571e-05	0.000876436		(Intercept)	0.0186798	0.00411189	8.0411e-06	0.000113678
ID02523	TG 54:4;1O|TG 18:1_18:1_18:2;1O	1		Intermediate	-0.000746876	0.00162277	0.645699	0.820652		Pre MetS	0.0020688	0.00165379	0.211925	0.436616		Obese	-0.00164218	0.00157527	0.298027	0.502819
ID02523	TG 54:4;1O|TG 18:1_18:1_18:2;1O	1		IR	-0.000174247	0.00189748	0.926899	0.969569		MetS	0.0032407	0.00234224	0.167509	0.37472		Prediabetes	0.00366684	0.0015775	0.0207658	0.0792302
ID02523	TG 54:4;1O|TG 18:1_18:1_18:2;1O	1		Age	-8.2529e-05	6.88714e-05	0.231823	0.4571		Age	-9.30041e-05	6.57431e-05	0.158202	0.360959		Age	-0.000136746	6.69443e-05	0.0419548	0.131098
ID02523	TG 54:4;1O|TG 18:1_18:1_18:2;1O	1		Sex (Female=1)	0.000920352	0.00150203	0.54055	0.749619		Sex (Female=1)	0.0018911	0.00152391	0.21559	0.441347		Sex (Female=1)	0.000838063	0.00141776	0.554885	0.73567
ID02524	TG 54:4;1O|TG 18:1_18:2_18:1;1O	1		(Intercept)	0.0678251	0.0239697	0.00500122	0.0283779		(Intercept)	0.0636323	0.021542	0.00338563	0.0183752		(Intercept)	0.0714627	0.0220146	0.00130173	0.00886299
ID02524	TG 54:4;1O|TG 18:1_18:2_18:1;1O	1		Intermediate	-0.000802309	0.0087843	0.927293	0.969751		Pre MetS	0.00622973	0.00847722	0.462986	0.696894		Obese	-0.00393242	0.00828781	0.6355	0.792602
ID02524	TG 54:4;1O|TG 18:1_18:2_18:1;1O	1		IR	-0.00316767	0.0102713	0.758011	0.883966		MetS	0.00336578	0.0120062	0.779411	0.899372		Prediabetes	0.0140138	0.00829952	0.0923501	0.229578
ID02524	TG 54:4;1O|TG 18:1_18:2_18:1;1O	1		Age	-0.000147025	0.000372812	0.693613	0.846964		Age	-0.000219707	0.000336995	0.514925	0.739812		Age	-0.000361246	0.000352207	0.305874	0.511073
ID02524	TG 54:4;1O|TG 18:1_18:2_18:1;1O	1		Sex (Female=1)	0.00771637	0.00813069	0.343426	0.577308		Sex (Female=1)	0.0085285	0.00781148	0.275798	0.516885		Sex (Female=1)	0.00622627	0.0074591	0.404537	0.610024
ID02525	TG 54:4;1O|TG 18:1_18:2_18:1;1O	1		(Intercept)	0.0048184	0.00148403	0.00131051	0.00960797		(Intercept)	0.00462471	0.00136283	0.000782582	0.00553564		(Intercept)	0.00509557	0.00138124	0.000266983	0.00236506
ID02525	TG 54:4;1O|TG 18:1_18:2_18:1;1O	1		Intermediate	-5.19751e-06	0.000554543	0.992529	0.996358		Pre MetS	0.000575688	0.000553015	0.298712	0.544265		Obese	-0.000323419	0.000526729	0.53967	0.723011
ID02525	TG 54:4;1O|TG 18:1_18:2_18:1;1O	1		IR	0.000185077	0.000648419	0.77553	0.893996		MetS	0.000778172	0.000783227	0.321242	0.566571		Prediabetes	0.000476894	0.000527473	0.36666	0.57242
ID02525	TG 54:4;1O|TG 18:1_18:2_18:1;1O	1		Age	-2.73101e-05	2.35352e-05	0.246888	0.476054		Age	-2.96896e-05	2.1984e-05	0.177867	0.388654		Age	-3.56975e-05	2.23844e-05	0.111818	0.260823
ID02525	TG 54:4;1O|TG 18:1_18:2_18:1;1O	1		Sex (Female=1)	0.000271508	0.000513282	0.597254	0.788284		Sex (Female=1)	0.00051041	0.000509585	0.317333	0.562818		Sex (Female=1)	0.000232948	0.000474061	0.62351	0.783225
ID02526	TG 54:4;2O|TG 18:1_18:1_18:2;2O	1		(Intercept)	0.0223494	0.00711388	0.00186196	0.0128823		(Intercept)	0.0218962	0.00656706	0.000962265	0.00654256		(Intercept)	0.0266249	0.00692083	0.000145954	0.00140756
ID02526	TG 54:4;2O|TG 18:1_18:1_18:2;2O	1		Intermediate	0.000323448	0.00266311	0.903419	0.960145		Pre MetS	0.00270843	0.00265257	0.308045	0.553882		Obese	-0.00117195	0.0026428	0.657758	0.808639
ID02526	TG 54:4;2O|TG 18:1_18:1_18:2;2O	1		IR	0.0013491	0.00311394	0.665174	0.833237		MetS	0.00367631	0.00375679	0.328574	0.573784		Prediabetes	0.00708601	0.00264653	0.00782505	0.037792
ID02526	TG 54:4;2O|TG 18:1_18:1_18:2;2O	1		Age	-3.36838e-05	0.000113024	0.76591	0.8886		Age	-4.75362e-05	0.000105447	0.652455	0.829489		Age	-0.000118546	0.000112311	0.292036	0.496581
ID02526	TG 54:4;2O|TG 18:1_18:1_18:2;2O	1		Sex (Female=1)	0.000977188	0.00246496	0.692092	0.84619		Sex (Female=1)	0.00173911	0.00244425	0.477319	0.709853		Sex (Female=1)	0.00049831	0.00237854	0.834198	0.918656
ID02527	TG 54:4;2O|TG 18:1_18:1_18:2;2O	1		(Intercept)	0.0107753	0.00384132	0.00538622	0.0300316		(Intercept)	0.0102113	0.00348989	0.00369509	0.0196765		(Intercept)	0.0120877	0.00358934	0.000856682	0.00626691
ID02527	TG 54:4;2O|TG 18:1_18:1_18:2;2O	1		Intermediate	-0.00162779	0.00142498	0.254304	0.484579		Pre MetS	0.000623276	0.00139904	0.656278	0.83131		Obese	-0.00108661	0.00135433	0.422998	0.627172
ID02527	TG 54:4;2O|TG 18:1_18:1_18:2;2O	1		IR	0.000822281	0.0016662	0.622046	0.805401		MetS	0.00182194	0.00198144	0.35857	0.604373		Prediabetes	0.00208868	0.00135624	0.1246	0.280578
ID02527	TG 54:4;2O|TG 18:1_18:1_18:2;2O	1		Age	7.10957e-06	6.0477e-05	0.906503	0.961322		Age	2.99915e-06	5.56162e-05	0.95703	0.98212		Age	-2.35127e-05	5.75549e-05	0.683178	0.826773
ID02527	TG 54:4;2O|TG 18:1_18:1_18:2;2O	1		Sex (Female=1)	0.00158534	0.00131895	0.2304	0.455768		Sex (Female=1)	0.00181119	0.00128917	0.161075	0.365566		Sex (Female=1)	0.00132945	0.00121891	0.276283	0.477982
ID02529	TG 54:4|TG 18:1_18:1_18:2	1		(Intercept)	0.483504	0.243079	0.0476759	0.160594		(Intercept)	0.495368	0.221927	0.0263428	0.0954064		(Intercept)	0.613463	0.228988	0.00778984	0.037658
ID02529	TG 54:4|TG 18:1_18:1_18:2	1		Intermediate	-0.0280993	0.0890179	0.752499	0.880078		Pre MetS	0.0718294	0.0881126	0.415602	0.656865		Obese	-0.0680313	0.0844526	0.421135	0.625458
ID02529	TG 54:4|TG 18:1_18:1_18:2	1		IR	-0.0480948	0.104087	0.644399	0.81991		MetS	-0.0416263	0.124792	0.738941	0.878898		Prediabetes	0.0778707	0.0845719	0.357912	0.564192
ID02529	TG 54:4|TG 18:1_18:1_18:2	1		Age	-0.000145271	0.00377798	0.969355	0.986679		Age	-0.00106861	0.00350274	0.760517	0.888772		Age	-0.0025136	0.00358898	0.484239	0.680416
ID02529	TG 54:4|TG 18:1_18:1_18:2	1		Sex (Female=1)	0.13691	0.0823944	0.0977167	0.263343		Sex (Female=1)	0.144108	0.0811928	0.0769274	0.215878		Sex (Female=1)	0.114659	0.0760081	0.132474	0.29314
ID02530	TG 54:5;1O|TG 18:1_18:2_18:2;1O	1		(Intercept)	0.0733572	0.0302933	0.0160965	0.0706115		(Intercept)	0.0749149	0.0279343	0.00772632	0.0361907		(Intercept)	0.0907964	0.0284577	0.00156982	0.0103177
ID02530	TG 54:5;1O|TG 18:1_18:2_18:2;1O	1		Intermediate	0.000936305	0.0111574	0.933182	0.972233		Pre MetS	0.0112975	0.0110266	0.306393	0.552498		Obese	-0.00625855	0.0106152	0.555914	0.736299
ID02530	TG 54:5;1O|TG 18:1_18:2_18:2;1O	1		IR	-0.0018452	0.0130461	0.887628	0.953056		MetS	0.00282141	0.0156169	0.856753	0.93851		Prediabetes	0.0184165	0.0106302	0.0842156	0.214953
ID02530	TG 54:5;1O|TG 18:1_18:2_18:2;1O	1		Age	-0.000132375	0.000473526	0.780031	0.896735		Age	-0.000260671	0.000438342	0.552508	0.767102		Age	-0.000467741	0.000451116	0.300636	0.505696
ID02530	TG 54:5;1O|TG 18:1_18:2_18:2;1O	1		Sex (Female=1)	0.0066831	0.0103272	0.51808	0.733107		Sex (Female=1)	0.00951547	0.0101607	0.349767	0.59597		Sex (Female=1)	0.00514563	0.00955381	0.590565	0.761816
ID02532	TG 54:5;1O|TG 18:1_18:2_18:2;1O	1		(Intercept)	0.0264041	0.00935821	0.00512604	0.028872		(Intercept)	0.0254391	0.00880869	0.00415861	0.0216266		(Intercept)	0.0326319	0.00902692	0.000352036	0.00300033
ID02532	TG 54:5;1O|TG 18:1_18:2_18:2;1O	1		Intermediate	-0.000206483	0.00345961	0.95245	0.979465		Pre MetS	0.00525533	0.00354263	0.139	0.330443		Obese	-0.00261404	0.00336154	0.437397	0.640576
ID02532	TG 54:5;1O|TG 18:1_18:2_18:2;1O	1		IR	-0.0012353	0.00404527	0.760315	0.885108		MetS	0.00279062	0.00501737	0.578494	0.78468		Prediabetes	0.00771168	0.00336629	0.0226628	0.0843336
ID02532	TG 54:5;1O|TG 18:1_18:2_18:2;1O	1		Age	-6.20856e-05	0.000146828	0.672736	0.837057		Age	-9.78239e-05	0.00014083	0.487827	0.718643		Age	-0.000201267	0.000142855	0.1599	0.333838
ID02532	TG 54:5;1O|TG 18:1_18:2_18:2;1O	1		Sex (Female=1)	0.000982203	0.00320219	0.759281	0.884494		Sex (Female=1)	0.00312885	0.00326442	0.338594	0.584665		Sex (Female=1)	0.000822721	0.00302541	0.785857	0.891005
ID02533	TG 54:5;2O|TG 18:1_18:1_18:3;2O	1		(Intercept)	0.012572	0.00813647	0.123455	0.306594		(Intercept)	0.00891041	0.00764605	0.244795	0.477961		(Intercept)	0.0120505	0.00730632	0.100125	0.242535
ID02533	TG 54:5;2O|TG 18:1_18:1_18:3;2O	1		Intermediate	-0.00341312	0.00306798	0.266889	0.498963		Pre MetS	0.00329564	0.00309552	0.287889	0.531407		Obese	-0.000683539	0.00276755	0.805089	0.902478
ID02533	TG 54:5;2O|TG 18:1_18:1_18:3;2O	1		IR	0.000983458	0.00358735	0.784176	0.899014		MetS	-3.7333e-06	0.00438414	0.999321	0.999824		Prediabetes	0.00599679	0.00277146	0.0312687	0.106476
ID02533	TG 54:5;2O|TG 18:1_18:1_18:3;2O	1		Age	0.000144619	0.000130207	0.267667	0.499682		Age	0.000184764	0.000123056	0.134286	0.323583		Age	9.64081e-05	0.000117612	0.413029	0.618263
ID02533	TG 54:5;2O|TG 18:1_18:1_18:3;2O	1		Sex (Female=1)	0.00297018	0.00283971	0.296499	0.529618		Sex (Female=1)	0.00354396	0.00285242	0.215041	0.440778		Sex (Female=1)	0.00284378	0.00249082	0.254484	0.45262
ID02534	TG 54:5;2O|TG 18:1_18:2_18:2;2O	1		(Intercept)	0.0239911	0.0115384	0.0385154	0.136548		(Intercept)	0.0213422	0.0109512	0.0522437	0.161489		(Intercept)	0.0258795	0.0114089	0.0240148	0.0880078
ID02534	TG 54:5;2O|TG 18:1_18:2_18:2;2O	1		Intermediate	0.000117096	0.00434214	0.978505	0.990737		Pre MetS	0.00368857	0.00442934	0.405641	0.648026		Obese	-0.000254625	0.00427164	0.952507	0.979372
ID02534	TG 54:5;2O|TG 18:1_18:2_18:2;2O	1		IR	0.000577431	0.00507719	0.909534	0.962298		MetS	-0.000668759	0.00627321	0.915173	0.963837		Prediabetes	0.0114971	0.00427767	0.00759516	0.0369443
ID02534	TG 54:5;2O|TG 18:1_18:2_18:2;2O	1		Age	0.000104807	0.000184283	0.570001	0.769261		Age	0.000124754	0.00017608	0.479176	0.71126		Age	1.65967e-05	0.000181531	0.927215	0.968882
ID02534	TG 54:5;2O|TG 18:1_18:2_18:2;2O	1		Sex (Female=1)	0.0033727	0.00401906	0.402094	0.635212		Sex (Female=1)	0.00462882	0.00408149	0.257655	0.493776		Sex (Female=1)	0.00380026	0.00384451	0.323707	0.530469
ID02535	TG 54:5;2O|TG 19:0_17:4_18:1;2O	1		(Intercept)	0.0108801	0.00299387	0.00033238	0.00317063		(Intercept)	0.0118487	0.00276545	2.46689e-05	0.000286151		(Intercept)	0.0135838	0.00323354	3.50676e-05	0.000414379
ID02535	TG 54:5;2O|TG 19:0_17:4_18:1;2O	1		Intermediate	0.000857433	0.00111854	0.443992	0.672854		Pre MetS	0.00100911	0.00112035	0.368464	0.613953		Obese	0.000311835	0.00123166	0.8003	0.899773
ID02535	TG 54:5;2O|TG 19:0_17:4_18:1;2O	1		IR	-0.000283357	0.00130789	0.828639	0.923234		MetS	0.000881606	0.00158673	0.578889	0.784772		Prediabetes	0.00403994	0.0012334	0.0011781	0.0081679
ID02535	TG 54:5;2O|TG 19:0_17:4_18:1;2O	1		Age	-4.58796e-05	4.74715e-05	0.334655	0.569634		Age	-7.13794e-05	4.45372e-05	0.110052	0.279875		Age	-0.000108169	5.23417e-05	0.0396269	0.126163
ID02535	TG 54:5;2O|TG 19:0_17:4_18:1;2O	1		Sex (Female=1)	-0.00107117	0.00103531	0.30174	0.535085		Sex (Female=1)	-0.00109346	0.00103236	0.290367	0.53442		Sex (Female=1)	-0.00154582	0.0011085	0.164192	0.339857
ID02536	TG 54:5;O2|TG 10:0_10:0_18:3;O(FA 16:1)	1		(Intercept)	0.00948405	0.00265436	0.000416089	0.00380268		(Intercept)	0.00860318	0.00255215	0.000846859	0.00590532		(Intercept)	0.00981273	0.00251243	0.000116054	0.0011667
ID02536	TG 54:5;O2|TG 10:0_10:0_18:3;O(FA 16:1)	1		Intermediate	-0.000839762	0.00100441	0.403832	0.636931		Pre MetS	0.00103429	0.00103152	0.316818	0.562055		Obese	-0.000230017	0.000967643	0.812269	0.906163
ID02536	TG 54:5;O2|TG 10:0_10:0_18:3;O(FA 16:1)	1		IR	-0.000126938	0.00117444	0.914007	0.964676		MetS	-0.000113965	0.00146093	0.937873	0.974356		Prediabetes	0.00213079	0.000969011	0.0286432	0.100076
ID02536	TG 54:5;O2|TG 10:0_10:0_18:3;O(FA 16:1)	1		Age	-4.77665e-06	4.26278e-05	0.910861	0.962953		Age	1.88426e-06	4.10061e-05	0.96338	0.984373		Age	-2.28986e-05	4.11219e-05	0.578046	0.753208
ID02536	TG 54:5;O2|TG 10:0_10:0_18:3;O(FA 16:1)	1		Sex (Female=1)	0.000424475	0.000929674	0.648327	0.822024		Sex (Female=1)	0.000810424	0.000950513	0.394549	0.639276		Sex (Female=1)	0.000559873	0.000870887	0.520793	0.708958
ID02537	TG 54:5|TG 18:1_18:2_18:2	1		(Intercept)	1.04984	0.474235	0.0276597	0.10749		(Intercept)	0.980431	0.432208	0.0240116	0.0886818		(Intercept)	1.12289	0.439836	0.0111738	0.0496462
ID02537	TG 54:5|TG 18:1_18:2_18:2	1		Intermediate	-0.0492881	0.172612	0.775442	0.893996		Pre MetS	0.107127	0.169004	0.526643	0.748961		Obese	-0.129233	0.16077	0.422124	0.626368
ID02537	TG 54:5|TG 18:1_18:2_18:2	1		IR	-0.135635	0.201833	0.502132	0.720355		MetS	-0.11297	0.239357	0.63729	0.8216		Prediabetes	0.120146	0.160997	0.456092	0.656859
ID02537	TG 54:5|TG 18:1_18:2_18:2	1		Age	0.000175813	0.00732578	0.98087	0.991707		Age	-0.00145884	0.00671841	0.828245	0.925977		Age	-0.00428214	0.00683223	0.531295	0.717163
ID02537	TG 54:5|TG 18:1_18:2_18:2	1		Sex (Female=1)	0.192229	0.159769	0.229938	0.455281		Sex (Female=1)	0.204405	0.155731	0.190335	0.405806		Sex (Female=1)	0.173274	0.144694	0.232046	0.426548
ID02538	TG 54:6;1O|TG 18:2_18:2_18:2;1O	1		(Intercept)	0.0721855	0.026543	0.00694981	0.0366696		(Intercept)	0.0748568	0.0243796	0.00233219	0.0135536		(Intercept)	0.0906221	0.0251892	0.000375233	0.0031475
ID02538	TG 54:6;1O|TG 18:2_18:2_18:2;1O	1		Intermediate	0.00406163	0.00985822	0.680655	0.841152		Pre MetS	0.00830534	0.0097297	0.394002	0.638778		Obese	-0.00706956	0.00966642	0.465133	0.665698
ID02538	TG 54:6;1O|TG 18:2_18:2_18:2;1O	1		IR	-0.00192296	0.0115271	0.867632	0.943308		MetS	0.00525612	0.01378	0.703153	0.857693		Prediabetes	0.0208738	0.00968009	0.0318468	0.107891
ID02538	TG 54:6;1O|TG 18:2_18:2_18:2;1O	1		Age	-0.000113121	0.00041839	0.787074	0.900355		Age	-0.000263731	0.000386785	0.495856	0.724675		Age	-0.00056819	0.000410794	0.167643	0.344423
ID02538	TG 54:6;1O|TG 18:2_18:2_18:2;1O	1		Sex (Female=1)	0.00368639	0.00912471	0.686524	0.844395		Sex (Female=1)	0.00640051	0.0089656	0.475844	0.708669		Sex (Female=1)	0.00363492	0.00869987	0.676381	0.821864
ID02539	TG 54:6;1O|TG 18:2_18:2_18:2;1O	1		(Intercept)	0.0460241	0.0143667	0.00151616	0.0107995		(Intercept)	0.0424318	0.0132986	0.00156912	0.00981257		(Intercept)	0.0516353	0.013539	0.000166027	0.00157427
ID02539	TG 54:6;1O|TG 18:2_18:2_18:2;1O	1		Intermediate	-0.000107959	0.00529217	0.983739	0.992641		Pre MetS	0.00702701	0.00530517	0.186322	0.399887		Obese	-0.00519201	0.00502672	0.302488	0.507718
ID02539	TG 54:6;1O|TG 18:2_18:2_18:2;1O	1		IR	-0.00321051	0.00618805	0.604297	0.793727		MetS	0.00223473	0.00751364	0.766348	0.892203		Prediabetes	0.0111667	0.00503382	0.0272788	0.0965231
ID02539	TG 54:6;1O|TG 18:2_18:2_18:2;1O	1		Age	-0.000133169	0.000224603	0.553727	0.758852		Age	-0.0001965	0.000210897	0.352221	0.598053		Age	-0.000352242	0.00021362	0.100208	0.242568
ID02539	TG 54:6;1O|TG 18:2_18:2_18:2;1O	1		Sex (Female=1)	0.000997316	0.0048984	0.838815	0.928712		Sex (Female=1)	0.00333746	0.00488854	0.495315	0.724651		Sex (Female=1)	7.71221e-05	0.00452409	0.98641	0.99308
ID02540	TG 54:6;2O|TG 18:1_18:2_18:3;2O	1		(Intercept)	0.00516113	0.011119	0.64289	0.819122		(Intercept)	0.00260409	0.0104635	0.803629	0.91214		(Intercept)	0.00502159	0.0107704	0.641381	0.796624
ID02540	TG 54:6;2O|TG 18:1_18:2_18:3;2O	1		Intermediate	-0.00290493	0.00406477	0.475421	0.697639		Pre MetS	0.000679471	0.00423801	0.87273	0.944615		Obese	-0.00213083	0.00399761	0.59441	0.764571
ID02540	TG 54:6;2O|TG 18:1_18:2_18:3;2O	1		IR	-0.00657365	0.00475287	0.167751	0.372134		MetS	-0.0061943	0.00600223	0.302901	0.548928		Prediabetes	0.00512157	0.00400326	0.20176	0.389723
ID02540	TG 54:6;2O|TG 18:1_18:2_18:3;2O	1		Age	0.00035334	0.000172512	0.0414818	0.144631		Age	0.000395318	0.000168474	0.0196008	0.0761201		Age	0.000316013	0.000169886	0.0638408	0.177529
ID02540	TG 54:6;2O|TG 18:1_18:2_18:3;2O	1		Sex (Female=1)	0.00626038	0.00376232	0.09725	0.262619		Sex (Female=1)	0.0058381	0.00390519	0.135973	0.326285		Sex (Female=1)	0.00577622	0.00359789	0.109444	0.256946
ID02541	TG 54:6;2O|TG 18:2_18:2_18:2;2O	1		(Intercept)	0.0169594	0.0047944	0.000473741	0.00423336		(Intercept)	0.017037	0.00448344	0.00017511	0.00155849		(Intercept)	0.0207234	0.00462523	1.0591e-05	0.000144889
ID02541	TG 54:6;2O|TG 18:2_18:2_18:2;2O	1		Intermediate	-0.000119162	0.00181854	0.947802	0.977716		Pre MetS	0.00116452	0.00183161	0.525395	0.747987		Obese	-0.00250847	0.00177477	0.158571	0.331956
ID02541	TG 54:6;2O|TG 18:2_18:2_18:2;2O	1		IR	0.000393505	0.00212639	0.853319	0.936604		MetS	0.00223725	0.00259408	0.389129	0.63405		Prediabetes	0.00368938	0.00177728	0.038756	0.124106
ID02541	TG 54:6;2O|TG 18:2_18:2_18:2;2O	1		Age	-6.19489e-05	7.718e-05	0.422862	0.653626		Age	-7.42609e-05	7.2812e-05	0.308595	0.55436		Age	-0.000132237	7.54224e-05	0.0805711	0.208336
ID02541	TG 54:6;2O|TG 18:2_18:2_18:2;2O	1		Sex (Female=1)	0.00104361	0.00168323	0.535763	0.745671		Sex (Female=1)	0.00159198	0.00168777	0.34631	0.592157		Sex (Female=1)	0.000898076	0.00159731	0.574369	0.750418
ID02544	TG 54:6|TG 18:1_18:2_18:3	1		(Intercept)	1.14842	0.592764	0.0537138	0.174189		(Intercept)	1.1684	0.512728	0.0233797	0.0868968		(Intercept)	1.2966	0.52688	0.0144201	0.0605132
ID02544	TG 54:6|TG 18:1_18:2_18:3	1		Intermediate	-0.0107584	0.222083	0.961398	0.983762		Pre MetS	0.048722	0.201574	0.809171	0.915855		Obese	-0.200674	0.194829	0.303837	0.509209
ID02544	TG 54:6|TG 18:1_18:2_18:3	1		IR	-0.196013	0.259678	0.450991	0.677687		MetS	-0.133745	0.285486	0.639779	0.822582		Prediabetes	0.106429	0.195105	0.585814	0.75864
ID02544	TG 54:6|TG 18:1_18:2_18:3	1		Age	-0.000811673	0.00942534	0.931436	0.971354		Age	-0.0025404	0.00801317	0.751442	0.884324		Age	-0.00570944	0.00827965	0.490993	0.686201
ID02544	TG 54:6|TG 18:1_18:2_18:3	1		Sex (Female=1)	0.170735	0.205558	0.40692	0.639541		Sex (Female=1)	0.137	0.185744	0.461346	0.694899		Sex (Female=1)	0.148588	0.175348	0.397453	0.60271
ID02545	TG 54:7;1O|TG 18:2_18:2_18:3;1O	1		(Intercept)	0.031321	0.0102592	0.0024862	0.0162602		(Intercept)	0.0289154	0.00906529	0.0015745	0.00983172		(Intercept)	0.0393867	0.00957891	5.06909e-05	0.000571511
ID02545	TG 54:7;1O|TG 18:2_18:2_18:3;1O	1		Intermediate	0.00153854	0.00382385	0.687735	0.844792		Pre MetS	0.00156521	0.00364258	0.667722	0.83763		Obese	-0.00550343	0.00364223	0.131836	0.292261
ID02545	TG 54:7;1O|TG 18:2_18:2_18:3;1O	1		IR	-0.00506422	0.00447117	0.258345	0.489189		MetS	-0.00243727	0.00515893	0.636957	0.821501		Prediabetes	0.00556902	0.00364737	0.127847	0.285514
ID02545	TG 54:7;1O|TG 18:2_18:2_18:3;1O	1		Age	-8.53115e-05	0.000162287	0.599529	0.789809		Age	-9.47082e-05	0.000144803	0.513581	0.73877		Age	-0.000230401	0.000154784	0.137656	0.300591
ID02545	TG 54:7;1O|TG 18:2_18:2_18:3;1O	1		Sex (Female=1)	0.00252426	0.00353933	0.47632	0.698274		Sex (Female=1)	0.00158678	0.00335651	0.636736	0.821501		Sex (Female=1)	0.000987038	0.00327804	0.763541	0.878006
ID02547	TG 54:7;1O|TG 18:2_18:2_18:3;1O	1		(Intercept)	0.0232562	0.0074645	0.00202864	0.0138335		(Intercept)	0.0225088	0.00665768	0.000817948	0.00573385		(Intercept)	0.0277519	0.00721083	0.00014506	0.00140098
ID02547	TG 54:7;1O|TG 18:2_18:2_18:3;1O	1		Intermediate	0.000787328	0.00284483	0.782173	0.897671		Pre MetS	0.00097608	0.00271777	0.719737	0.867318		Obese	-0.00239285	0.00274303	0.38372	0.589962
ID02547	TG 54:7;1O|TG 18:2_18:2_18:3;1O	1		IR	-0.00274473	0.00332642	0.410008	0.642211		MetS	-0.000651142	0.00384914	0.86578	0.942176		Prediabetes	0.0055621	0.00274691	0.0437642	0.135247
ID02547	TG 54:7;1O|TG 18:2_18:2_18:3;1O	1		Age	-6.04076e-05	0.000120737	0.617244	0.80251		Age	-6.46025e-05	0.00010804	0.550321	0.765428		Age	-0.000151731	0.00011657	0.194041	0.380175
ID02547	TG 54:7;1O|TG 18:2_18:2_18:3;1O	1		Sex (Female=1)	0.00134238	0.00263316	0.610599	0.798605		Sex (Female=1)	0.000926383	0.00250433	0.711708	0.862411		Sex (Female=1)	0.000404968	0.00246875	0.869812	0.936959
ID02548	TG 54:7;2O|TG 18:2_18:2_18:3;2O	1		(Intercept)	0.0128562	0.00398739	0.00141445	0.0102399		(Intercept)	0.0114457	0.00372099	0.00229075	0.0133326		(Intercept)	0.0136241	0.00375369	0.000333524	0.00286094
ID02548	TG 54:7;2O|TG 18:2_18:2_18:3;2O	1		Intermediate	-0.000758226	0.00148865	0.61092	0.798867		Pre MetS	0.000133384	0.00148072	0.928283	0.970711		Obese	-0.00217135	0.00139446	0.120493	0.273791
ID02548	TG 54:7;2O|TG 18:2_18:2_18:3;2O	1		IR	-0.00277627	0.00174065	0.111861	0.287395		MetS	-0.00117206	0.00209712	0.576653	0.783955		Prediabetes	0.00105813	0.00139643	0.449202	0.650825
ID02548	TG 54:7;2O|TG 18:2_18:2_18:3;2O	1		Age	1.78615e-05	6.31792e-05	0.777609	0.895269		Age	2.93631e-05	5.8863e-05	0.618258	0.810059		Age	-8.55285e-07	5.92605e-05	0.988494	0.994113
ID02548	TG 54:7;2O|TG 18:2_18:2_18:3;2O	1		Sex (Female=1)	0.0015046	0.00137788	0.275796	0.507574		Sex (Female=1)	0.00125315	0.00136443	0.359123	0.604997		Sex (Female=1)	0.00111674	0.00125503	0.374279	0.579814
ID02550	TG 54:7|TG 18:2_18:2_18:3	1		(Intercept)	0.257558	0.197086	0.192353	0.407231		(Intercept)	0.234776	0.162041	0.148415	0.345219		(Intercept)	0.308293	0.166123	0.0644581	0.178796
ID02550	TG 54:7|TG 18:2_18:2_18:3	1		Intermediate	0.00343218	0.0755878	0.963816	0.984599		Pre MetS	-0.005979	0.0668253	0.928766	0.971134		Obese	-0.0662732	0.0639732	0.301056	0.50621
ID02550	TG 54:7|TG 18:2_18:2_18:3	1		IR	-0.063674	0.0883836	0.471869	0.695442		MetS	-0.0331658	0.0946437	0.726262	0.87179		Prediabetes	0.00431606	0.0640636	0.946331	0.976881
ID02550	TG 54:7|TG 18:2_18:2_18:3	1		Age	-0.000418508	0.003208	0.896299	0.956839		Age	-0.000588547	0.00265651	0.824815	0.924824		Age	-0.00140838	0.00271866	0.604811	0.771419
ID02550	TG 54:7|TG 18:2_18:2_18:3	1		Sex (Female=1)	0.0282793	0.0699636	0.686377	0.844395		Sex (Female=1)	0.00993801	0.0615773	0.871894	0.944184		Sex (Female=1)	0.0194243	0.0575764	0.736077	0.859814
ID02551	TG 54:8;1O|TG 18:2_18:3_18:3;1O	1		(Intercept)	0.0128144	0.00379207	0.000831175	0.00671314		(Intercept)	0.011686	0.00343916	0.000770424	0.00546421		(Intercept)	0.0138339	0.00357026	0.000131019	0.00128596
ID02551	TG 54:8;1O|TG 18:2_18:3_18:3;1O	1		Intermediate	-0.000240775	0.0014341	0.86679	0.942966		Pre MetS	-0.00021864	0.00136519	0.872868	0.944615		Obese	-0.00213451	0.00137074	0.120475	0.273791
ID02551	TG 54:8;1O|TG 18:2_18:3_18:3;1O	1		IR	-0.00261216	0.00167687	0.120432	0.302052		MetS	-0.00188815	0.0019335	0.329579	0.575008		Prediabetes	0.000687969	0.00137268	0.616605	0.77918
ID02551	TG 54:8;1O|TG 18:2_18:3_18:3;1O	1		Age	-2.67566e-06	6.08641e-05	0.964967	0.98472		Age	8.01494e-06	5.42705e-05	0.88269	0.949368		Age	-2.59254e-05	5.82523e-05	0.656601	0.807771
ID02551	TG 54:8;1O|TG 18:2_18:3_18:3;1O	1		Sex (Female=1)	0.0014397	0.00132739	0.279037	0.511016		Sex (Female=1)	0.000753654	0.00125798	0.549558	0.764935		Sex (Female=1)	0.000807722	0.00123368	0.513144	0.703005
ID02552	TG 54:8;1O|TG 18:2_18:3_18:3;1O	1		(Intercept)	0.00859787	0.00211463	6.24082e-05	0.000764069		(Intercept)	0.00842551	0.00197527	2.67387e-05	0.000307471		(Intercept)	0.00909124	0.00208282	1.75074e-05	0.000226208
ID02552	TG 54:8;1O|TG 18:2_18:3_18:3;1O	1		Intermediate	0.000537362	0.000806947	0.506017	0.72327		Pre MetS	5.59679e-05	0.000808133	0.944832	0.976854		Obese	-0.000702265	0.000787108	0.372993	0.578433
ID02552	TG 54:8;1O|TG 18:2_18:3_18:3;1O	1		IR	-0.00197792	0.000943551	0.0369675	0.132547		MetS	-0.000967749	0.00114455	0.398486	0.642204		Prediabetes	0.00120852	0.000788221	0.12627	0.283042
ID02552	TG 54:8;1O|TG 18:2_18:3_18:3;1O	1		Age	-1.98053e-05	3.42474e-05	0.563531	0.765324		Age	-1.70495e-05	3.21257e-05	0.596011	0.794961		Age	-3.5214e-05	3.34497e-05	0.293302	0.497841
ID02552	TG 54:8;1O|TG 18:2_18:3_18:3;1O	1		Sex (Female=1)	0.000502215	0.000746906	0.501893	0.720247		Sex (Female=1)	0.000312387	0.000744668	0.675151	0.841244		Sex (Female=1)	0.000308776	0.000708404	0.663239	0.812892
ID02556	TG 54:8|TG 18:2_18:3_18:3	1		(Intercept)	0.0963967	0.0623584	0.123283	0.306417		(Intercept)	0.0803189	0.053753	0.136165	0.326428		(Intercept)	0.106509	0.0549595	0.0535643	0.15684
ID02556	TG 54:8|TG 18:2_18:3_18:3	1		Intermediate	-0.00112947	0.0233424	0.961443	0.983762		Pre MetS	0.000293819	0.0214052	0.989057	0.994208		Obese	-0.0222451	0.0204187	0.276827	0.478415
ID02556	TG 54:8|TG 18:2_18:3_18:3	1		IR	-0.0195664	0.0272939	0.474054	0.697126		MetS	-0.0064792	0.0303158	0.830907	0.927382		Prediabetes	0.000194337	0.0204475	0.992423	0.99659
ID02556	TG 54:8|TG 18:2_18:3_18:3	1		Age	-0.000133227	0.000990668	0.893119	0.955859		Age	-8.52603e-05	0.00085092	0.920254	0.966677		Age	-0.000332826	0.000867732	0.701576	0.837977
ID02556	TG 54:8|TG 18:2_18:3_18:3	1		Sex (Female=1)	0.0133673	0.0216056	0.536627	0.746596		Sex (Female=1)	0.00990756	0.0197242	0.615819	0.808152		Sex (Female=1)	0.0133729	0.018377	0.467365	0.667664
ID02557	TG 54:9|TG 18:3_18:3_18:3	1		(Intercept)	0.0285111	0.0126609	0.0251122	0.100313		(Intercept)	0.0248718	0.0116855	0.0341129	0.117487		(Intercept)	0.0319369	0.0124559	0.0108327	0.0484441
ID02557	TG 54:9|TG 18:3_18:3_18:3	1		Intermediate	-0.00073198	0.0047594	0.877882	0.947884		Pre MetS	-0.00119589	0.0046686	0.798006	0.909938		Obese	-0.0091159	0.00466572	0.0516508	0.152822
ID02557	TG 54:9|TG 18:3_18:3_18:3	1		IR	-0.00699735	0.00556509	0.209681	0.430056		MetS	-0.00217938	0.00661206	0.741926	0.879836		Prediabetes	-0.00251932	0.00467232	0.590147	0.761507
ID02557	TG 54:9|TG 18:3_18:3_18:3	1		Age	-2.98362e-05	0.000201992	0.882679	0.950706		Age	2.70989e-05	0.000185591	0.884008	0.949707		Age	-3.64625e-05	0.000198279	0.85422	0.929166
ID02557	TG 54:9|TG 18:3_18:3_18:3	1		Sex (Female=1)	0.00569326	0.00440527	0.197305	0.413754		Sex (Female=1)	0.00449919	0.00430196	0.296471	0.541282		Sex (Female=1)	0.00555031	0.00419919	0.187253	0.371039
ID02558	TG 54:9|TG 18:3_18:3_18:3	1		(Intercept)	0.0265432	0.0113472	0.0200371	0.0836635		(Intercept)	0.0219488	0.0105863	0.0389926	0.129878		(Intercept)	0.0273416	0.0111744	0.0149845	0.0622371
ID02558	TG 54:9|TG 18:3_18:3_18:3	1		Intermediate	-0.00226075	0.00429804	0.599312	0.789809		Pre MetS	0.00101302	0.00428589	0.813314	0.918414		Obese	-0.00720125	0.00418509	0.0863341	0.218886
ID02558	TG 54:9|TG 18:3_18:3_18:3	1		IR	-0.00547551	0.00502564	0.276874	0.50881		MetS	0.00129227	0.00607004	0.831555	0.927653		Prediabetes	-0.00278063	0.004191	0.507534	0.698951
[truncated: 12,824 more rows]

## Sheet: Supplementary Table 8
Supplementary Table 8. Correlations between fecal lipid metabolites and clinical markers
[truncated: 2,658 more rows]
[truncated: 11 more columns]

## Sheet: Supplementary Table 9
Supplementary Table 9. Associations between fecal carbohydrate metabolites and HOMA-IR in TwinUK cohort
[truncated: 206 more rows]

[truncated: 19 more sheets: Supplementary Table 10, Supplementary Table 11, Supplementary Table 12, Supplementary Table 13, Supplementary Table 14, Supplementary Table 15, Supplementary Table 16, Supplementary Table 17, Supplementary Table 18, Supplementary Table 19, Supplementary Table 20, Supplementary Table 21, Supplementary Table 22, Supplementary Table 23, Supplementary Table 24, Supplementary Table 25, Supplementary Table 26, Supplementary Table 27, Supplementary Table 28]
