# Supplementary material for: Gut microbial carbohydrate metabolism contributes to insulin resistance
Source: Nature. 2023 Aug 30;621(7978):389–95. doi: 10.1038/s41586-023-06466-x (PMC10499599; doi:10.1038/s41586-023-06466-x)
Supplement: Supplementary file 4 — Source Data Fig. 1 [file 41586_2023_6466_MOESM4_ESM.xlsx]

## Sheet: a
No	Group	AUC		Stats
5	Metabo	0.824859		Kruskal-Wallis Test
10	Metabo	0.879237		chi-squared = 28.775, df = 3, p-value = 2.497e-06
15	Metabo	0.850282
20	Metabo	0.856638		Dunn's post-hoc test
25	Metabo	0.853107		Z	P	comparisons
30	Metabo	0.875706		-4.7627	9.55108e-07	16S - Metabo
35	Metabo	0.826977		-4.38015	5.92983e-06	16S - Metabo+KO
40	Metabo	0.83404		0.382546	0.351028	Metabo - Metabo+KO
45	Metabo	0.837571		-2.33353	0.00981015	16S - KO
50	Metabo	0.844633		2.42917	0.00756677	Metabo - KO
5	KO	0.675325		2.04662	0.0203476	Metabo+KO - KO
10	KO	0.76461
15	KO	0.776786
20	KO	0.784903
25	KO	0.762987
30	KO	0.757305
35	KO	0.787338
40	KO	0.856331
45	KO	0.809253
50	KO	0.720779
5	16S	0.666667
10	16S	0.521893
15	16S	0.556497
20	16S	0.595339
25	16S	0.552966
30	16S	0.56709
35	16S	0.607345
40	16S	0.583333
45	16S	0.586158
50	16S	0.540254
5	Metabo+KO	0.733988
10	Metabo+KO	0.802169
15	Metabo+KO	0.860537
20	Metabo+KO	0.853306
25	Metabo+KO	0.856921
30	Metabo+KO	0.867252
35	Metabo+KO	0.831095
40	Metabo+KO	0.839876
45	Metabo+KO	0.854339
50	Metabo+KO	0.823864
