# Supplementary material for: Gut microbial carbohydrate metabolism contributes to insulin resistance
Source: Nature. 2023 Aug 30;621(7978):389–95. doi: 10.1038/s41586-023-06466-x (PMC10499599; doi:10.1038/s41586-023-06466-x)
Supplement: Supplementary file 5 — Source Data Fig. 4 [file 41586_2023_6466_MOESM5_ESM.xlsx]

## Sheet: a
Group	Number	BG	Mean	SD		Stats
AI	1	143	139.8	12.2458		Kruskal-Wallis Test
AI	2	136				chi-squared = 18.332, df = 7, p-value = 0.01056
AI	3	138
AI	4	152				Dunn's post-hoc test
AI	5	160				*Comparisons between Vehicle group are shown.
AI	6	133
AI	7	112				Z	P value	comparisons
AI	8	149				-3.06012	0.00110625	AF-Vehicle
AI	9	138				-3.12345	0.000893709	AI-Vehicle
AI	10	137				-1.9917	0.023202	BT-Vehicle
AF	1	122	142.6	26.0469		-0.519861	0.30158	BX-Vehicle
AF	2	127				-0.870838	0.191921	CS-Vehicle
AF	3	120				-0.440608	0.329748	FP-Vehicle
AF	4	127				-0.157562	0.437401	PM-Vehicle
AF	5	118
AF	6	168
AF	7	139
AF	8	168
AF	9	136
AF	10	201
BX	1	163	172.2	29.2397
BX	2	128
BX	3	208
BX	4	161
BX	5	201
BT	1	122	147	24.2322
BT	2	176
BT	3	124
BT	4	137
BT	5	176
FP	1	151	170.4	23.2086
FP	2	164
FP	3	142
FP	4	197
FP	5	198
PM	1	219	177.6	24.6463
PM	2	165
PM	3	190
PM	4	148
PM	5	166
CS	1	138	162.4	12.8468
CS	2	170
CS	3	170
CS	4	161
CS	5	173
Vehicle	1	177	176.833	23.4302
Vehicle	2	171
Vehicle	3	197
Vehicle	4	189
Vehicle	5	171
Vehicle	6	132
Vehicle	7	190
Vehicle	8	192
Vehicle	9	177
Vehicle	10	135
Vehicle	11	172
Vehicle	12	219

## Sheet: b, c
Group	Number	0	20	40	60	80	AUC		Stats (Fig. 4b)
Vehicle	1	183	137	124	125	127	180.333		Univariate Type III Repeated-Measures ANOVA Assuming Sphericity
Vehicle	2	178	103	115	104	125	157.833			Sum Sq	num Df	Error SS	den Df	F value	Pr (>F)
Vehicle	3	181	88	98	82	104	136.833		(Intercept)	1207801	1	6340.9	16	3047.66	<2.00E-16
Vehicle	4	179	113	99	99	119	153.333		Group	7136	3	6340.9	16	6.0022	0.00611
Vehicle	5	200	146	86	87	86	154		Time	92027	4	11890.3	64	123.834	<2.00E-16
AI	1	164	89	75	57	69	112.5		Group:Time	3313	12	11890.3	64	1.4859	0.15292
AI	2	151	90	93	71	68	121.167
AI	3	192	105	89	91	87	141.5
AI	4	167	85	86	87	99	130.333		Stats (Fig. 4c)
AI	5	192	76	80	76	69	120.833		Kruskal-Wallis Test
AF	1	179	96	81	88	88	132.833		chi-squared = 8.7371, df = 3, p-value = 0.033
AF	2	184	106	82	71	81	130.5
AF	3	160	112	114	65	84	137.667		Dunn's post-hoc test
AF	4	177	100	106	82	102	142.5		Z	P value	comparisons
AF	5	140	112	92	103	93	141.167		1.49666	0.0672405	AF-AI
BT	1	166	156	98	98	106	162.667		0.267261	0.394634	AF-BT
BT	2	142	87	89	90	84	126.333		-1.2294	0.109461	AI-BT
BT	3	153	72	77	102	99	125.667		-1.44321	0.0744806	AF-Vehicle
BT	4	164	106	94	97	107	144.167		-2.93987	0.00164173	AI-Vehicle
BT	5	143	93	84	89	100	129.167		-1.71047	0.0435893	BT-Vehicle

## Sheet: d
Group	Number	AUC	Fructose	Glucose	Mannose
Vehicle	1	204.5	0.125604	1.76014	-0.0134312
Vehicle	2	244.75	0.311322	1.82609	0.126228
Vehicle	3	251.625	0.288393	1.81168	0.110658
Vehicle	4	237.125	0.357357	1.83695	0.0986539
Vehicle	5	195.75	0.0218989	1.4242	-0.174424
Vehicle	6	270.25	0.125765	1.69943	0.0396366
Vehicle	7	209	0.21122	1.60903	-0.0433202
Vehicle	8	220.75	0.326706	1.70713	0.0855995
AI	1	194.5	-0.0463387	1.43542	-0.399466
AI	2	220.25	0.208649	1.62417	-0.131417
AI	3	170.875	-0.117248	1.35619	-0.429365
AI	4	237.875	0.323282	1.70527	0.153895
AI	5	132.875	-0.142014	1.44456	-0.419818
AI	6	162.125	0.116135	1.82209	-0.0826138
AI	7	178	-0.00597754	1.54765	-0.201507
AI	8	219.125	0.185826	1.5218	-0.0531286
*Cecal concentration (log10[nmol/mg])
