# Supplementary material for: Gut microbial carbohydrate metabolism contributes to insulin resistance
Source: Nature. 2023 Aug 30;621(7978):389–95. doi: 10.1038/s41586-023-06466-x (PMC10499599; doi:10.1038/s41586-023-06466-x)
Supplement: Supplementary file 6 — Source Data Extended Data Fig. 5 [file 41586_2023_6466_MOESM6_ESM.xlsx]

## Sheet: g
Genus	P value	Padj	Significance	A	B	C	D
Prevotella	5.19649e-07	1.81877e-06	Sig	0.487958	2.71935	0.453395	0.0125921
Bilophila	3.63503e-05	5.65449e-05	Sig	0.597329	0.781196	2.18239	0.774844
Enterobacter	0.000107094	0.000156301	Sig	0.228268	0.362167	0.610036	6.044
Subdoligranulum	0.294853	0.305774	No sig	0.915298	1.15141	1.04863	0.724624
Lactobacillus	0.00561097	0.00654614	Sig	0.443768	2.01852	0.979813	0.456005
Anaerostipes	0.01435	0.016072	Sig	0.887673	0.515152	0.669745	2.86401
Ruminococcus	2.81044e-06	7.86924e-06	Sig	1.22733	0.816087	0.798048	0.997738
Clostridium	0.318693	0.318693	No sig	1.06787	0.898994	0.93638	1.07819
Coriobacterium	2.95298e-05	4.93773e-05	Sig	0.843553	1.97035	0.605071	0.511049
Collinsella	1.20273e-05	2.2451e-05	Sig	1.0649	1.69166	0.608968	0.500201
Coprococcus	8.36976e-06	1.80272e-05	Sig	0.910295	1.58486	0.439992	0.923539
Bifidobacterium	0.000202175	0.000269567	Sig	1.25084	1.14437	0.654905	0.761593
Eubacterium	1.96276e-08	1.37393e-07	Sig	1.20105	1.32882	0.522973	0.544974
Rothia	0.179862	0.193697	No sig	0.74881	1.78463	0.944444	0.84632
Actinomyces	2.68711e-07	1.07484e-06	Sig	0.534243	1.66925	1.18008	1.05298
Streptococcus	0.000886836	0.0011287	Sig	0.589373	1.15635	0.692969	2.8761
Lachnospira	1.12593e-08	1.22966e-07	Sig	0.499701	0.669273	2.46308	0.235806
Flavonifractor	4.73146e-08	2.64962e-07	Sig	0.819147	0.437552	1.95696	0.807787
Phascolarctobacterium	0.000966625	0.00117676	Sig	0.643885	0.739325	2.14948	0.593904
Alistipes	2.99791e-05	4.93773e-05	Sig	0.834288	0.557049	2.05342	0.286482
Parabacteroides	1.31749e-08	1.22966e-07	Sig	0.834819	0.461295	1.99436	0.404934
Faecalibacterium	4.08435e-06	1.03965e-05	Sig	0.976891	0.765756	1.32049	0.539419
Roseburia	9.49656e-06	1.89931e-05	Sig	0.81948	0.657948	1.75937	0.765678
Bacteroides	2.95223e-19	8.26623e-18	Sig	0.879607	0.410017	2.06086	0.561236
Robinsoniella	6.3749e-06	1.48748e-05	Sig	0.424323	0.369137	2.34156	2.10777
Eggerthella	2.12206e-06	6.60195e-06	Sig	0.568387	0.643381	0.813034	3.85224
Dorea	0.000111644	0.000156301	Sig	0.922976	1.02443	0.688763	1.83013
Blautia	1.90622e-07	8.89567e-07	Sig	0.760607	0.909114	0.900743	2.26412
*Kruskal-Wallis test were used to test significance among the four clusters.
*The P values were corrected by the Benjamini-Hochberg procedure .
