# Supplementary material for: Gut microbial carbohydrate metabolism contributes to insulin resistance
Source: Nature. 2023 Aug 30;621(7978):389–95. doi: 10.1038/s41586-023-06466-x (PMC10499599; doi:10.1038/s41586-023-06466-x)
Supplement: Supplementary file 7 — Source Data Extended Data Fig. 9 [file 41586_2023_6466_MOESM7_ESM.xlsx]

## Sheet: a
Group	Baseline Body mass (g)	Body mass change (g)		Stats (ANCOVA, main panel)
Vehicle	27.76	6.62		term	df.residual	rss	df	sumsq	statistic	p.value
Vehicle	26.46	6.3		1 BodyMassChange ~ Baseline	49	78.4	NA	NA		NA
Vehicle	27.1	7.35		2 BodyMassChange ~ Group + Baseline	48	71	1	7.34	4.96	0.0307
Vehicle	24.93	6.42
Vehicle	26.32	7.2		Stats (Unadjusted linear regression, right panel)
Vehicle	27.55	8.02			Df	Sum Sq	Mean Sq	F value	Pr(>F)
Vehicle	26.23	7.12		Group	1	8.94	8.935	4.552	0.0379
Vehicle	26.81	6.22		Residual	49	96.19	1.963
AI	26.07	3.27
AI	28.77	5.69
AI	25.66	3.39
AI	29.37	6.95
AI	27.44	7.31
AI	26.3	8.42
AI	27.48	6.49
AI	25.89	5.18
AI	26.518	2.842
AI	25.192	4.766
AI	25.302	3.635
AI	27.089	5.308
AI	25.784	3.507
AI	25.126	6.007
AI	24.936	4.865
AI	24.432	4.497
Vehicle	28.369	5.747
Vehicle	25.005	4.486
Vehicle	28.05	6.792
Vehicle	26.277	4.93
Vehicle	22.957	4.298
AI	28.905	4.951
AI	25.535	3.308
AI	24.568	3.351
AI	24.722	2.953
AI	24.797	4.015
AI	26.184	4.111
AI	24.804	4.674
AI	24.799	5.74
AI	26.384	3.313
AI	23.976	3.072
Vehicle	27.598	4.518
Vehicle	28.592	5.793
Vehicle	25.073	3.349
Vehicle	26.727	3.65
Vehicle	24.637	5.119
Vehicle	24.588	4.774
Vehicle	27.773	5.585
Vehicle	26.64	5.937
Vehicle	23.866	3.343
Vehicle	25.368	5.519
Vehicle	22.73	3.818
Vehicle	26.741	4.962

## Sheet: b
Group	TG	Mean1	SD1		Stats
Vehicle	33.0435	32.3511	13.4783		Two-sided Wilcoxon rank-sum test
Vehicle	43.8933				P value	0.02699
Vehicle	44.4451				95%CI (upper)	-1.96
Vehicle	29.2021				95%CI (lower)	-21.5
Vehicle	55.6976				Estimate	-11.9
Vehicle	26.3716
AI	16.5239	20.6851	8.93878
AI	7.7365
AI	33.733
AI	38.3867
AI	29.8233
AI	19.04
AI	19.1542
AI	31.7739
Vehicle	19.55
Vehicle	30.02
Vehicle	6.77
Vehicle	21.11
Vehicle	27.45
Vehicle	50.66
AI	17.51
AI	22.42
AI	15.27
AI	14.42
AI	10.78
AI	13.02

## Sheet: c, d
Group	0 min	15 min	30 min	60 min	90 min	AUC		Stats (ED Fig. 9c)
AI	131	426	315	237	204	410.5		Univariate Type III Repeated-Measures ANOVA Assuming Sphericity
AI	129	372	275	247	193	384			Sum Sq	num Df	Error SS	den Df	F value	Pr(>F)
AI	167	351	290	275	216	408.875		(Intercept)	3397140	1	11915	7	1995.78	7.356e-10
AI	142	361	278	234	183	375		Group	28157	1	11915	7	16.5418	0.004766
Vehicle	197	379	328	317	276	469.875		Time	277927	4	14183	28	137.173	<2.2e-16
Vehicle	191	436	403	314	309	518.25		Group:Time	743	4	14183	28	0.3668	0.830145
Vehicle	204	442	360	306	258	488.5
Vehicle	170	430	299	262	197	421.125
Vehicle	160	406	325	300	272	461.375		Stats (ED Fig. 9d)
								two-sided Wilcoxon rank-sum test
								P value	0.0143
								95%CI (upper)	134.2
								95%CI (lower)	12.3
								Estimate	78.5

## Sheet: e
Group	HDL	Mean	SD		Stats
Vehicle	19.2857	21.4286	5.51436		two-sided Wilcoxon rank-sum test
Vehicle	24.2857				P value	0.009023
Vehicle	22.8571				95%CI (upper)	33.57
Vehicle	28.5714				95%CI (lower)	9.29
Vehicle	12.1429				Estimate	22.89
AI	35	43.5714	8.81789
AI	49.2857
AI	32.1429
AI	55.7143
AI	45.7143

## Sheet: f
Group	TG	Mean	SD		Stats
Vehicle	18.1429	30.8571	9.76667		two-sided Wilcoxon rank-sum test
Vehicle	24.5714				P value	0.09369
Vehicle	27.4286				95%CI (upper)	1.43
Vehicle	44.5714				95%CI (lower)	-26.43
Vehicle	39.5714				Estimate	-9.29
AI	12.4286	19.5714	5.8728
AI	17.4286
AI	30.2857
AI	19.5714
AI	18.1429

## Sheet: g
Group	Concentration	Mean	SD		Stats
Vehicle	32.2811	25.8763	5.87411		two-sided Wilcoxon rank-sum test
Vehicle	26.4055				P value	0.0274
Vehicle	35.9389				95%CI (upper)	21.3
Vehicle	19.6083				95%CI (lower)	1.5
Vehicle	29.3721				Estimate	11.2
Vehicle	22.6037
Vehicle	22.7765
Vehicle	18.0242
AI	33.8076	37.0514	9.62923
AI	43.8594
AI	33.8364
AI	40.4032
AI	52.1256
AI	44.8099
AI	27.2408
AI	20.3283

## Sheet: h
Group	90	105	120		Stats
Vehicle	50	55	50		Two-way factorial ANOVA
Vehicle	40	45	45			Df	Sum Sq	Mean Sq	F value	Pr(>F)
Vehicle	40	50	50		Group	1	6688	6688	33.809	1.23e-06
Vehicle	40	40	45		Time	2	115	58	0.292	0.749
Vehicle	35	45	45		Group:Time	2	37	18	0.093	0.911
Vehicle	50	50	50		Residuals	36	36	7121	198
Vehicle	35	40	45
AI	70	70	75		Tukey's post-hoc test
AI	105	100	85		term	contrast	null.value	estimate	conf.low	conf.high	adj.p.value
AI	95	85	90		Group	AI-Vehicle	0	25.2381	16.4352	34.041	1.23e-06
AI	70	65	70		Time	105-90	0	2.85714	-10.1367	15.851	0.853457
AI	55	55	55		Time	120-90	0	3.92857	-9.06526	16.9224	0.742109
AI	40	70	75		Time	120-105	0	1.07143	-11.9224	14.0653	0.977869
AI	50	45	50		Group:Time	AI:90-Vehicle:90	0	27.8571	5.23889	50.4754	0.0085281
					Group:Time	Vehicle:105-Vehicle:90	0	5	-17.6183	27.6183	0.984666
					Group:Time	AI:105-Vehicle:90	0	28.5714	5.95317	51.1897	0.00658807
					Group:Time	Vehicle:120-Vehicle:90	0	5.71429	-16.904	28.3325	0.972427
					Group:Time	AI:120-Vehicle:90	0	30	7.38175	52.6183	0.00389425
					Group:Time	Vehicle:105-AI:90	0	-22.8571	-45.4754	-0.238888	0.0463877
					Group:Time	AI:105-AI:90	0	0.714286	-21.904	23.3325	0.999999
					Group:Time	Vehicle:120-AI:90	0	-22.1429	-44.7611	0.475397	0.0579376
					Group:Time	AI:120-AI:90	0	2.14286	-20.4754	24.7611	0.999723
					Group:Time	AI:105-Vehicle:105	0	23.5714	0.953174	46.1897	0.0369356
					Group:Time	Vehicle:120-Vehicle:105	0	0.714286	-21.904	23.3325	0.999999
					Group:Time	AI:120-Vehicle:105	0	25	2.38175	47.6183	0.0230617
					Group:Time	Vehicle:120-AI:105	0	-22.8571	-45.4754	-0.238888	0.0463877
					Group:Time	AI:120-AI:105	0	1.42857	-21.1897	24.0468	0.999963
					Group:Time	AI:120-Vehicle:120	0	24.2857	1.66746	46.904	0.029257

## Sheet: i, j
Group	Rd	Mean1	SD1	HGP	Mean2	SD2		Stats (ED Fig.9 i)
AI	89.583	93.9116	19.8522	17.083	23.1973	7.94039		two-sided Wilcoxon rank-sum test
AI	113.693			21.1928				P value	0.01272
AI	126.935			39.4351				95%CI (upper)	-13.45
AI	86.3321			18.8321				95%CI (lower)	-50.2
AI	83.1159			28.1159				Estimate	-27.41
AI	96.6257			24.1257
AI	61.0967			13.5967				Stats (ED Fig.9 j)
Vehicle	69.2138	64.9575	6.3198	16.7138	18.1718	4.40494		two-sided Wilcoxon rank-sum test
Vehicle	64.6154			19.6154				P value	0.1797
Vehicle	63.4918			13.4918				95%CI (upper)	2.53
Vehicle	58.402			15.902				95%CI (lower)	-12.21
Vehicle	67.1848			22.1848				Estimate	-3.92
Vehicle	76.132			26.132
Vehicle	55.6627			13.1627

## Sheet: l
Group	Liver	Mean1	SD1	eWAT	Mean2	SD2		Stats (Liver)
Vehicle	0.509279	0.616966	0.113033	0.64023	0.724197	0.115356		One-way ANOVA
Vehicle	0.490075			0.628853					Df	Sum Sq	Mean Sq	F value	Pr(>F)
Vehicle	0.58852			0.625754				Group	2	0.1543	0.07716	4.891	0.0302
Vehicle	0.728682			0.830442				Residuals	11	36	0.1735	0.01578
Vehicle	0.768276			0.895706
AI	0.719881	0.86877	0.0899588	0.892309	1.00894	0.0859517		Tukey's post-hoc test
AI	0.958791			0.992802				term	contrast	null.value	estimate	conf.low	conf.high	adj.p.value
AI	0.884679			1.13395				Group	Ai-AF	0	0.0753	-0.152	0.303	0.655
AI	0.91173			1.0167				Group	Vehicle-AF	0	-0.177	-0.391	0.038	0.111
AF	0.799175	0.793495	0.124319	0.942025	1.06526	0.17514		Group	Vehicle-AI	0	-0.252	-0.479	-0.0242	0.0306
AF	0.678101			1.02446
AF	0.980241			0.846278				Stats (eWAT)
AF	0.640773			1.16951				One-way ANOVA
AF	0.869186			1.344					Df	Sum Sq	Mean Sq	F value	Pr(>F)
								Group	2	0.3281	0.16404	7.233	0.00988
								Residuals	11	0.2495	0.02268
								Tukey's post-hoc test
								term	contrast	null.value	estimate	conf.low	conf.high	adj.p.value
								Group	Ai-AF	0	-0.0563	-0.329	0.217	0.845
								Group	Vehicle-AF	0	-0.341	-0.598	-0.0838	0.011
								Group	Vehicle-AI	0	-0.285	-0.558	-0.0119	0.0409

## Sheet: m
Group	Lap	RQ_Mean	RQ_SD	CHO_Mean	CHO_SD		Stats (RQ)
AI	1	0.723035	0.0444307	2.75447	3.77833		Two-way mixed ANOVA
AI	2	0.733065	0.0434787	4.64537	4.55735			Df	Sum Sq	Mean Sq	F value	Pr(>F)
AI	3	0.734398	0.0508282	4.45803	4.34386		Group:Lap (Light1)	1	0.0085	0.00851	6.583	0.0104
AI	4	0.741922	0.0540167	6.30198	6.4746		Group:Lap (Dark1)	1	0.017	0.0171	11.36	0.000763
AI	5	0.742095	0.0475709	6.98471	7.80329		Group:Lap (Light2)	1	0.0001	8e-05	0.066	0.79785
AI	6	0.737235	0.0551959	7.53485	8.07909		Group:Lap (Dark2)	1	0.007	0.0074	5.041	0.0248
AI	7	0.740881	0.0578684	8.61803	8.76314
AI	8	0.744189	0.0566313	8.03382	8.27449		Stats (CHO)
AI	9	0.747266	0.0583479	7.4904	7.40134		Two-way mixed ANOVA
AI	10	0.744489	0.0465285	6.54298	6.51707			Df	Sum Sq	Mean Sq	F value	Pr(>F)
AI	11	0.735894	0.0526342	6.5401	7.8168		Group:Lap (Light1)	1	5	5	0.189	0.6634
AI	12	0.729056	0.0422223	5.43966	6.1997		Group:Lap (Dark1)	1	1406	1406	24.44	8.27e-07
AI	13	0.731371	0.0401496	5.5243	5.23193		Group:Lap (Light2)	1	3	3	0.106	0.744644
AI	14	0.733306	0.0521805	5.65416	6.09305		Group:Lap (Dark2)	1	1310	1310	24.88	6.61e-07
AI	15	0.737718	0.0329582	4.67464	4.06222
AI	16	0.731586	0.0537948	4.87458	5.72841
AI	17	0.735676	0.0516299	5.09127	5.38934
AI	18	0.740979	0.0395582	5.38299	5.97326
AI	19	0.740655	0.0324944	4.99538	3.71662
AI	20	0.74678	0.0332575	6.65425	4.86146
AI	21	0.751415	0.0303863	6.39048	3.98694
AI	22	0.74957	0.0225985	6.24363	3.58675
AI	23	0.753145	0.025059	6.94531	4.05038
AI	24	0.756343	0.017678	7.91661	4.1111
AI	25	0.752352	0.0273149	7.57829	5.12438
AI	26	0.753914	0.02735	7.61777	5.01616
AI	27	0.755904	0.0334118	7.26312	5.27195
AI	28	0.754943	0.0232964	7.22936	3.98548
AI	29	0.739449	0.0533108	7.89054	7.52762
AI	30	0.744345	0.03706	7.15339	7.43142
AI	31	0.750037	0.0308722	7.52056	6.53354
AI	32	0.754357	0.0314051	8.15209	6.54728
AI	33	0.750742	0.0407216	8.20016	8.13979
AI	34	0.744063	0.0480707	8.41657	10.6323
AI	35	0.738555	0.0531861	7.73797	10.4446
AI	36	0.754531	0.0306467	8.07216	6.35586
AI	37	0.742162	0.0446757	7.14302	6.64142
AI	38	0.730972	0.0342742	5.46603	4.76644
AI	39	0.730641	0.0361435	4.96112	3.89406
AI	40	0.746179	0.0359359	6.54202	3.68665
AI	41	0.749374	0.0401005	7.82545	6.44876
AI	42	0.750635	0.0347103	6.46051	5.04546
AI	43	0.757614	0.0384881	8.74042	6.38895
AI	44	0.761644	0.0493315	8.06954	6.18022
AI	45	0.77148	0.0418004	8.9825	4.85247
AI	46	0.769363	0.0367774	8.58385	3.6676
AI	47	0.766906	0.0401483	8.18065	4.60943
AI	48	0.766967	0.0275611	8.11187	1.97114
AI	49	0.751808	0.0300665	7.16234	5.39883
AI	50	0.745237	0.0347925	6.28714	5.44901
AI	51	0.74435	0.0404569	6.27894	5.33435
AI	52	0.755693	0.0418355	7.92974	6.85601
AI	53	0.755716	0.0423292	8.0598	6.68511
AI	54	0.746319	0.0378322	6.75299	5.6653
AI	55	0.732809	0.0558103	6.68925	6.15258
AI	56	0.742304	0.0492117	7.07343	6.53128
AI	57	0.732028	0.0371597	4.94678	5.3071
AI	58	0.73535	0.0425141	5.84777	6.89065
AI	59	0.74395	0.0440996	5.98356	8.03263
AI	60	0.747819	0.0485468	7.53788	8.50896
AI	61	0.729863	0.0439402	5.5823	7.55879
AI	62	0.738211	0.0406165	5.87061	6.61821
AI	63	0.728579	0.0358054	4.31892	5.77294
AI	64	0.723631	0.0493667	4.68567	6.79726
AI	65	0.715052	0.0336858	2.58004	4.46064
AI	66	0.736634	0.0374939	4.91709	5.34826
AI	67	0.735456	0.0324188	4.20328	3.56196
AI	68	0.738754	0.0324107	5.61747	4.25168
AI	69	0.735176	0.0287405	4.10382	3.0972
AI	70	0.733971	0.0313539	3.73069	3.59394
AI	71	0.743391	0.0470973	4.26829	3.56049
AI	72	0.738791	0.027173	4.22756	2.60389
AI	73	0.743099	0.0265607	5.32649	3.1222
AI	74	0.75532	0.0401753	6.43867	3.68563
AI	75	0.754664	0.0471383	7.66576	5.13151
AI	76	0.751659	0.0398438	6.35524	3.71633
AI	77	0.752804	0.0436449	8.38369	5.7878
AI	78	0.744627	0.0340506	6.2628	4.4081
AI	79	0.752642	0.0342669	8.13796	6.24494
AI	80	0.755727	0.0324935	8.24428	6.57813
AI	81	0.756769	0.0420801	8.73461	7.89566
AI	82	0.752534	0.0426111	8.3659	7.93721
AI	83	0.747643	0.0344328	6.84079	6.05228
AI	84	0.740111	0.0345994	6.06912	6.56101
AI	85	0.736788	0.0303213	4.96139	5.56836
AI	86	0.725266	0.0454692	4.74931	5.66967
AI	87	0.721863	0.0455323	3.62636	6.21741
AI	88	0.730835	0.0548106	5.48469	7.29401
AI	89	0.727134	0.0406841	4.50276	6.08234
AI	90	0.718807	0.0423385	3.88789	5.18206
AI	91	0.734369	0.0394584	5.55624	6.12377
AI	92	0.741298	0.035634	6.57794	4.96427
AI	93	0.740369	0.0344215	6.30188	4.35836
AI	94	0.749041	0.0453515	6.85051	5.28447
AI	95	0.752398	0.0391158	6.91146	4.84759
AI	96	0.758388	0.0551429	8.87469	6.83684
AI	97	0.759644	0.0514711	7.55274	7.03381
AI	98	0.770654	0.0608639	10.2769	9.0248
AI	99	0.749809	0.0532822	7.7129	6.83185
AI	100	0.730496	0.0664585	6.91703	7.37888
AI	101	0.730744	0.0470284	4.87177	5.7149
AI	102	0.73098	0.0610513	6.31544	6.26432
AI	103	0.728285	0.0336919	4.19896	4.35738
AI	104	0.722181	0.0420978	4.33786	5.12681
AI	105	0.717367	0.0379643	3.03826	4.92331
AI	106	0.728939	0.0288278	4.16145	4.30042
AI	107	0.720664	0.0388713	3.44191	5.25711
AI	108	0.720242	0.0581848	3.39153	6.43879
AI	109	0.725172	0.0393843	3.56037	6.47848
AI	110	0.731183	0.0481735	5.20665	8.2854
AI	111	0.733069	0.0360265	4.38598	6.16183
AI	112	0.719699	0.0502881	3.7797	6.33979
AI	113	0.722481	0.0330268	3.14226	4.83602
AI	114	0.723923	0.0298303	3.72081	4.53003
AI	115	0.721184	0.0330155	3.60633	4.57537
AI	116	0.728119	0.0342408	5.21621	4.87998
AI	117	0.726295	0.0490866	5.3082	5.67552
AI	118	0.730526	0.0345046	4.10954	4.82667
AI	119	0.723755	0.0287799	3.37293	3.68206
AI	120	0.698741	0.0330868	1.56986	2.15813
AI	121	0.711955	0.0284066	2.0039	3.39955
AI	122	0.705002	0.0267341	1.69896	2.83541
AI	123	0.69892	0.015957	0.728023	1.27415
AI	124	0.699188	0.0379428	1.9143	3.70396
AI	125	0.705411	0.0483785	2.45705	5.49414
AI	126	0.717174	0.0231135	2.08492	1.97197
AI	127	0.703246	0.027239	1.68833	1.88697
AI	128	0.694459	0.0300294	1.04281	2.33179
AI	129	0.702624	0.0224908	1.02717	2.19532
AI	130	0.708642	0.0298539	2.44076	2.41168
AI	131	0.703934	0.0234707	1.45205	2.02325
AI	132	0.723017	0.0348631	3.05887	3.01925
AI	133	0.722755	0.0311799	2.83256	2.51491
AI	134	0.722403	0.0321242	3.49416	3.62467
AI	135	0.73249	0.0495321	5.1494	6.34649
AI	136	0.734512	0.0612304	5.92082	8.87274
AI	137	0.735195	0.0548815	5.8998	6.87277
AI	138	0.739882	0.0496779	6.81744	6.42074
AI	139	0.744523	0.0468209	6.81958	4.89449
AI	140	0.756487	0.0476197	8.364	4.98092
AI	141	0.750318	0.0439102	7.78874	4.90538
AI	142	0.737226	0.0415205	6.39377	6.15646
AI	143	0.738889	0.0359834	6.31854	5.35828
AI	144	0.748271	0.0341353	6.40952	4.41819
AI	145	0.750357	0.0393807	7.40942	5.42015
AI	146	0.737965	0.0454947	6.69096	6.09039
AI	147	0.729651	0.0231303	4.61255	3.68271
AI	148	0.73269	0.0237609	4.85619	4.05349
AI	149	0.728053	0.0301306	4.64941	4.81164
AI	150	0.737867	0.0185109	5.18236	3.16471
AI	151	0.737484	0.0366804	5.6243	5.23186
AI	152	0.720898	0.0314668	3.18623	3.93508
AI	153	0.716759	0.028127	3.06753	2.98188
AI	154	0.714651	0.0292998	2.65747	3.11443
AI	155	0.72756	0.0303809	3.71743	3.40401
AI	156	0.734688	0.0225676	4.13475	3.29252
AI	157	0.724356	0.0392442	4.67093	5.00447
AI	158	0.716902	0.0397666	4.12432	6.03306
AI	159	0.715894	0.0467717	4.052	7.78669
AI	160	0.724171	0.0496619	4.81607	9.26125
AI	161	0.729432	0.0395869	5.31288	7.54413
AI	162	0.72563	0.0460225	4.93651	8.0238
AI	163	0.740125	0.0313658	5.79277	4.79666
AI	164	0.735686	0.0615944	7.41431	6.87157
AI	165	0.735421	0.0257346	4.86298	3.37355
AI	166	0.732993	0.053484	5.64003	5.62473
AI	167	0.724545	0.0324183	3.96437	3.62259
AI	168	0.721216	0.0381145	3.74087	4.4743
AI	169	0.726948	0.0541212	5.76022	5.39989
AI	170	0.729891	0.0277739	4.0555	4.21687
AI	171	0.767795	0.130403	12.5873	19.8626
AI	172	0.70646	0.0334737	2.61737	3.15857
AI	173	0.699946	0.0364249	2.1826	2.90263
AI	174	0.696575	0.0113221	0.167444	0.234537
AI	175	0.724995	0.0288844	3.55147	2.39464
AI	176	0.725559	0.038747	3.19674	3.72861
AI	177	0.724898	0.0436437	3.71523	5.11721
AI	178	0.726878	0.0353198	3.75431	4.4276
AI	179	0.734946	0.0236618	4.32928	3.74407
AI	180	0.713621	0.049266	4.32786	5.03915
AI	181	0.71811	0.0394709	3.8881	5.31619
AI	182	0.72809	0.0339604	4.69764	5.52792
AI	183	0.725749	0.0452186	5.09465	6.45913
AI	184	0.714829	0.0550658	4.52622	4.8226
AI	185	0.717154	0.03982	3.71655	4.98399
AI	186	0.723337	0.0446484	5.25564	6.01858
AI	187	0.709094	0.048894	3.9563	6.55048
AI	188	0.723575	0.0452779	4.98558	6.45232
AI	189	0.732977	0.045543	6.33307	6.59247
AI	190	0.742944	0.0489375	7.08676	6.45177
AI	191	0.743873	0.0510292	7.11308	5.81687
AI	192	0.737147	0.0376147	5.38872	3.22468
AI	193	0.721373	0.0410055	4.44729	4.10847
AI	194	0.710949	0.041053	3.13766	3.93514
AI	195	0.724147	0.0356946	4.03302	3.82855
AI	196	0.73294	0.038116	4.27007	3.91584
AI	197	0.741333	0.0540718	6.84178	5.9445
AI	198	0.741312	0.0508195	6.93117	5.83782
AI	199	0.730826	0.0485434	5.27337	5.50159
AI	200	0.73649	0.0396534	4.70568	4.47644
AI	201	0.734401	0.0473548	5.25234	5.93842
AI	202	0.718749	0.0403563	3.29221	4.77247
AI	203	0.716109	0.0446291	3.21013	5.71093
AI	204	0.720449	0.03736	3.79765	4.87262
AI	205	0.727831	0.0546966	6.03227	6.86005
AI	206	0.722621	0.0409613	4.46418	7.47228
AI	207	0.731982	0.0411385	6.38327	8.11889
AI	208	0.720542	0.0570449	5.90815	7.90343
AI	209	0.71717	0.067587	5.41067	7.46668
AI	210	0.722511	0.0413227	4.64186	5.25668
AI	211	0.727962	0.0481774	5.34574	6.20079
AI	212	0.729651	0.0429599	4.78939	5.06875
AI	213	0.717073	0.0364463	3.39471	4.71959
AI	214	0.716082	0.0216979	2.17137	2.13507
AI	215	0.701662	0.0343381	2.04663	3.27317
AI	216	0.713386	0.0444836	3.05111	4.90788
AI	217	0.722179	0.0566322	4.02215	6.92416
AI	218	0.741425	0.0559395	5.48041	6.3998
AI	219	0.731634	0.0588879	5.17183	6.27077
AI	220	0.732273	0.0592745	4.19168	5.89075
AI	221	0.725561	0.0467996	4.22762	6.4313
AI	222	0.717923	0.0424935	3.41826	5.98056
AI	223	0.727796	0.0296141	3.96182	4.67934
AI	224	0.726015	0.0384928	5.04521	5.67612
AI	225	0.732007	0.0462408	6.49247	7.95355
AI	226	0.74726	0.0409283	7.94761	9.3148
AI	227	0.736463	0.0399838	6.81185	7.96848
AI	228	0.737486	0.0529911	8.16046	8.17198
AI	229	0.729586	0.052267	7.58217	7.37549
AI	230	0.727527	0.0741546	8.99736	8.34353
AI	231	0.748459	0.0484149	9.40716	8.36598
AI	232	0.746944	0.038445	8.11412	6.11961
AI	233	0.73855	0.0513545	7.68562	6.62143
AI	234	0.743227	0.0290818	6.74696	4.41744
AI	235	0.749374	0.0441314	8.02399	6.33451
AI	236	0.748356	0.0417733	7.55013	6.68553
AI	237	0.749707	0.0457253	6.99538	4.91364
AI	238	0.747349	0.0468973	7.87951	6.37431
AI	239	0.74947	0.0441365	8.98397	8.34903
AI	240	0.744145	0.0369287	8.33602	7.13617
AI	241	0.743108	0.0399259	8.67436	6.77089
AI	242	0.741073	0.0475658	10.7968	10.2167
AI	243	0.742962	0.0281338	8.36427	6.36923
AI	244	0.744679	0.0245123	8.58063	5.5688
AI	245	0.751818	0.0363728	9.24796	6.68325
AI	246	0.746916	0.0395823	7.32225	6.8497
AI	247	0.750252	0.0387537	7.79377	6.22667
AI	248	0.750249	0.0422076	8.21098	6.23348
AI	249	0.756492	0.0331555	8.73785	5.20063
AI	250	0.755274	0.0381879	8.5674	7.19221
AI	251	0.760144	0.0351353	9.81241	6.26528
AI	252	0.759516	0.0287756	11.1673	6.63899
AI	253	0.760032	0.0371228	11.5608	7.69245
AI	254	0.76001	0.0244018	10.6305	5.32999
AI	255	0.763855	0.034396	11.3846	7.70241
AI	256	0.761425	0.0289508	10.8034	5.46092
AI	257	0.764752	0.0319932	10.0704	5.01302
AI	258	0.75021	0.0351548	8.43468	5.63828
AI	259	0.743611	0.0344946	5.92082	3.35864
AI	260	0.743087	0.0324517	7.83495	5.94844
AI	261	0.748434	0.0356311	8.60642	5.15176
AI	262	0.748063	0.0391727	8.99654	5.31184
AI	263	0.754433	0.0438467	9.19166	5.38165
AI	264	0.758122	0.0486878	9.98027	7.92213
AI	265	0.749268	0.0439854	9.19893	7.78471
AI	266	0.74534	0.0341481	7.19745	5.89394
AI	267	0.744946	0.025652	7.2675	4.71385
AI	268	0.745862	0.0232923	7.39583	5.2157
AI	269	0.746926	0.0254815	7.86485	5.01654
AI	270	0.740945	0.0358725	6.04504	5.05984
AI	271	0.735359	0.0337953	5.53642	4.77734
AI	272	0.728892	0.0358521	3.22643	3.08201
AI	273	0.739096	0.0266831	5.49757	4.08149
AI	274	0.758407	0.0402995	7.76179	2.72227
AI	275	0.745097	0.0274649	7.02992	5.83225
AI	276	0.752296	0.0441802	9.81669	6.81047
AI	277	0.753555	0.0434765	10.8139	6.72815
AI	278	0.763925	0.0508332	12.9126	7.56962
AI	279	0.763402	0.0456845	11.5806	7.38214
AI	280	0.758181	0.0431017	11.05	8.60122
AI	281	0.766506	0.0499057	10.7945	8.10381
AI	282	0.755655	0.0542779	11.3876	9.41957
AI	283	0.745314	0.0448223	9.40459	7.9791
AI	284	0.759633	0.0545339	10.1997	5.98232
AI	285	0.771027	0.0600393	10.9205	6.93459
AI	286	0.760995	0.0546378	11.1181	8.28615
AI	287	0.761871	0.049149	11.3041	6.49777
AI	288	0.765093	0.0546417	11.836	7.13424
AI	289	0.769508	0.0477588	12.5412	7.48346
AI	290	0.770269	0.0520115	12.4961	7.50766
AI	291	0.763265	0.0368251	10.7995	7.40864
AI	292	0.769323	0.0332651	10.7084	6.02919
AI	293	0.768318	0.0412239	11.7608	8.34137
AI	294	0.762913	0.035211	10.6471	6.66817
AI	295	0.76852	0.0362585	11.4073	7.42534
AI	296	0.759769	0.0393174	9.60778	7.39723
AI	297	0.766989	0.0528628	9.55325	6.77135
AI	298	0.761374	0.0385843	10.4669	8.82636
AI	299	0.771675	0.0523075	10.6756	7.23643
AI	300	0.7629	0.0430801	10.3388	8.57325
AI	301	0.764531	0.0393177	10.6735	7.72394
AI	302	0.764657	0.0457635	10.495	8.82912
AI	303	0.762576	0.0513623	10.0295	8.52832
AI	304	0.756279	0.0403178	9.11714	7.90878
AI	305	0.758214	0.0471571	9.53551	8.08064
AI	306	0.773702	0.0504865	10.7365	7.01957
AI	307	0.76194	0.0664311	9.74978	9.45669
AI	308	0.746787	0.0623119	8.24565	8.10622
AI	309	0.745621	0.059976	8.57435	6.24996
AI	310	0.760348	0.0512408	9.35368	6.36273
AI	311	0.769716	0.0616467	9.88533	7.44393
AI	312	0.762055	0.061233	9.8615	5.98536
AI	313	0.771526	0.0502088	9.7699	5.7958
AI	314	0.773608	0.0580878	10.148	7.54814
AI	315	0.781385	0.0547999	12.1722	8.61174
AI	316	0.788682	0.0719934	11.8042	6.08516
AI	317	0.771421	0.0591291	13.1028	13.1781
AI	318	0.769525	0.060285	11.593	8.51179
AI	319	0.772979	0.0603136	13.1571	10.4473
AI	320	0.77247	0.0458225	13.309	8.92942
AI	321	0.78961	0.057698	14.2002	7.99533
AI	322	0.787637	0.0440425	14.9109	8.59699
AI	323	0.790906	0.0397468	15.3584	5.82307
AI	324	0.796421	0.030989	16.6366	4.9569
AI	325	0.786922	0.0278802	14.8473	2.63746
AI	326	0.784802	0.0227768	14.0583	2.49907
AI	327	0.787533	0.0368998	13.8219	3.37812
AI	328	0.786998	0.0320645	14.0486	3.76912
AI	329	0.781899	0.0397751	13.8619	6.76449
AI	330	0.770332	0.0345229	12.3007	6.47049
AI	331	0.771119	0.0374348	11.8241	7.59831
AI	332	0.766904	0.0523541	10.1062	8.28288
AI	333	0.767274	0.0414524	9.60565	6.88615
AI	334	0.767278	0.0494375	9.0673	6.61801
AI	335	0.764247	0.0491791	8.95357	7.45413
AI	336	0.75529	0.0503257	7.20661	7.00692
AI	337	0.754998	0.043143	6.72052	5.64389
AI	338	0.767327	0.0610618	7.4483	5.99095
AI	339	0.761431	0.0454914	8.30342	6.73951
AI	340	0.767879	0.0568634	9.35361	6.30528
AI	341	0.768876	0.0427815	10.7125	6.94175
AI	342	0.762234	0.0528642	11.3032	8.2835
AI	343	0.776803	0.0592377	11.8021	6.97495
AI	344	0.772298	0.051932	12.3427	10.8477
AI	345	0.760582	0.0538314	12.41	11.9
AI	346	0.765189	0.0528672	11.2634	10.6772
AI	347	0.755338	0.048733	11.7621	13.7448
AI	348	0.761607	0.0483301	11.2809	11.3982
AI	349	0.769661	0.052695	11.1101	9.76096
AI	350	0.761817	0.0511634	9.93086	10.4331
AI	351	0.763936	0.0510289	10.3631	8.32436
AI	352	0.775399	0.0507556	11.5544	8.99987
AI	353	0.771203	0.0448951	11.8242	9.82755
AI	354	0.774871	0.0351998	11.7346	5.33108
AI	355	0.781617	0.0379998	13.7988	5.3831
AI	356	0.784609	0.031405	13.1528	5.55965
AI	357	0.774969	0.046612	11.0634	4.78327
AI	358	0.773158	0.0293081	11.5121	4.68656
AI	359	0.773097	0.0351022	11.0873	4.55612
AI	360	0.779724	0.0303873	11.9926	4.10787
AI	361	0.767771	0.0262733	10.6764	4.22755
AI	362	0.765472	0.02341	9.36616	2.37128
AI	363	0.771774	0.0312739	9.96453	5.27065
AI	364	0.777042	0.0448045	9.74644	3.30826
AI	365	0.754248	0.0395428	8.66956	8.48484
AI	366	0.762193	0.0372682	8.01332	4.98638
AI	367	0.772377	0.0358582	10.2166	6.47176
AI	368	0.76603	0.0292688	10.0101	6.21284
AI	369	0.773074	0.0386025	11.4096	6.14611
AI	370	0.766222	0.0274592	11.93	8.44013
AI	371	0.765314	0.0335825	9.8906	5.89579
AI	372	0.77054	0.037301	10.3301	4.97523
AI	373	0.759963	0.0370119	8.83637	5.47203
AI	374	0.748646	0.0279644	6.9474	3.78875
AI	375	0.740779	0.0209913	5.64077	2.43252
AI	376	0.744209	0.025881	6.01209	2.74048
AI	377	0.740497	0.0251092	5.43077	3.0805
AI	378	0.739005	0.030102	5.67863	3.81749
AI	379	0.753799	0.044915	7.62292	4.7617
AI	380	0.764648	0.0514091	9.33663	7.34773
AI	381	0.757051	0.0584443	9.8039	9.32791
AI	382	0.75593	0.057951	9.96357	9.37182
AI	383	0.758146	0.0571844	11.4693	10.8175
AI	384	0.760111	0.0534998	9.82023	8.74785
AI	385	0.766818	0.055447	10.4686	8.74503
AI	386	0.766696	0.0552187	11.2617	9.10959
AI	387	0.76665	0.0482426	10.1123	6.94264
AI	388	0.764259	0.0454605	9.95091	7.11034
AI	389	0.750005	0.0488921	7.97981	5.7715
AI	390	0.747892	0.045636	7.53738	5.65688
AI	391	0.737405	0.0437718	6.39126	6.40699
AI	392	0.752504	0.0544209	7.65822	5.36127
AI	393	0.755328	0.0430741	9.03678	5.6528
AI	394	0.75354	0.0533879	7.3806	5.78055
AI	395	0.751504	0.0394004	7.28098	5.35053
AI	396	0.757231	0.0375556	8.29487	6.02479
AI	397	0.760261	0.0283412	9.43736	5.74891
AI	398	0.768879	0.0277401	9.66308	4.7165
AI	399	0.764033	0.0218539	10.4642	5.79171
AI	400	0.788513	0.0274796	13.1971	4.41707
AI	401	0.771712	0.0344113	11.6715	7.34758
AI	402	0.768316	0.0526238	11.1926	8.09606
AI	403	0.785933	0.0550231	11.0462	4.9649
AI	404	0.765524	0.0478573	10.54	7.61262
AI	405	0.750435	0.0416904	8.40853	5.58929
AI	406	0.751711	0.0432097	8.44945	5.02265
AI	407	0.761277	0.048173	10.0734	7.1999
AI	408	0.76601	0.0466774	9.23113	6.14422
AI	409	0.753855	0.0477355	9.41462	6.98221
AI	410	0.756995	0.034941	8.73574	5.55409
AI	411	0.765316	0.0494304	11.8578	7.38599
AI	412	0.753727	0.0432772	9.54037	7.0088
AI	413	0.764654	0.0575261	11.0271	8.16202
AI	414	0.75433	0.0435239	9.87989	7.52196
AI	415	0.764977	0.0547314	9.50615	6.29764
AI	416	0.774188	0.0449639	10.458	6.44629
AI	417	0.779743	0.0464549	11.2225	6.45812
AI	418	0.759715	0.0438619	8.67901	6.4816
AI	419	0.756973	0.0431834	8.31504	6.61571
AI	420	0.764636	0.0439098	8.80637	6.51066
AI	421	0.765675	0.0392134	9.28277	6.65791
AI	422	0.764508	0.0375236	9.69006	6.33018
AI	423	0.746812	0.0313844	7.61383	6.29199
AI	424	0.753176	0.0207239	8.15166	4.10855
AI	425	0.762732	0.0269371	9.54025	5.57584
AI	426	0.739334	0.0276728	5.96457	5.54041
AI	427	0.743277	0.0264453	6.65754	5.87234
AI	428	0.74107	0.030459	5.60752	4.92881
AI	429	0.740746	0.0345691	6.80641	7.88808
AI	430	0.742265	0.0313919	7.33672	5.75723
AI	431	0.749738	0.030537	8.29473	4.86334
AI	432	0.750207	0.0358647	10.1536	8.22227
AI	433	0.748649	0.0363469	8.33488	6.17484
AI	434	0.760626	0.0356936	9.63049	5.30988
AI	435	0.757363	0.0340325	10.0539	7.07201
AI	436	0.750148	0.0331942	8.31315	7.16173
AI	437	0.750518	0.0408652	8.10588	7.16916
AI	438	0.755667	0.036493	9.37898	7.01217
AI	439	0.764977	0.0465286	10.2271	6.83132
AI	440	0.761928	0.0471115	9.35121	6.96034
AI	441	0.745633	0.0491944	7.13934	6.5369
AI	442	0.747318	0.0404064	6.28623	4.91415
AI	443	0.748349	0.0445401	6.17396	5.07508
AI	444	0.740316	0.0352618	6.51609	5.17022
AI	445	0.743265	0.0268222	5.43842	2.52685
AI	446	0.741567	0.0376632	6.6878	7.79604
AI	447	0.734177	0.0319477	5.76026	7.25137
AI	448	0.728469	0.0282277	4.98795	6.54337
AI	449	0.745463	0.0238983	6.88949	5.16738
AI	450	0.749644	0.029417	7.79208	6.816
AI	451	0.74373	0.0383791	8.79342	9.35061
AI	452	0.748088	0.0308887	9.31295	8.63818
AI	453	0.748761	0.039851	8.94736	9.14352
AI	454	0.728225	0.0618083	8.39886	9.91451
AI	455	0.733578	0.0413737	7.71734	8.24741
AI	456	0.747389	0.0455352	9.52457	7.10298
AI	457	0.749779	0.0431563	10.8624	8.4072
AI	458	0.760579	0.0426149	13.4971	9.19741
AI	459	0.759153	0.0476542	11.3246	7.37098
AI	460	0.756057	0.0448215	10.7398	6.5626
AI	461	0.759193	0.0445449	9.96745	6.90042
AI	462	0.758761	0.0426494	9.83979	6.91479
AI	463	0.762441	0.0345858	9.56526	3.75142
AI	464	0.762197	0.0422898	9.49072	6.56335
AI	465	0.756713	0.0476928	8.43057	7.3429
AI	466	0.745558	0.050932	7.47089	6.49019
AI	467	0.735357	0.0457696	5.51178	5.06205
AI	468	0.735263	0.0471113	5.83636	5.47628
AI	469	0.7347	0.048437	5.50645	5.33026
AI	470	0.745696	0.0472053	7.26092	5.46685
AI	471	0.744937	0.0497607	7.53899	6.22143
AI	472	0.739551	0.051735	7.87155	6.52146
AI	473	0.73513	0.0473069	6.18441	4.21633
AI	474	0.73172	0.0413071	5.24025	3.18656
AI	475	0.726382	0.0463244	5.09449	3.32563
AI	476	0.737395	0.0320408	5.25823	3.89443
AI	477	0.733033	0.0292187	5.24091	4.58247
AI	478	0.742155	0.0380772	6.23262	4.68766
AI	479	0.747018	0.0341796	5.83638	4.18986
AI	480	0.754594	0.0352273	8.07005	6.75543
AI	481	0.751367	0.0402798	7.7791	7.05374
AI	482	0.742564	0.0274909	6.47612	6.4537
AI	483	0.756342	0.0246751	8.5514	5.86808
AI	484	0.755565	0.0209293	8.79557	5.82619
AI	485	0.750862	0.0264202	8.52205	6.29068
AI	486	0.744629	0.0244257	7.31207	5.94072
AI	487	0.745145	0.0325051	7.66535	7.70968
AI	488	0.742971	0.0376215	7.08441	6.63616
AI	489	0.734197	0.0234507	5.51745	4.51796
AI	490	0.743997	0.0374383	7.51078	6.93244
AI	491	0.739101	0.0347086	7.03221	6.39402
AI	492	0.736201	0.0584874	8.17205	9.33529
AI	493	0.74587	0.0341661	6.42795	6.36126
AI	494	0.735413	0.051733	6.63764	7.5867
AI	495	0.720678	0.0461087	5.07362	6.84331
AI	496	0.728659	0.0391072	4.93952	6.41386
AI	497	0.740006	0.0327751	5.61175	5.66963
AI	498	0.739361	0.03698	6.3372	5.98385
AI	499	0.727734	0.0248905	3.96762	3.41996
AI	500	0.716434	0.0365938	3.66232	3.79435
AI	501	0.714447	0.0338029	2.66894	2.65079
AI	502	0.719784	0.0299883	2.67497	2.55948
AI	503	0.725106	0.0300805	3.69849	2.24427
AI	504	0.727616	0.0398558	4.21873	3.78904
AI	505	0.737961	0.0557509	4.38454	4.87943
AI	506	0.740205	0.0435964	5.83949	4.1204
AI	507	0.727947	0.0469925	3.7276	3.9194
AI	508	0.724441	0.0578459	2.90443	4.32996
AI	509	0.723257	0.0536369	2.93595	3.68148
AI	510	0.720201	0.0400828	3.05211	3.41626
AI	511	0.739904	0.0436963	5.40288	3.70712
AI	512	0.744645	0.0331763	5.82016	4.08684
AI	513	0.743417	0.031052	5.92977	4.63176
AI	514	0.733877	0.0528729	5.47385	5.88926
AI	515	0.748189	0.0336444	5.50867	4.17789
AI	516	0.741291	0.034332	5.67464	5.91449
AI	517	0.728054	0.0215566	3.67882	3.82442
AI	518	0.737666	0.0349929	5.11248	5.77939
AI	519	0.724564	0.0284183	3.45746	3.79166
AI	520	0.706811	0.0433177	2.77519	4.28524
AI	521	0.721608	0.0168796	2.46441	1.87388
AI	522	0.716818	0.0278573	2.8595	2.66167
AI	523	0.722124	0.0356847	3.24324	3.77915
AI	524	0.720034	0.0328524	3.15849	3.77802
AI	525	0.723481	0.0428044	3.75372	5.18118
AI	526	0.724145	0.030874	3.35562	4.56156
AI	527	0.720186	0.0467232	4.49549	6.48876
AI	528	0.726257	0.0336402	4.15954	4.98055
AI	529	0.735405	0.0274321	5.04276	4.6252
AI	530	0.738269	0.0321947	6.00387	4.42364
AI	531	0.742347	0.0314531	5.37568	3.21006
AI	532	0.740148	0.0414705	5.81185	4.30587
AI	533	0.740623	0.0407281	5.82854	4.49967
AI	534	0.738822	0.0453788	6.73859	6.6173
AI	535	0.75914	0.0707599	7.87498	7.26785
AI	536	0.753439	0.0565123	7.34287	5.77708
AI	537	0.742611	0.0454889	6.37953	6.18733
AI	538	0.731498	0.0522709	5.87312	5.9819
AI	539	0.742891	0.0423808	6.36869	5.46573
AI	540	0.733701	0.0297253	5.43063	4.76902
AI	541	0.730758	0.0432191	5.87192	5.42113
AI	542	0.728105	0.0366669	4.54809	3.9376
AI	543	0.720163	0.0433193	4.05932	3.92401
AI	544	0.726738	0.0336197	4.3834	3.38663
AI	545	0.734832	0.0399382	5.31232	4.73981
AI	546	0.727295	0.0497401	4.8689	6.11944
AI	547	0.729352	0.0498805	4.9658	5.34688
AI	548	0.725036	0.0418841	4.23432	4.87808
AI	549	0.731787	0.0287587	3.89801	3.71996
AI	550	0.732929	0.0355227	4.54749	5.06328
AI	551	0.72973	0.0372698	4.23325	4.97185
AI	552	0.721995	0.0303872	3.48876	4.5113
AI	553	0.719447	0.0272681	2.91423	2.97854
AI	554	0.708049	0.0352339	2.74932	3.61505
AI	555	0.688648	0.0447755	1.90009	2.61662
AI	556	0.715735	0.0334554	2.65851	2.95117
AI	557	0.714976	0.0382468	3.36665	2.77049
AI	558	0.724409	0.0405164	3.30132	3.04143
AI	559	0.733975	0.0484012	5.83842	4.88117
AI	560	0.727354	0.0355003	3.97305	3.08641
AI	561	0.740634	0.0606699	7.15003	5.56331
AI	562	0.741938	0.051588	7.11913	4.30808
AI	563	0.757881	0.0506447	8.37399	5.38819
AI	564	0.76578	0.0527555	9.62137	6.38217
AI	565	0.763985	0.0578007	9.07278	7.51854
AI	566	0.746915	0.0607452	7.54887	6.93382
AI	567	0.736381	0.0399539	4.89328	5.12936
AI	568	0.733691	0.0497998	5.63553	4.9792
AI	569	0.719928	0.0312228	3.27037	3.50358
AI	570	0.733658	0.0359286	5.26637	4.56896
AI	571	0.729459	0.0405776	5.52148	4.90591
AI	572	0.733084	0.0371793	5.97949	4.86062
AI	573	0.72745	0.0365382	4.70591	3.6088
AI	574	0.726594	0.0359895	4.21046	3.79432
AI	575	0.741967	0.0439842	5.20066	3.71333
AI	576	0.730627	0.0468784	5.33308	5.47736
AI	577	0.730638	0.0438738	3.87774	2.54967
AI	578	0.7146	0.0370569	3.30581	4.13131
AI	579	0.724011	0.0371354	3.15692	2.23201
AI	580	0.732116	0.0370168	3.79502	2.44211
AI	581	0.737166	0.045394	4.07146	4.10726
AI	582	0.737853	0.0491353	5.96796	6.66504
AI	583	0.733266	0.0298346	4.19933	3.37966
AI	584	0.736569	0.0303066	3.78885	3.51625
AI	585	0.730898	0.0237895	4.1214	3.03508
AI	586	0.723937	0.0213828	3.2352	2.45328
AI	587	0.713928	0.0233273	2.46436	3.46484
AI	588	0.715774	0.0308753	3.16447	4.71888
AI	589	0.730869	0.0191906	4.04029	3.73965
AI	590	0.728106	0.027488	4.2089	3.89943
AI	591	0.742354	0.0294097	4.764	4.2405
AI	592	0.743927	0.0300414	5.09831	3.86181
AI	593	0.726221	0.0368729	4.03426	4.25497
AI	594	0.73259	0.0285182	4.38298	4.10116
AI	595	0.748112	0.0428745	5.54201	4.93868
AI	596	0.738311	0.0417122	4.89069	4.48243
AI	597	0.733683	0.0364695	4.19402	4.395
AI	598	0.745916	0.0368892	5.3417	4.19791
AI	599	0.747069	0.0261577	5.78159	2.92816
AI	600	0.742225	0.0375786	5.14834	3.8289
AI	601	0.734962	0.0403462	3.97344	3.4359
AI	602	0.734419	0.0394993	3.92232	3.50478
AI	603	0.725421	0.0365842	3.59859	2.84035
AI	604	0.722385	0.034025	3.33035	2.63419
AI	605	0.738749	0.0446436	4.38434	4.24853
AI	606	0.733784	0.0460983	4.5598	2.90979
AI	607	0.726672	0.0428615	3.4037	3.35044
AI	608	0.723208	0.0355927	3.22397	3.48587
AI	609	0.725657	0.0382049	3.51174	3.55212
AI	610	0.728089	0.0376669	2.90694	2.46046
AI	611	0.734228	0.0335413	3.62841	2.64516
AI	612	0.718815	0.0337244	2.69159	2.23718
AI	613	0.728866	0.0434181	3.32625	4.62011
AI	614	0.73107	0.03074	3.33557	3.41119
AI	615	0.719661	0.0350195	2.89341	4.8858
AI	616	0.726551	0.042741	3.53249	4.44963
AI	617	0.73873	0.0362849	5.76731	5.98892
AI	618	0.746805	0.0356939	5.69858	5.12342
AI	619	0.752189	0.0468945	7.11391	6.05306
AI	620	0.738941	0.0464006	5.09347	5.20293
AI	621	0.732766	0.0432075	4.96198	5.42594
AI	622	0.731693	0.0399745	4.49978	5.19076
AI	623	0.735535	0.038296	4.88	5.22032
AI	624	0.730644	0.0456309	5.01074	6.52694
AI	625	0.732845	0.0403017	5.29973	6.32776
AI	626	0.742321	0.0380714	5.40944	4.32797
AI	627	0.742188	0.0441348	6.84987	6.02377
AI	628	0.75438	0.0470853	7.26663	6.8286
AI	629	0.73967	0.0585595	7.52088	9.29945
AI	630	0.740068	0.0471718	6.0707	6.31685
AI	631	0.734982	0.0452288	5.78903	7.26178
AI	632	0.720021	0.0399463	3.79288	4.02668
AI	633	0.72576	0.0338561	3.96463	2.904
AI	634	0.727619	0.0327438	3.67283	3.54232
AI	635	0.736365	0.0320599	5.14016	3.35847
AI	636	0.733205	0.0457846	3.8485	3.86923
AI	637	0.734592	0.0356962	4.47269	3.33787
AI	638	0.729313	0.0378423	3.60751	5.09719
AI	639	0.735158	0.036667	4.14107	3.21409
AI	640	0.737685	0.0441152	5.3569	3.73939
AI	641	0.739648	0.0386893	4.84328	2.98277
AI	642	0.736945	0.0353567	4.82866	2.77027
AI	643	0.73289	0.0471914	4.08406	3.29767
AI	644	0.726714	0.0328296	3.1213	2.38797
AI	645	0.715988	0.0250151	1.9019	2.11553
AI	646	0.719525	0.0351559	3.42663	2.59899
AI	647	0.71674	0.0199314	2.1142	1.71484
AI	648	0.721578	0.0258389	3.20996	2.69068
AI	649	0.697865	0.0289198	1.34554	1.78782
AI	650	0.712926	0.019372	1.54725	1.12842
AI	651	0.71952	0.0291579	3.11703	4.06573
AI	652	0.713571	0.0385304	3.55212	5.12505
AI	653	0.713883	0.0276038	2.97669	5.35912
AI	654	0.715412	0.0398766	4.20723	5.87354
AI	655	0.731829	0.0277246	4.90219	5.06909
AI	656	0.737003	0.038895	6.87059	6.44168
AI	657	0.731375	0.0472113	6.1752	6.86421
AI	658	0.757323	0.0357133	7.69629	6.31812
AI	659	0.757592	0.0475147	7.75628	7.10216
AI	660	0.741352	0.0564236	6.56545	6.0061
AI	661	0.741133	0.0268926	5.19398	4.11499
AI	662	0.74285	0.0484475	6.38411	6.64004
AI	663	0.736849	0.0518577	6.20869	5.89411
AI	664	0.751239	0.0361923	6.79938	5.69371
AI	665	0.732979	0.0583788	5.92498	7.25659
AI	666	0.729394	0.0489883	5.33203	5.33223
AI	667	0.730657	0.0415854	4.92303	3.97112
AI	668	0.729784	0.0400278	4.51005	3.18587
AI	669	0.728006	0.0360633	4.60973	3.37652
AI	670	0.731848	0.038978	5.33217	4.45412
AI	671	0.732726	0.0577052	5.91754	6.7651
AI	672	0.752348	0.0467485	6.76776	5.22119
AI	673	0.746347	0.0443964	6.67739	4.71963
AI	674	0.724846	0.0518105	5.11295	5.49041
AI	675	0.715332	0.0358593	3.29392	4.49968
AI	676	0.717204	0.0461291	4.62519	4.8732
AI	677	0.7206	0.0468239	5.19562	5.46948
AI	678	0.724728	0.032429	4.67881	4.52547
AI	679	0.727019	0.0470812	5.84799	5.82956
AI	680	0.721061	0.0454602	4.81726	5.62151
AI	681	0.728152	0.0424255	5.54056	7.02091
AI	682	0.739389	0.044485	6.56039	8.21703
AI	683	0.726931	0.0529338	5.87006	8.15446
AI	684	0.717616	0.0549434	5.42086	7.21458
AI	685	0.722516	0.029819	3.71011	4.97605
AI	686	0.7191	0.0531492	4.46472	5.60123
AI	687	0.715457	0.0287466	2.5367	3.72745
AI	688	0.717713	0.0218195	2.36509	3.91126
AI	689	0.71406	0.0438143	3.87663	4.507
AI	690	0.716435	0.0259522	2.95987	2.14513
AI	691	0.717034	0.0332644	3.43619	3.91146
AI	692	0.717542	0.0303372	3.04862	3.0995
AI	693	0.715617	0.0245054	2.15701	2.16595
AI	694	0.723735	0.0373373	3.24045	4.62259
AI	695	0.720674	0.0424592	3.66719	3.45652
AI	696	0.728479	0.0498896	4.69998	4.92121
AI	697	0.748495	0.0371667	5.92132	4.64194
AI	698	0.735246	0.0434049	6.11482	5.29036
AI	699	0.722332	0.0445363	5.41079	6.58192
AI	700	0.724979	0.0295768	4.12804	4.28438
AI	701	0.7305	0.0608014	4.16012	5.68485
AI	702	0.714662	0.0354252	3.45418	3.57201
AI	703	0.707398	0.0434036	3.5663	3.81245
AI	704	0.708269	0.0500369	4.36156	4.05777
AI	705	0.711409	0.0248476	2.40179	3.26157
AI	706	0.723236	0.036437	4.56136	4.45595
AI	707	0.723702	0.0180149	3.02401	2.37993
AI	708	0.713449	0.0303449	3.09674	3.31609
AI	709	0.729294	0.0270884	4.58357	3.82804
AI	710	0.738402	0.0298828	5.87789	3.85294
AI	711	0.752409	0.0368086	7.35962	4.84209
AI	712	0.732631	0.0481685	7.15238	6.27684
AI	713	0.730868	0.0533216	5.87399	5.60675
AI	714	0.735003	0.053922	5.9278	6.32709
AI	715	0.734941	0.0452799	5.38319	5.82672
AI	716	0.723133	0.0427551	4.67239	4.91785
AI	717	0.738034	0.0483992	5.63227	5.71695
AI	718	0.742133	0.0428753	6.19314	4.93594
AI	719	0.746137	0.0426577	7.99583	5.99606
AI	720	0.746676	0.0320759	8.04955	5.82686
AI	721	0.746563	0.0432607	9.46996	7.00764
AI	722	0.746279	0.0323473	7.9951	5.66997
AI	723	0.740112	0.0374843	8.23905	7.5805
AI	724	0.731466	0.0443548	7.48618	7.95207
AI	725	0.740534	0.0348526	6.78008	6.1153
AI	726	0.741932	0.0323013	8.09753	6.57359
AI	727	0.736208	0.0416841	7.28737	6.5358
AI	728	0.741605	0.0483425	6.99209	6.88669
AI	729	0.747143	0.0500977	7.10943	6.82696
AI	730	0.748355	0.0521098	8.90199	8.29084
AI	731	0.751475	0.0523271	7.21249	6.76719
AI	732	0.749493	0.0555484	7.53285	8.04479
AI	733	0.74134	0.046586	7.09111	7.63177
AI	734	0.742751	0.0485821	8.18469	8.21827
AI	735	0.759738	0.0515624	8.93896	6.35156
AI	736	0.75628	0.0549542	10.5018	9.67391
AI	737	0.753797	0.041386	7.94769	5.85973
AI	738	0.750836	0.0487127	8.6161	8.04228
AI	739	0.749482	0.0389925	8.7171	6.02457
AI	740	0.75827	0.0389078	10.0303	7.61953
AI	741	0.762875	0.0433915	10.0333	6.99682
AI	742	0.756689	0.0426169	8.34795	5.38155
AI	743	0.75403	0.0352989	9.8617	6.8018
AI	744	0.759762	0.0313396	9.9993	5.40716
AI	745	0.764313	0.0360033	10.5915	6.49797
AI	746	0.759199	0.037051	10.3228	7.27113
AI	747	0.753563	0.0487258	9.0347	8.54868
AI	748	0.740718	0.0475177	7.5754	6.84342
AI	749	0.740052	0.0366872	6.21703	5.33069
AI	750	0.756794	0.0432391	8.60089	8.14731
AI	751	0.750046	0.0480437	8.40489	8.45795
AI	752	0.746234	0.0464493	9.10618	7.34018
AI	753	0.75349	0.0440603	9.73182	6.92854
AI	754	0.766807	0.0445949	11.0747	7.26521
AI	755	0.762415	0.0422651	9.7742	6.63095
AI	756	0.76334	0.036176	9.46612	5.55035
AI	757	0.754615	0.0331436	8.30829	5.02511
AI	758	0.763384	0.0330637	9.42193	4.2323
AI	759	0.758511	0.039543	8.11901	4.95823
AI	760	0.762109	0.0401659	9.0547	7.00978
AI	761	0.765961	0.0426024	8.67996	5.12999
AI	762	0.748097	0.045693	7.12878	7.46889
AI	763	0.760122	0.037114	9.09153	8.06965
AI	764	0.756079	0.0333216	9.14286	7.93658
AI	765	0.74539	0.0547223	11.2071	10.4489
AI	766	0.772407	0.0416897	11.3624	5.56289
AI	767	0.770175	0.0410508	13.6215	10.5374
AI	768	0.768614	0.0340868	12.6209	7.84512
AI	769	0.765184	0.0461606	13.5244	9.87951
AI	770	0.767091	0.0476326	13.8886	9.59164
AI	771	0.76144	0.0422762	11.9228	8.34954
AI	772	0.764721	0.0421669	11.1476	7.66232
AI	773	0.770105	0.0498102	12.7158	9.32014
AI	774	0.765729	0.0519168	12.0442	9.51984
AI	775	0.768414	0.048272	11.7806	8.6361
AI	776	0.771823	0.0515837	11.9245	8.99299
AI	777	0.767305	0.0519276	12.3875	8.87041
AI	778	0.77264	0.0501427	12.0038	8.2271
AI	779	0.774622	0.0533815	11.1198	9.2703
AI	780	0.765528	0.050784	9.96205	8.54916
AI	781	0.767242	0.0522699	10.9116	6.92143
AI	782	0.771047	0.0492864	10.9415	7.34251
AI	783	0.778246	0.0561089	13.3758	9.4239
AI	784	0.773491	0.0517495	12.9057	7.59111
AI	785	0.776128	0.0459557	12.5255	6.22029
AI	786	0.785288	0.0513075	14.1475	6.4106
AI	787	0.77576	0.0381476	13.5846	7.88897
AI	788	0.772462	0.0463648	12.0439	7.8713
AI	789	0.776916	0.0355176	13.4066	6.74777
AI	790	0.773496	0.0379733	12.0069	7.61375
AI	791	0.780599	0.0370149	13.989	8.93384
AI	792	0.787939	0.0434225	14.3464	6.56524
AI	793	0.776052	0.0499394	13.129	9.95925
AI	794	0.771875	0.0445326	13.2965	8.92861
AI	795	0.787184	0.0441333	14.6427	7.11386
AI	796	0.781885	0.0482229	13.9693	9.98959
AI	797	0.768916	0.0472313	12.4891	9.16205
AI	798	0.779607	0.0464087	12.1877	5.41962
AI	799	0.783214	0.0468984	13.4099	9.23025
AI	800	0.772214	0.0401419	11.8802	8.58197
AI	801	0.775154	0.0384868	12.5067	7.65814
AI	802	0.788055	0.0529755	13.5381	7.53049
AI	803	0.788197	0.0459459	13.2403	8.10278
AI	804	0.787799	0.0499726	12.4167	7.27178
AI	805	0.780369	0.0356234	12.1035	6.15252
AI	806	0.759072	0.0563659	10.8579	8.74021
AI	807	0.766967	0.0389682	9.38817	6.51814
AI	808	0.768045	0.0574781	10.5573	8.59532
AI	809	0.772197	0.041707	9.75446	5.83359
AI	810	0.774952	0.0468237	10.3716	6.95129
AI	811	0.767043	0.0445424	9.72993	7.53788
AI	812	0.774979	0.0499724	11.6398	7.30388
AI	813	0.771033	0.0555646	12.4686	8.23977
AI	814	0.784765	0.0584171	13.5898	7.52139
AI	815	0.785091	0.054845	14.509	8.21149
AI	816	0.781138	0.0586406	13.6165	7.72598
AI	817	0.782722	0.0530329	12.9216	7.42283
AI	818	0.777612	0.0492439	11.9641	7.11335
AI	819	0.782955	0.0527262	12.5919	7.20214
AI	820	0.774294	0.0517668	11.3358	7.21304
AI	821	0.77326	0.0496252	11.8284	7.42909
AI	822	0.783842	0.0460246	14.5523	8.65534
AI	823	0.776634	0.0444199	14.5797	9.47193
AI	824	0.771834	0.0399595	13.0533	8.70392
AI	825	0.777925	0.0508073	12.785	8.99536
AI	826	0.776638	0.0466516	13.8672	11.029
AI	827	0.780459	0.0415522	14.5526	10.2677
AI	828	0.777654	0.0444109	14.6876	12.8195
AI	829	0.765056	0.0453809	12.0307	11.713
AI	830	0.76354	0.0299789	11.6351	8.76772
AI	831	0.770328	0.0389663	11.4398	8.6563
AI	832	0.764594	0.0483133	10.6157	10.3078
AI	833	0.769185	0.0628518	10.3832	9.47453
AI	834	0.759819	0.0555612	9.23785	8.98001
AI	835	0.762753	0.059291	10.2915	9.17441
AI	836	0.765207	0.0476573	11.1138	8.93935
AI	837	0.769824	0.0486386	10.6254	7.92136
AI	838	0.753372	0.033521	8.72915	6.76716
AI	839	0.759206	0.0406098	10.2064	7.06749
AI	840	0.76233	0.0432339	9.16063	5.64214
AI	841	0.761927	0.0491931	10.0038	7.61975
AI	842	0.764625	0.0526211	9.23069	6.72493
AI	843	0.769034	0.0452935	9.82146	6.43398
AI	844	0.764494	0.0551143	8.07311	6.09441
AI	845	0.772354	0.0551584	9.70678	6.07937
AI	846	0.776049	0.045869	10.763	6.01587
AI	847	0.770761	0.0412442	10.4443	5.25479
AI	848	0.759791	0.050223	10.67	6.35559
AI	849	0.769313	0.0488073	10.3516	5.9415
AI	850	0.770801	0.0581889	12.8145	8.61063
AI	851	0.75767	0.0507574	11.0621	7.26672
AI	852	0.775889	0.0539066	12.2772	8.37593
AI	853	0.774345	0.0450053	11.5887	8.49475
AI	854	0.767709	0.0631934	11.2143	8.17846
AI	855	0.760475	0.0601847	11.4818	8.26184
AI	856	0.771467	0.0607906	11.7423	7.39426
AI	857	0.776784	0.0689598	12.6523	9.22947
AI	858	0.763286	0.0610556	12.6876	11.3951
AI	859	0.759442	0.0540048	10.5944	8.19453
AI	860	0.764369	0.0562508	10.6608	8.37663
AI	861	0.765723	0.0625264	12.2197	8.49806
AI	862	0.762231	0.0639139	10.0531	7.91966
AI	863	0.767129	0.0628419	10.914	7.83708
AI	864	0.759575	0.0591468	10.7976	8.6935
AI	865	0.753373	0.0538234	9.70123	7.05889
AI	866	0.757761	0.0588572	10.676	7.75472
AI	867	0.760735	0.054141	9.67218	8.34006
AI	868	0.764503	0.0449718	9.93106	7.64046
AI	869	0.745492	0.0512782	7.6647	8.28476
AI	870	0.749712	0.0369742	7.6153	5.91214
AI	871	0.741147	0.0443328	7.77516	6.87598
AI	872	0.74641	0.0506443	7.13825	5.62385
AI	873	0.741843	0.0453729	7.3228	4.95607
AI	874	0.732884	0.0416199	6.56961	6.2277
AI	875	0.738023	0.0561082	7.05692	6.6307
AI	876	0.753621	0.0630041	8.20967	6.39191
AI	877	0.748626	0.061266	9.48103	6.25248
AI	878	0.747679	0.0523837	8.62743	5.17503
AI	879	0.758315	0.0545368	10.1191	6.66713
AI	880	0.767118	0.0620008	11.9173	7.51668
AI	881	0.763801	0.0734201	11.5483	7.53048
AI	882	0.75981	0.0575091	10.1834	6.81035
AI	883	0.754687	0.0531598	9.16225	5.6857
AI	884	0.754744	0.052164	8.39913	4.98855
AI	885	0.759497	0.0586334	8.92229	6.06738
AI	886	0.76167	0.0482803	8.78342	5.93368
AI	887	0.761006	0.0446979	8.60398	5.4183
AI	888	0.752385	0.0422301	7.04693	4.89876
AI	889	0.742842	0.0434927	5.34122	5.25499
AI	890	0.746941	0.0425264	6.35248	4.40411
AI	891	0.748697	0.040739	6.77889	4.89841
AI	892	0.754725	0.0450593	7.42178	4.89255
AI	893	0.746583	0.0468354	7.35048	4.81533
AI	894	0.743575	0.0423479	5.67077	5.17061
AI	895	0.750077	0.063309	8.26354	8.12882
AI	896	0.746153	0.05296	7.34436	7.95376
AI	897	0.746822	0.0636505	8.46999	10.1877
AI	898	0.743891	0.0507868	7.05212	7.21951
AI	899	0.744334	0.0494202	8.85026	7.91254
AI	900	0.76214	0.0528223	9.07768	6.43461
AI	901	0.768284	0.0549986	10.7636	6.64231
AI	902	0.758877	0.0514415	10.4079	6.3033
AI	903	0.75853	0.0436317	9.35961	5.32675
AI	904	0.758151	0.0544286	10.6864	7.36132
AI	905	0.769018	0.049728	11.9655	7.60519
AI	906	0.75943	0.0385162	9.71028	6.43408
AI	907	0.763237	0.0335065	9.88164	6.72063
AI	908	0.751875	0.0370417	8.01287	6.17316
AI	909	0.755881	0.049732	9.26641	6.60036
AI	910	0.759069	0.0485813	8.81718	5.29771
AI	911	0.760508	0.0541763	9.36875	6.12061
AI	912	0.761181	0.0461529	9.56177	5.97525
AI	913	0.751648	0.0439667	8.03625	5.05389
AI	914	0.753367	0.0538271	8.11738	4.9901
AI	915	0.738731	0.0488909	6.9732	4.56675
AI	916	0.735229	0.0501906	4.91584	4.76709
AI	917	0.739772	0.050873	6.27699	4.50465
AI	918	0.74452	0.0510307	6.70668	4.87711
AI	919	0.752586	0.0482252	8.55282	5.34987
AI	920	0.755326	0.0524702	10.0468	6.38011
AI	921	0.75525	0.0518368	9.84213	7.29746
AI	922	0.747946	0.0646294	9.70868	8.18249
AI	923	0.743595	0.0651248	7.79416	7.24708
AI	924	0.751501	0.0617641	9.17701	7.44147
AI	925	0.739006	0.0510103	5.84112	5.18732
AI	926	0.730921	0.0557139	7.01464	7.25416
AI	927	0.741532	0.0440939	6.49815	5.0624
AI	928	0.752134	0.0467424	9.0538	5.75285
AI	929	0.757838	0.0462183	8.99365	5.40112
AI	930	0.74851	0.0470232	9.08912	6.20924
AI	931	0.757383	0.0418208	9.75644	6.18006
AI	932	0.776534	0.044087	11.9753	6.20835
AI	933	0.76391	0.0508996	11.2608	8.6843
AI	934	0.756713	0.0497995	9.91547	9.71544
AI	935	0.756161	0.050237	10.4209	7.44683
AI	936	0.760265	0.0329313	10.065	7.54549
AI	937	0.760957	0.0459689	11.3345	7.77798
AI	938	0.748192	0.0469551	8.83757	6.93663
AI	939	0.745408	0.0458306	8.92266	7.70322
AI	940	0.750713	0.0426197	7.75839	6.6921
AI	941	0.746558	0.0567429	9.18634	7.36705
AI	942	0.742025	0.0576862	8.34427	5.87987
AI	943	0.761799	0.0499386	10.2663	7.18086
AI	944	0.762074	0.0487113	10.8245	8.54405
AI	945	0.758979	0.0394702	10.0463	6.53003
AI	946	0.761625	0.0462439	8.6145	5.58798
AI	947	0.764243	0.03811	10.2466	6.18329
AI	948	0.753882	0.0296637	7.90602	4.20648
AI	949	0.756498	0.0382489	8.70099	5.19129
AI	950	0.754103	0.039456	8.06001	5.75765
AI	951	0.759394	0.0440965	8.7895	5.92799
AI	952	0.749373	0.0426688	7.1967	4.46981
AI	953	0.731716	0.0484685	6.22185	6.05634
AI	954	0.733971	0.0478285	4.4432	5.10267
AI	955	0.738808	0.042636	6.06417	3.86028
AI	956	0.728926	0.0383544	5.01681	3.29982
AI	957	0.739577	0.0396162	6.24988	3.94371
AI	958	0.740427	0.040593	5.68128	3.69544
AI	959	0.746207	0.0480786	6.235	5.17334
AI	960	0.734281	0.0364607	5.89989	6.245
Vehicle	1	0.70817	0.0236783	1.97242	3.94484
Vehicle	2	0.69745	0.0177637	1.02608	2.05217
Vehicle	3	0.709934	0.0123223	1.75784	2.25516
Vehicle	4	0.715874	0.0236578	3.1467	3.91523
Vehicle	5	0.716574	0.0230422	3.15009	3.55066
Vehicle	6	0.700376	0.0299592	2.09797	2.65154
Vehicle	7	0.703154	0.0112527	0.818222	1.25081
Vehicle	8	0.717269	0.0195298	2.89685	2.48024
Vehicle	9	0.712929	0.0184175	2.46001	2.89371
Vehicle	10	0.718608	0.0289895	3.80137	4.41722
Vehicle	11	0.715489	0.0233977	2.72284	3.89696
Vehicle	12	0.71315	0.0348309	2.82502	4.23309
Vehicle	13	0.713353	0.0262833	2.28499	3.14378
Vehicle	14	0.715537	0.028698	2.97243	3.05116
Vehicle	15	0.715208	0.0336593	3.53051	2.7249
Vehicle	16	0.716115	0.0237346	3.02729	4.98212
Vehicle	17	0.703778	0.0236034	2.13612	3.30503
Vehicle	18	0.722286	0.0341496	5.62751	6.80974
Vehicle	19	0.739446	0.0351148	8.62612	8.97188
Vehicle	20	0.741521	0.036202	8.49165	8.4131
Vehicle	21	0.741656	0.0369512	8.92322	8.75965
Vehicle	22	0.751124	0.0438302	10.5307	10.1644
Vehicle	23	0.742941	0.0440483	8.21726	9.55754
Vehicle	24	0.741289	0.0633721	8.05442	11.0887
Vehicle	25	0.738381	0.057602	6.7188	9.8703
Vehicle	26	0.743566	0.0560138	7.68798	9.42185
Vehicle	27	0.722189	0.0713522	7.37341	9.02082
Vehicle	28	0.731623	0.0618648	7.1719	8.96184
Vehicle	29	0.718318	0.0508471	4.97306	5.74251
Vehicle	30	0.699848	0.0477804	3.53636	5.35557
Vehicle	31	0.72359	0.039166	5.59969	5.21263
Vehicle	32	0.723863	0.0357161	5.19606	5.55076
Vehicle	33	0.728956	0.0363273	6.14628	4.40287
Vehicle	34	0.720908	0.0335223	4.63248	3.29531
Vehicle	35	0.720451	0.0407094	4.70907	3.52617
Vehicle	36	0.735932	0.0525486	6.51284	6.77911
Vehicle	37	0.734221	0.0161965	5.51528	3.14735
Vehicle	38	0.724748	0.0206236	4.0012	2.68586
Vehicle	39	0.703019	0.0193539	1.09013	1.26179
Vehicle	40	0.710373	0.0258472	2.53303	2.85877
Vehicle	41	0.715859	0.0363979	3.90266	3.88522
Vehicle	42	0.722434	0.0417888	5.60095	7.3386
Vehicle	43	0.711358	0.0419582	4.28618	5.07192
Vehicle	44	0.732252	0.0297474	5.82408	5.69907
Vehicle	45	0.741002	0.0380456	6.98406	7.46388
Vehicle	46	0.73968	0.0403707	7.10623	7.00075
Vehicle	47	0.725293	0.0317699	4.77664	5.45415
Vehicle	48	0.722522	0.0321457	4.33732	4.89897
Vehicle	49	0.718133	0.0276637	2.95256	3.58986
Vehicle	50	0.71166	0.0254619	2.56726	3.42683
Vehicle	51	0.698289	0.0246804	1.1385	2.05133
Vehicle	52	0.697825	0.0216507	0.841459	1.41391
Vehicle	53	0.709242	0.0247671	2.64412	1.92125
Vehicle	54	0.730783	0.0179547	5.03858	3.68887
Vehicle	55	0.729635	0.0474536	6.6896	5.6604
Vehicle	56	0.72147	0.0418564	5.06062	7.12711
Vehicle	57	0.730343	0.0382597	5.94576	6.67099
Vehicle	58	0.738087	0.0493733	8.52385	7.07167
Vehicle	59	0.73768	0.0403795	7.09449	6.6484
Vehicle	60	0.738828	0.0378953	7.77086	5.22276
Vehicle	61	0.722543	0.0353382	5.1064	3.97731
Vehicle	62	0.725942	0.0281315	4.86274	3.6543
Vehicle	63	0.720767	0.0297416	3.85156	2.93222
Vehicle	64	0.716111	0.0448046	3.11833	4.53205
Vehicle	65	0.706557	0.0363619	2.14995	3.37247
Vehicle	66	0.720362	0.0302428	3.03122	4.84025
Vehicle	67	0.732345	0.0300636	5.64394	5.74223
Vehicle	68	0.739245	0.0254696	6.48769	4.16359
Vehicle	69	0.748282	0.0338691	8.24557	5.60077
Vehicle	70	0.75407	0.0231034	9.09934	4.33734
Vehicle	71	0.74688	0.0466887	8.28037	8.4848
Vehicle	72	0.757217	0.0348868	9.50764	6.35692
Vehicle	73	0.759467	0.039322	9.68982	7.36919
Vehicle	74	0.7667	0.0412922	11.4788	8.01679
Vehicle	75	0.749509	0.0328361	9.21799	7.1691
Vehicle	76	0.750736	0.0389791	9.94759	7.08645
Vehicle	77	0.738854	0.0399884	7.17696	7.69726
Vehicle	78	0.752969	0.0563992	10.5773	7.49343
Vehicle	79	0.75132	0.0380304	9.18609	6.65031
Vehicle	80	0.752393	0.0237664	8.8602	4.52542
Vehicle	81	0.755202	0.016773	9.60109	3.76265
Vehicle	82	0.752397	0.0138894	9.12185	2.99351
Vehicle	83	0.744656	0.0302077	7.91475	6.34064
Vehicle	84	0.752219	0.0245582	9.6557	5.55749
Vehicle	85	0.743697	0.0369766	7.70966	7.14477
Vehicle	86	0.726942	0.0431175	5.56551	7.07852
Vehicle	87	0.728221	0.020407	4.35676	3.59624
Vehicle	88	0.726044	0.0269317	4.45894	3.49326
Vehicle	89	0.712389	0.0231825	2.77651	3.08589
Vehicle	90	0.714216	0.0213901	2.67243	2.77066
Vehicle	91	0.726356	0.0224415	3.80845	3.89001
Vehicle	92	0.728526	0.0202043	4.13481	3.56815
Vehicle	93	0.716335	0.0208342	2.85594	2.7502
Vehicle	94	0.715298	0.0148315	2.2177	2.9851
Vehicle	95	0.717247	0.00912287	2.59968	2.09313
Vehicle	96	0.707565	0.0276874	2.4174	2.35452
Vehicle	97	0.711517	0.0220374	2.11374	4.05646
Vehicle	98	0.72051	0.010294	3.10764	2.08129
Vehicle	99	0.725783	0.0293154	4.15978	4.75926
Vehicle	100	0.704452	0.00900311	0.626022	0.733984
Vehicle	101	0.709623	0.033508	2.96313	3.54992
Vehicle	102	0.709966	0.020382	1.78074	2.98699
Vehicle	103	0.714091	0.0192316	2.20594	2.94189
Vehicle	104	0.699238	0.023663	0.985974	0.759885
Vehicle	105	0.692344	0.0146123	0.364576	0.729151
Vehicle	106	0.700967	0.017926	0.930195	1.7622
Vehicle	107	0.693454	0.0170627	0.715959	1.43192
Vehicle	108	0.689102	0.0373894	1.77768	3.55537
Vehicle	109	0.709798	0.0332635	2.99107	5.98215
Vehicle	110	0.710331	0.0349699	3.40377	2.99846
Vehicle	111	0.716697	0.0361863	4.28976	5.15645
Vehicle	112	0.711714	0.0353094	3.53298	4.38031
Vehicle	113	0.722358	0.0262627	3.68568	2.77762
Vehicle	114	0.716942	0.0289075	2.56606	3.42492
Vehicle	115	0.719282	0.0279965	2.95882	4.16264
Vehicle	116	0.712939	0.0354702	3.3515	4.21209
Vehicle	117	0.717632	0.0334015	3.72189	4.2669
Vehicle	118	0.733193	0.0302988	6.01429	6.07023
Vehicle	119	0.735514	0.0350212	5.93782	5.35602
Vehicle	120	0.732882	0.0473527	6.85853	7.98115
Vehicle	121	0.728504	0.0415488	6.33	6.6992
Vehicle	122	0.729963	0.0513138	6.5257	7.16479
Vehicle	123	0.734923	0.0579245	7.44304	9.08855
Vehicle	124	0.718815	0.0609851	5.76131	6.69463
Vehicle	125	0.722624	0.0430235	5.11616	4.21489
Vehicle	126	0.742666	0.017801	6.40903	3.06425
Vehicle	127	0.728836	0.0538747	5.51122	6.46619
Vehicle	128	0.704383	0.0405277	2.79903	4.27973
Vehicle	129	0.721139	0.0288525	4.21846	3.31753
Vehicle	130	0.72765	0.030601	4.90561	4.54988
Vehicle	131	0.713345	0.0288291	3.08183	2.3314
Vehicle	132	0.714601	0.0298532	2.86513	4.29194
Vehicle	133	0.718129	0.0373932	4.3344	3.48875
Vehicle	134	0.709593	0.0320354	2.86146	2.83614
Vehicle	135	0.710027	0.0211027	2.09224	2.05923
Vehicle	136	0.714481	0.0149891	1.96683	2.64477
Vehicle	137	0.734424	0.00586547	5.92968	1.58479
Vehicle	138	0.732699	0.0161151	5.7441	3.19037
Vehicle	139	0.735373	0.0318435	6.20945	6.27764
Vehicle	140	0.754133	0.0421228	11.3104	10.1471
Vehicle	141	0.743757	0.0345477	7.50195	6.3006
Vehicle	142	0.736755	0.0295005	5.80321	5.05938
Vehicle	143	0.734315	0.0279293	5.23518	5.09765
Vehicle	144	0.745844	0.0255307	7.25027	4.31173
Vehicle	145	0.749248	0.0255346	8.4755	5.35326
Vehicle	146	0.748191	0.0208248	8.67258	4.40029
Vehicle	147	0.741259	0.0439954	7.20735	8.75391
Vehicle	148	0.743886	0.0473204	8.20681	9.61091
Vehicle	149	0.750802	0.04381	9.10346	9.31582
Vehicle	150	0.743736	0.0468661	7.68329	9.19423
Vehicle	151	0.744748	0.0505509	7.94151	8.19911
Vehicle	152	0.740923	0.037651	7.01882	7.3077
Vehicle	153	0.725196	0.0261611	4.33489	5.07805
Vehicle	154	0.715755	0.0279094	3.2812	4.88581
Vehicle	155	0.716596	0.0321873	3.53098	5.15113
Vehicle	156	0.727436	0.0321371	4.38852	6.14638
Vehicle	157	0.74153	0.0179528	6.64792	3.66692
Vehicle	158	0.742142	0.0151982	7.05086	3.02076
Vehicle	159	0.736955	0.0161029	6.23696	3.1257
Vehicle	160	0.731521	0.0145857	5.28054	3.09285
Vehicle	161	0.733233	0.0234334	5.63396	4.79056
Vehicle	162	0.731812	0.0242331	5.29491	4.20409
Vehicle	163	0.730567	0.0327139	5.29879	5.70608
Vehicle	164	0.718569	0.0498065	4.79662	6.19621
Vehicle	165	0.719718	0.0283514	3.48115	3.55605
Vehicle	166	0.731801	0.0458968	5.9917	5.0936
Vehicle	167	0.727278	0.036422	5.38267	3.95207
Vehicle	168	0.727288	0.0406629	6.14229	4.37192
Vehicle	169	0.726447	0.0179435	3.98633	3.0898
Vehicle	170	0.734501	0.033745	5.45725	4.35818
Vehicle	171	0.730891	0.0205749	4.82408	3.53793
Vehicle	172	0.737705	0.0261717	5.54025	3.70935
Vehicle	173	0.717401	0.00705178	2.43198	1.40091
Vehicle	174	0.704938	0.0357977	2.14374	2.87148
Vehicle	175	0.718246	0.0267778	3.37374	2.89235
Vehicle	176	0.718548	0.0461253	4.65577	6.23268
Vehicle	177	0.726496	0.0427799	5.01304	7.67802
Vehicle	178	0.71721	0.0499183	4.6971	9.39419
Vehicle	179	0.721337	0.0577959	5.46328	9.10623
Vehicle	180	0.722602	0.0474466	4.60564	8.37075
Vehicle	181	0.711073	0.0390118	3.11459	6.22918
Vehicle	182	0.712829	0.0380938	3.52143	5.50297
Vehicle	183	0.717978	0.0204446	3.08315	3.8929
Vehicle	184	0.697066	0.0262964	1.38798	2.77596
Vehicle	185	0.700029	0.032107	2.19633	4.39266
Vehicle	186	0.711971	0.0250858	2.30361	4.2643
Vehicle	187	0.710189	0.0190138	1.78283	3.09334
Vehicle	188	0.697178	0.0261779	1.49077	2.98155
Vehicle	189	0.70365	0.0261496	1.88454	3.09794
Vehicle	190	0.721601	0.0306276	4.12656	4.17731
Vehicle	191	0.716677	0.019985	2.96628	2.34252
Vehicle	192	0.734284	0.0261235	5.98752	4.16856
Vehicle	193	0.728628	0.0353115	4.73616	6.08982
Vehicle	194	0.712244	0.0324609	3.29125	2.55272
Vehicle	195	0.721404	0.0310812	4.0805	2.81222
Vehicle	196	0.725534	0.026049	4.79761	3.20541
Vehicle	197	0.718641	0.034441	4.34131	3.18448
Vehicle	198	0.712912	0.0438812	4.44335	4.60414
Vehicle	199	0.705741	0.0368504	2.84407	3.65076
Vehicle	200	0.715054	0.0406452	4.61374	5.77233
Vehicle	201	0.708676	0.0502937	3.65422	5.9952
Vehicle	202	0.698356	0.0377917	2.0633	3.52027
Vehicle	203	0.695845	0.051761	2.67178	5.34356
Vehicle	204	0.700399	0.0522364	3.94149	4.58388
Vehicle	205	0.696379	0.0592964	4.04627	4.69979
Vehicle	206	0.705101	0.0559305	3.92957	6.27572
Vehicle	207	0.703255	0.0500782	3.65684	4.29704
Vehicle	208	0.695949	0.0529094	2.96947	3.88033
Vehicle	209	0.70822	0.052536	3.51369	5.77269
Vehicle	210	0.714073	0.0719564	4.69114	9.38229
Vehicle	211	0.713219	0.0564742	4.77546	8.0804
Vehicle	212	0.721899	0.0620286	5.78458	10.4927
Vehicle	213	0.732808	0.067803	7.3008	10.4998
Vehicle	214	0.740086	0.0753116	9.13201	11.728
Vehicle	215	0.734814	0.0748859	8.79089	11.0302
Vehicle	216	0.741693	0.0717709	8.78884	12.014
Vehicle	217	0.753369	0.0472295	9.34184	9.45714
Vehicle	218	0.750601	0.0466151	8.58788	9.44122
Vehicle	219	0.744483	0.0418625	8.57453	6.94017
Vehicle	220	0.734739	0.0417706	6.05417	6.98621
Vehicle	221	0.725216	0.0471286	5.47046	6.26392
Vehicle	222	0.725053	0.0383272	5.65774	5.00872
Vehicle	223	0.726625	0.0431978	6.42498	4.56372
Vehicle	224	0.726996	0.0530247	6.97726	4.91534
Vehicle	225	0.714709	0.0590099	5.50784	5.90051
Vehicle	226	0.716987	0.0563852	4.92223	5.52584
Vehicle	227	0.710128	0.0687196	4.93296	5.66363
Vehicle	228	0.70944	0.053145	3.9198	3.90645
Vehicle	229	0.696885	0.0358834	1.71237	1.97735
Vehicle	230	0.70193	0.0274715	1.60706	1.93532
Vehicle	231	0.706324	0.0308857	2.332	2.77409
Vehicle	232	0.714127	0.0285552	3.38125	3.93236
Vehicle	233	0.703388	0.0435942	3.04281	3.23877
Vehicle	234	0.723839	0.0415472	5.51478	6.86882
Vehicle	235	0.750254	0.0483601	9.1809	8.24104
Vehicle	236	0.75638	0.0565403	10.179	9.02854
Vehicle	237	0.758436	0.0588662	10.6078	9.79166
Vehicle	238	0.75197	0.0664271	10.1807	9.57795
Vehicle	239	0.742623	0.0596701	8.91107	9.50076
Vehicle	240	0.76086	0.0503723	11.6774	10.3586
Vehicle	241	0.759546	0.044814	11.8306	9.93591
Vehicle	242	0.74836	0.0448774	10.5975	10.3854
Vehicle	243	0.751205	0.0483463	10.5691	10.8138
Vehicle	244	0.754505	0.0458745	11.2222	9.71591
Vehicle	245	0.763993	0.0336571	13.0101	6.72052
Vehicle	246	0.763928	0.030253	13.6464	6.99464
Vehicle	247	0.769084	0.0135304	14.4088	3.88303
Vehicle	248	0.763814	0.0180406	13.8798	5.22782
Vehicle	249	0.766092	0.00991485	12.7014	2.84092
Vehicle	250	0.774738	0.0136835	15.1488	4.80438
Vehicle	251	0.779459	0.0233587	16.6244	7.09669
Vehicle	252	0.785187	0.0277187	19.5177	8.25463
Vehicle	253	0.779937	0.0268705	18.5893	8.14511
Vehicle	254	0.784312	0.0298637	18.0026	8.17013
Vehicle	255	0.78101	0.0271555	17.1273	7.55961
Vehicle	256	0.782709	0.0452632	17.3863	11.1709
Vehicle	257	0.791948	0.0301847	19.775	7.37445
Vehicle	258	0.779229	0.0241277	16.277	6.47696
Vehicle	259	0.782873	0.0322807	17.3798	8.9649
Vehicle	260	0.776806	0.032922	16.1752	9.12053
Vehicle	261	0.775997	0.0338751	16.0303	9.04257
Vehicle	262	0.782949	0.0318485	17.0706	8.20393
Vehicle	263	0.792964	0.0425323	18.3562	8.85935
Vehicle	264	0.805632	0.0344223	20.7747	4.92818
Vehicle	265	0.800949	0.0332912	21.2873	5.03938
Vehicle	266	0.789619	0.0245981	18.7425	5.34923
Vehicle	267	0.789183	0.0203702	18.4813	5.51578
Vehicle	268	0.796892	0.0192539	20.9486	5.38715
Vehicle	269	0.796969	0.016251	20.2325	3.39269
Vehicle	270	0.799615	0.0194346	21.4022	3.82289
Vehicle	271	0.784587	0.0245352	17.7729	5.9684
Vehicle	272	0.789325	0.0360365	19.8373	8.02349
Vehicle	273	0.800645	0.0221248	21.802	7.0864
Vehicle	274	0.793285	0.0131712	22.7695	7.90421
Vehicle	275	0.80094	0.0217669	22.2012	7.43841
Vehicle	276	0.788232	0.0262239	18.9624	9.71347
Vehicle	277	0.788696	0.0361503	20.827	12.7496
Vehicle	278	0.797619	0.0292855	21.536	8.85151
Vehicle	279	0.799193	0.0352525	22.7685	9.92723
Vehicle	280	0.791407	0.0388502	20.1939	10.3457
Vehicle	281	0.800403	0.0441626	21.8625	13.3209
Vehicle	282	0.804401	0.0265232	21.8423	9.36696
Vehicle	283	0.78434	0.0322706	17.2349	10.5564
Vehicle	284	0.793225	0.0313071	18.4965	10.4535
Vehicle	285	0.806389	0.0412901	20.2359	10.062
Vehicle	286	0.791505	0.0327894	16.7985	6.8715
Vehicle	287	0.795153	0.0434855	16.9363	9.09486
Vehicle	288	0.799666	0.0388823	17.7624	8.84909
Vehicle	289	0.801293	0.0375338	19.0034	9.35327
Vehicle	290	0.798855	0.0363334	18.4438	8.05999
Vehicle	291	0.794628	0.0386506	18.1584	7.36591
Vehicle	292	0.798944	0.0382012	20.3845	7.85801
Vehicle	293	0.801836	0.0287706	22.67	8.95783
Vehicle	294	0.797707	0.0287122	21.9036	7.56759
Vehicle	295	0.80975	0.0245463	23.533	6.73713
Vehicle	296	0.811642	0.024562	25.0225	5.10032
Vehicle	297	0.809922	0.0270057	25.4616	5.20985
Vehicle	298	0.802047	0.034083	21.5502	6.24883
Vehicle	299	0.804715	0.0349768	20.9668	7.02675
Vehicle	300	0.808512	0.0257226	22.9159	3.68163
Vehicle	301	0.800661	0.0339706	21.6904	7.33188
Vehicle	302	0.804983	0.0334739	23.9226	8.34486
Vehicle	303	0.793197	0.038188	19.9134	11.3294
Vehicle	304	0.801113	0.0351361	21.1748	12.1571
Vehicle	305	0.798152	0.0317341	20.7722	10.7905
Vehicle	306	0.813501	0.0449997	22.0471	12.7165
Vehicle	307	0.813119	0.0413133	22.9708	12.5591
Vehicle	308	0.79737	0.0477215	22.4871	15.3199
Vehicle	309	0.794073	0.0458751	19.9111	13.1656
Vehicle	310	0.793962	0.0511349	20.8535	15.4489
Vehicle	311	0.805225	0.0353949	21.6603	11.7742
Vehicle	312	0.798431	0.0359412	21.6074	10.9019
Vehicle	313	0.803109	0.0371996	22.2283	10.7167
Vehicle	314	0.79624	0.0223254	13.7126	10.6585
Vehicle	315	0.793712	0.0357207	19.1473	10.8079
Vehicle	316	0.8077	0.0600873	20.9898	14.1817
Vehicle	317	0.810969	0.0252074	20.5174	7.22273
Vehicle	318	0.815406	0.0438933	22.3413	8.2601
Vehicle	319	0.809177	0.0354188	20.2824	7.55521
Vehicle	320	0.808623	0.0357162	22.234	8.37014
Vehicle	321	0.806649	0.048401	21.5979	10.8467
Vehicle	322	0.815907	0.0415716	22.8709	9.52164
Vehicle	323	0.808106	0.043657	22.4526	10.7034
Vehicle	324	0.815389	0.0359879	22.6546	7.57799
Vehicle	325	0.812105	0.0363864	23.8122	7.59813
Vehicle	326	0.809248	0.0320838	22.6146	6.06469
Vehicle	327	0.815055	0.039959	22.5307	7.26791
Vehicle	328	0.816365	0.0284558	22.7679	6.93051
Vehicle	329	0.805584	0.0199182	25.0204	7.11567
Vehicle	330	0.809563	0.0302931	24.6744	7.059
Vehicle	331	0.804166	0.0246548	25.2227	8.54354
Vehicle	332	0.804583	0.0316297	24.0331	9.90496
Vehicle	333	0.80722	0.0308338	22.4604	6.57781
Vehicle	334	0.811232	0.0325558	26.2995	10.3619
Vehicle	335	0.809395	0.0250787	24.0833	10.3039
Vehicle	336	0.795539	0.0380185	21.1205	12.7577
Vehicle	337	0.801597	0.0411501	21.1792	13.004
Vehicle	338	0.805797	0.0466086	21.696	13.2868
Vehicle	339	0.809101	0.0354614	23.0862	9.96154
Vehicle	340	0.807428	0.0368967	23.5279	12.1836
Vehicle	341	0.813731	0.0338861	23.644	12.0401
Vehicle	342	0.793274	0.0341221	19.7471	12.353
Vehicle	343	0.809663	0.0543498	21.747	15.1162
Vehicle	344	0.806577	0.042049	20.5648	13.603
Vehicle	345	0.799686	0.0398763	19.5562	11.5769
Vehicle	346	0.804283	0.0465987	18.9236	11.3413
Vehicle	347	0.786471	0.0427898	15.7749	9.05422
Vehicle	348	0.78672	0.0521597	16.4788	10.6038
Vehicle	349	0.785624	0.0642574	18.7078	14.8326
Vehicle	350	0.7937	0.0511093	19.3079	11.789
Vehicle	351	0.796028	0.0520346	18.8209	11.3423
Vehicle	352	0.798302	0.0516759	18.7651	10.9531
Vehicle	353	0.782552	0.0343802	16.121	8.81742
Vehicle	354	0.785014	0.0501512	17.6228	11.6394
Vehicle	355	0.787193	0.0580392	17.3006	12.4048
Vehicle	356	0.786753	0.0284499	17.6859	7.11392
Vehicle	357	0.797827	0.0385646	18.5186	7.71094
Vehicle	358	0.805459	0.022989	19.8289	6.4101
Vehicle	359	0.795345	0.0335385	17.3512	7.9623
Vehicle	360	0.792702	0.0294597	18.2438	7.93984
Vehicle	361	0.786554	0.0296013	18.4694	8.13921
Vehicle	362	0.790692	0.0367334	19.4468	9.75187
Vehicle	363	0.796838	0.0217218	20.7329	7.05179
Vehicle	364	0.812107	0.0286317	23.3753	8.08852
Vehicle	365	0.800892	0.0253687	23.3738	8.87361
Vehicle	366	0.800714	0.044691	22.1	12.4572
Vehicle	367	0.803539	0.0356298	21.8012	10.2393
Vehicle	368	0.799374	0.0417601	21.2634	10.5883
Vehicle	369	0.791635	0.0363986	18.4301	7.15759
Vehicle	370	0.796678	0.0411909	18.7936	7.57561
Vehicle	371	0.802836	0.0488877	19.2832	8.01553
Vehicle	372	0.801767	0.0516929	18.742	9.27214
Vehicle	373	0.795857	0.0404211	18.14	8.62443
Vehicle	374	0.783907	0.0388256	16.7307	9.76147
Vehicle	375	0.78535	0.0462661	16.7421	11.0612
Vehicle	376	0.779988	0.0559174	17.1477	14.0422
Vehicle	377	0.770641	0.0538581	14.4501	12.5066
Vehicle	378	0.760495	0.0430758	12.5183	10.4542
Vehicle	379	0.763816	0.0592875	12.7464	12.6782
Vehicle	380	0.77142	0.0566055	14.0228	12.1803
Vehicle	381	0.759873	0.0362645	11.3578	8.37855
Vehicle	382	0.758712	0.0574989	10.797	11.9474
Vehicle	383	0.751918	0.0488778	9.76352	11.6114
Vehicle	384	0.741962	0.0499759	9.56535	11.6609
Vehicle	385	0.763877	0.0749708	12.2063	13.4825
Vehicle	386	0.756101	0.0525348	11.1224	12.6322
Vehicle	387	0.758294	0.0572065	12.2511	14.1228
Vehicle	388	0.771397	0.0519436	14.4831	12.796
Vehicle	389	0.7707	0.0437239	14.1163	12.0458
Vehicle	390	0.76979	0.0478887	14.5002	12.0244
Vehicle	391	0.771401	0.0544377	14.1945	12.8749
Vehicle	392	0.782767	0.0553143	16.5322	12.1453
Vehicle	393	0.782556	0.0357087	14.9772	7.68967
Vehicle	394	0.781878	0.0511779	15.6995	9.80795
Vehicle	395	0.772545	0.0372968	15.2281	8.86809
Vehicle	396	0.775035	0.0274359	14.7486	6.43084
Vehicle	397	0.778254	0.0306194	14.9584	6.01893
Vehicle	398	0.790222	0.0254089	17.4477	5.74182
Vehicle	399	0.785018	0.0230661	16.1453	5.65905
Vehicle	400	0.782672	0.0215326	16.2276	5.93671
Vehicle	401	0.785657	0.00782593	16.5421	2.04477
Vehicle	402	0.762498	0.0239659	11.7051	5.67349
Vehicle	403	0.775682	0.0491839	13.9151	9.94382
Vehicle	404	0.772975	0.0210727	13.1397	5.52817
Vehicle	405	0.753543	0.0414683	9.45105	8.40372
Vehicle	406	0.744698	0.0397663	8.54549	8.03631
Vehicle	407	0.738582	0.042574	7.57781	8.44601
Vehicle	408	0.743616	0.0336199	8.39911	8.1088
Vehicle	409	0.735365	0.0358722	7.41013	7.25867
Vehicle	410	0.741822	0.0404877	8.06303	9.31423
Vehicle	411	0.752492	0.039577	10.0345	9.6472
Vehicle	412	0.75823	0.0547823	11.4025	13.2496
Vehicle	413	0.755129	0.0503191	12.0289	13.6478
Vehicle	414	0.751369	0.0583394	11.6551	14.9683
Vehicle	415	0.754947	0.0628867	12.2487	15.1867
Vehicle	416	0.764419	0.0584626	12.8726	13.1264
Vehicle	417	0.779714	0.0677934	14.9112	13.9484
Vehicle	418	0.773118	0.0584238	13.9028	12.2603
Vehicle	419	0.769349	0.0547351	14.495	12.3702
Vehicle	420	0.779266	0.0417599	16.3421	9.29258
Vehicle	421	0.766577	0.0133042	10.012	7.25887
Vehicle	422	0.78601	0.0222539	17.1938	5.44599
Vehicle	423	0.774786	0.0213138	15.6854	3.66631
Vehicle	424	0.784077	0.0315453	17.2846	4.89054
Vehicle	425	0.790319	0.0104018	18.8065	2.13428
Vehicle	426	0.790076	0.00952346	19.1674	1.5268
Vehicle	427	0.784895	0.00586036	18.7864	2.19105
Vehicle	428	0.797441	0.0270706	20.76	7.37381
Vehicle	429	0.797816	0.0221234	18.346	6.4021
Vehicle	430	0.790645	0.0420396	16.3481	8.6506
Vehicle	431	0.793303	0.035879	16.6294	7.8157
Vehicle	432	0.793915	0.0297989	17.3155	8.28768
Vehicle	433	0.775613	0.0339125	14.0421	8.36021
Vehicle	434	0.780767	0.0372706	14.8446	8.35569
Vehicle	435	0.77196	0.0287883	13.621	7.29654
Vehicle	436	0.761969	0.0197538	11.545	5.35448
Vehicle	437	0.765481	0.0283994	12.8586	6.75226
Vehicle	438	0.760638	0.0310073	11.7155	7.05818
Vehicle	439	0.773453	0.0316611	14.5061	8.4802
Vehicle	440	0.780571	0.0306787	15.9892	9.48341
Vehicle	441	0.754247	0.0408342	11.1759	10.6531
Vehicle	442	0.746506	0.0526909	9.8712	13.4867
Vehicle	443	0.761499	0.0589419	12.4099	14.868
Vehicle	444	0.754943	0.0478019	10.3581	11.2451
Vehicle	445	0.750909	0.0698497	9.82506	14.706
Vehicle	446	0.757365	0.055457	10.8707	12.3158
Vehicle	447	0.748689	0.0573731	9.30376	12.5895
Vehicle	448	0.748391	0.0575691	9.12442	10.5417
Vehicle	449	0.749289	0.0554295	8.86999	10.9306
Vehicle	450	0.767042	0.0468171	12.3136	9.50536
Vehicle	451	0.761022	0.0471449	11.8136	9.50753
Vehicle	452	0.770297	0.0528625	13.0476	9.37381
Vehicle	453	0.784147	0.0341744	16.5783	6.8275
Vehicle	454	0.773813	0.0233639	13.5371	4.78422
Vehicle	455	0.76	0.0431277	10.6203	7.9265
Vehicle	456	0.769674	0.0365069	12.8852	7.09772
Vehicle	457	0.770592	0.0348019	13.8545	6.63665
Vehicle	458	0.782279	0.0249661	17.6154	8.05857
Vehicle	459	0.77511	0.0320088	15.6099	8.3986
Vehicle	460	0.767568	0.0291401	15.2075	7.86275
Vehicle	461	0.775891	0.042837	15.5055	10.7303
Vehicle	462	0.77541	0.0296844	16.6206	8.91939
Vehicle	463	0.764933	0.0474025	13.8122	11.7587
Vehicle	464	0.778026	0.0394319	15.6909	9.13693
Vehicle	465	0.774361	0.0474272	14.6548	10.0793
Vehicle	466	0.768482	0.0502624	12.9584	9.35322
Vehicle	467	0.773354	0.0402725	13.0759	6.7439
Vehicle	468	0.764163	0.0457377	11.7492	8.68767
Vehicle	469	0.751571	0.0501345	10.4011	7.80326
Vehicle	470	0.750518	0.0383227	10.0594	8.12144
Vehicle	471	0.755267	0.0420867	10.6597	8.12102
Vehicle	472	0.747786	0.0484927	10.8414	10.0496
Vehicle	473	0.745935	0.0502868	8.8762	7.66965
Vehicle	474	0.741327	0.0544586	8.99868	7.51549
Vehicle	475	0.742153	0.0492045	8.38989	6.51005
Vehicle	476	0.738573	0.0395672	7.5628	7.06844
Vehicle	477	0.734085	0.0229893	6.06708	4.70172
Vehicle	478	0.724556	0.0284985	4.87363	4.90489
Vehicle	479	0.736378	0.0287301	5.87908	5.33228
Vehicle	480	0.736148	0.0263828	5.36748	4.60205
Vehicle	481	0.717652	0.0400159	3.86633	4.54649
Vehicle	482	0.707938	0.0350026	2.83888	3.88858
Vehicle	483	0.704861	0.0391472	2.91546	5.09898
Vehicle	484	0.710988	0.0295257	3.19165	4.73945
Vehicle	485	0.708992	0.0437894	4.16281	5.27411
Vehicle	486	0.712569	0.041052	4.51573	7.28841
Vehicle	487	0.71754	0.0587873	6.34528	8.60904
Vehicle	488	0.715669	0.0604144	5.98772	9.57086
Vehicle	489	0.741304	0.0694301	10.6134	11.4256
Vehicle	490	0.737691	0.0709875	8.33016	10.3466
Vehicle	491	0.740577	0.0767539	8.73446	10.7417
Vehicle	492	0.741647	0.0659858	8.77078	9.36255
Vehicle	493	0.753959	0.0816756	9.46679	12.6196
Vehicle	494	0.743187	0.0873078	11.1216	12.0929
Vehicle	495	0.736819	0.0567531	8.82913	10.2112
Vehicle	496	0.739844	0.0494385	8.79694	9.46053
Vehicle	497	0.741748	0.0525639	8.93051	9.98124
Vehicle	498	0.749583	0.0392848	8.93559	7.80456
Vehicle	499	0.753858	0.0292442	9.77764	5.57703
Vehicle	500	0.749309	0.020233	8.40506	3.10655
Vehicle	501	0.748511	0.0210925	8.19718	4.12645
Vehicle	502	0.764911	0.034547	10.479	6.25241
Vehicle	503	0.765601	0.0321074	10.0242	4.87977
Vehicle	504	0.745992	0.0203414	6.79843	3.31362
Vehicle	505	0.757393	0.0189744	8.55093	3.2063
Vehicle	506	0.738801	0.0298236	6.265	5.34635
Vehicle	507	0.719681	0.0318623	3.81385	4.80702
Vehicle	508	0.731656	0.0206844	5.15622	4.12178
Vehicle	509	0.733983	0.0360011	5.38623	5.3559
Vehicle	510	0.712979	0.0291061	2.81972	4.04817
Vehicle	511	0.715882	0.0209556	2.76888	3.37994
Vehicle	512	0.712513	0.0294483	2.93022	4.09811
Vehicle	513	0.719525	0.0200387	3.0971	3.49336
Vehicle	514	0.718032	0.0193376	3.14973	2.80012
Vehicle	515	0.73266	0.0410361	6.17965	6.64709
Vehicle	516	0.737226	0.0461833	6.88423	6.26772
Vehicle	517	0.715937	0.0585917	4.31435	8.48224
Vehicle	518	0.726564	0.0635593	5.44795	8.445
Vehicle	519	0.742959	0.0794323	7.14142	10.6838
Vehicle	520	0.727765	0.0578706	6.54474	7.95348
Vehicle	521	0.727454	0.0662837	7.04013	10.0453
Vehicle	522	0.727705	0.0624833	7.26125	8.02356
Vehicle	523	0.731039	0.0512088	7.43407	6.9342
Vehicle	524	0.743705	0.0415169	8.67718	7.10121
Vehicle	525	0.744648	0.0327683	8.3104	6.68861
Vehicle	526	0.767829	0.0373209	11.8809	7.11442
Vehicle	527	0.751895	0.0515661	10.5668	7.34083
Vehicle	528	0.751517	0.0437463	9.94759	6.76403
Vehicle	529	0.750942	0.0468285	10.0824	6.91529
Vehicle	530	0.73658	0.0498831	8.03891	7.07318
Vehicle	531	0.740419	0.0424811	7.5739	6.97239
Vehicle	532	0.734754	0.0494187	7.27406	6.57354
Vehicle	533	0.719216	0.0392962	4.38212	5.28171
Vehicle	534	0.713775	0.044837	4.0657	4.97341
Vehicle	535	0.720881	0.0460382	4.8423	6.15355
Vehicle	536	0.727954	0.0338625	5.53586	4.85332
Vehicle	537	0.724218	0.029138	4.47923	4.73207
Vehicle	538	0.719247	0.0261488	4.02953	3.47711
Vehicle	539	0.726308	0.0241235	5.01715	3.4744
Vehicle	540	0.739847	0.0300544	6.97388	4.93576
Vehicle	541	0.733405	0.0132627	5.08364	2.27351
Vehicle	542	0.726773	0.0260893	4.37898	3.09278
Vehicle	543	0.729431	0.0252613	5.15211	4.14876
Vehicle	544	0.733074	0.028922	5.70818	5.59441
Vehicle	545	0.739113	0.0427688	6.38839	8.00038
Vehicle	546	0.742461	0.0173659	6.57867	3.46825
Vehicle	547	0.73516	0.0230362	5.39095	4.13714
Vehicle	548	0.723443	0.0269057	3.73543	5.22121
Vehicle	549	0.722147	0.0292941	3.45444	5.60188
Vehicle	550	0.720532	0.0246256	3.25338	3.66342
Vehicle	551	0.716768	0.0341682	3.20286	4.89417
Vehicle	552	0.718397	0.0120239	2.35162	1.8682
Vehicle	553	0.725594	0.0209623	3.53777	2.36572
Vehicle	554	0.731956	0.0337699	4.75751	5.1861
Vehicle	555	0.712803	0.0456576	3.70431	5.1625
Vehicle	556	0.71796	0.0135088	2.4201	2.1114
Vehicle	557	0.722077	0.0281484	3.51903	3.35961
Vehicle	558	0.732437	0.0269489	5.00772	4.65662
Vehicle	559	0.724578	0.022097	3.66288	2.99226
Vehicle	560	0.728878	0.035063	4.16395	4.86533
Vehicle	561	0.730946	0.0333986	5.36408	3.58141
Vehicle	562	0.726072	0.0311011	4.98161	3.83494
Vehicle	563	0.728101	0.0298353	5.47531	5.0233
Vehicle	564	0.724745	0.0350205	5.59357	4.83404
Vehicle	565	0.734818	0.0211326	5.92481	4.1083
Vehicle	566	0.721576	0.0488048	5.23789	6.05879
Vehicle	567	0.71934	0.0173385	3.13649	2.20285
Vehicle	568	0.725465	0.012949	3.89985	2.50329
Vehicle	569	0.726562	0.00629435	3.94456	1.46068
Vehicle	570	0.713171	0.019757	2.60192	1.78578
Vehicle	571	0.703439	0.0204377	1.46234	2.12049
Vehicle	572	0.705427	0.026499	1.98457	1.55409
Vehicle	573	0.706704	0.044018	3.01926	2.04877
Vehicle	574	0.717432	0.0282606	3.29221	3.25163
Vehicle	575	0.731737	0.0432768	6.37072	5.75238
Vehicle	576	0.717753	0.0412704	4.41652	3.38454
Vehicle	577	0.719045	0.0258294	3.23409	3.77164
Vehicle	578	0.713248	0.0321771	3.59063	3.33699
Vehicle	579	0.722797	0.0425725	4.96894	5.77868
Vehicle	580	0.721432	0.0478367	4.80416	5.5815
Vehicle	581	0.750108	0.042844	7.65972	6.59025
Vehicle	582	0.723747	0.0480703	4.62793	6.01798
Vehicle	583	0.715472	0.0427136	4.04748	4.74173
Vehicle	584	0.73602	0.0392976	6.02235	6.2649
Vehicle	585	0.731079	0.0480085	5.96288	6.30369
Vehicle	586	0.728886	0.0320436	5.18379	4.63182
Vehicle	587	0.718426	0.0366945	4.33491	5.03747
Vehicle	588	0.715468	0.0290258	3.88565	5.24566
Vehicle	589	0.730976	0.0416624	5.79501	8.3886
Vehicle	590	0.744991	0.0333634	7.72169	7.3839
Vehicle	591	0.750636	0.0537448	8.51453	9.51146
Vehicle	592	0.755358	0.0605291	8.39404	9.78577
Vehicle	593	0.759404	0.0394854	9.01841	6.89633
Vehicle	594	0.755703	0.0461139	9.23636	7.27655
Vehicle	595	0.757005	0.0353369	8.70048	6.11894
Vehicle	596	0.749618	0.0325394	8.17165	6.06351
Vehicle	597	0.730424	0.0306973	4.94914	4.93503
Vehicle	598	0.732549	0.0258724	5.13418	4.66887
Vehicle	599	0.748444	0.0339452	7.77164	6.43545
Vehicle	600	0.744536	0.0243463	7.15703	4.47607
Vehicle	601	0.735834	0.0308041	6.19331	4.36761
Vehicle	602	0.7296	0.0242422	4.99812	4.13437
Vehicle	603	0.72934	0.0243984	4.8021	4.43382
Vehicle	604	0.730518	0.0258744	5.1401	4.15976
Vehicle	605	0.738953	0.017677	6.50728	3.45424
Vehicle	606	0.737949	0.00955491	6.19553	2.29723
Vehicle	607	0.737326	0.0212299	5.34696	3.27826
Vehicle	608	0.74624	0.0256742	6.51729	4.18601
Vehicle	609	0.742612	0.0147232	6.14906	1.99095
Vehicle	610	0.74052	0.0377203	6.35575	6.10089
Vehicle	611	0.740626	0.0211508	6.30458	3.3826
Vehicle	612	0.733236	0.0117176	5.18739	1.83339
Vehicle	613	0.733876	0.039452	5.14954	5.6067
Vehicle	614	0.741181	0.0312231	6.48513	5.08808
Vehicle	615	0.732028	0.015465	5.4577	3.39926
Vehicle	616	0.740907	0.0324303	7.20262	5.92787
Vehicle	617	0.745674	0.023716	7.07524	4.2048
Vehicle	618	0.74911	0.0386072	7.96873	5.67527
Vehicle	619	0.742609	0.0268184	6.92058	5.71357
Vehicle	620	0.733384	0.0343156	5.49872	4.13172
Vehicle	621	0.734087	0.0172417	4.72892	2.24405
Vehicle	622	0.726565	0.0166838	3.83333	2.55118
Vehicle	623	0.726562	0.0208761	3.69732	3.40251
Vehicle	624	0.713622	0.00338404	1.74929	0.575589
Vehicle	625	0.709681	0.0153306	1.54082	2.22712
Vehicle	626	0.703186	0.0227407	1.37538	2.75076
Vehicle	627	0.719918	0.0143828	2.86367	2.59748
Vehicle	628	0.727887	0.0287182	3.78669	4.32884
Vehicle	629	0.716412	0.0175725	2.31278	2.37849
Vehicle	630	0.710162	0.0271394	1.76127	3.42966
Vehicle	631	0.727156	0.0119014	3.94063	1.99579
Vehicle	632	0.711352	0.0104329	1.55645	1.7713
Vehicle	633	0.702928	0.0106811	0.724626	1.44925
Vehicle	634	0.715707	0.0103104	2.2448	1.95358
Vehicle	635	0.726114	0.0209079	4.04255	3.19269
Vehicle	636	0.732962	0.00547308	5.46535	1.3363
Vehicle	637	0.722583	0.00420384	3.39998	0.714556
Vehicle	638	0.718752	0.015368	2.60902	2.68705
Vehicle	639	0.716189	0.0115621	2.04371	2.22224
Vehicle	640	0.694518	0.0257168	0.730891	1.46178
Vehicle	641	0.714007	0.0289623	3.23412	3.73651
Vehicle	642	0.707652	0.0266529	2.27706	3.99066
Vehicle	643	0.713084	0.0277586	2.80342	5.19956
Vehicle	644	0.721346	0.0362892	4.65636	6.39434
Vehicle	645	0.723772	0.0492418	5.70106	8.01302
Vehicle	646	0.720566	0.0614435	6.4954	9.13551
Vehicle	647	0.726218	0.0650175	6.38932	10.0946
Vehicle	648	0.736656	0.0540898	6.4863	8.13424
Vehicle	649	0.730837	0.0554358	5.60281	7.72643
Vehicle	650	0.737995	0.0479187	6.74486	7.84689
Vehicle	651	0.734213	0.0339856	5.76292	6.42982
Vehicle	652	0.728614	0.0235213	4.94462	4.6565
Vehicle	653	0.737263	0.0254239	6.94341	4.88281
Vehicle	654	0.737069	0.0200873	6.67259	4.39002
Vehicle	655	0.743644	0.0274038	7.28754	5.05321
Vehicle	656	0.736878	0.0262737	6.12926	5.43704
Vehicle	657	0.735603	0.0287206	6.1386	5.53571
Vehicle	658	0.730315	0.0384878	6.03811	6.11563
Vehicle	659	0.750124	0.0357846	7.54548	5.61874
Vehicle	660	0.7412	0.0410084	6.70225	4.77433
Vehicle	661	0.750259	0.0559158	7.22928	8.01205
Vehicle	662	0.742787	0.0450432	7.12656	7.25309
Vehicle	663	0.737286	0.0593263	7.81417	9.30712
Vehicle	664	0.748774	0.0574046	8.42897	9.9657
Vehicle	665	0.740187	0.0445082	6.99392	7.52654
Vehicle	666	0.726994	0.0296131	4.91023	5.70303
Vehicle	667	0.716444	0.0381722	4.70428	5.86864
Vehicle	668	0.726552	0.0379251	5.55379	6.44364
Vehicle	669	0.716656	0.0473813	4.80406	5.58199
Vehicle	670	0.719608	0.0406526	4.53227	5.35643
Vehicle	671	0.710292	0.038023	3.28182	3.98969
Vehicle	672	0.725509	0.0394622	4.63157	5.55662
Vehicle	673	0.735129	0.0495845	6.58982	7.61562
Vehicle	674	0.712015	0.037379	3.56014	4.24019
Vehicle	675	0.711615	0.042838	3.73885	5.47752
Vehicle	676	0.719369	0.0418647	5.0061	6.41834
Vehicle	677	0.713604	0.0518698	4.38474	6.44457
Vehicle	678	0.721709	0.0434693	5.02535	7.35619
Vehicle	679	0.72832	0.0492399	6.57729	8.2324
Vehicle	680	0.719343	0.0605172	5.54828	11.0966
Vehicle	681	0.738835	0.0560354	7.33152	11.8185
Vehicle	682	0.746935	0.0681968	9.81306	13.002
Vehicle	683	0.753501	0.0608133	9.5046	12.0837
Vehicle	684	0.74995	0.0488063	8.61809	10.1363
Vehicle	685	0.753139	0.0531185	9.54582	11.8427
Vehicle	686	0.751969	0.0370009	9.08893	7.76224
Vehicle	687	0.743117	0.0587114	6.60101	9.63146
Vehicle	688	0.753814	0.0551154	7.69765	8.51694
Vehicle	689	0.721996	0.0420376	4.28637	6.2028
Vehicle	690	0.721952	0.0532814	4.26798	8.37725
Vehicle	691	0.717289	0.0446266	3.83092	6.78827
Vehicle	692	0.692611	0.0312956	1.59262	3.18525
Vehicle	693	0.70336	0.0319567	2.55778	3.6014
Vehicle	694	0.727411	0.0360204	5.51024	4.53159
Vehicle	695	0.723886	0.0310767	4.55441	4.86948
Vehicle	696	0.725594	0.0408133	5.42408	4.68857
Vehicle	697	0.72824	0.0479558	5.31393	5.96394
Vehicle	698	0.720804	0.0355152	3.7247	4.50445
Vehicle	699	0.691216	0.0318386	1.54291	3.08582
Vehicle	700	0.69682	0.0298946	1.50114	3.00229
Vehicle	701	0.693518	0.0377565	1.19479	1.79294
Vehicle	702	0.708853	0.0338641	3.24905	4.0375
Vehicle	703	0.72535	0.0481143	6.32472	5.33368
Vehicle	704	0.735998	0.0667016	8.86305	7.04083
Vehicle	705	0.752442	0.0613094	11.2403	9.44304
Vehicle	706	0.757332	0.0626683	11.6113	9.07335
Vehicle	707	0.774575	0.0498097	13.9139	9.77974
Vehicle	708	0.771293	0.0339217	13.5268	6.97445
Vehicle	709	0.769393	0.0254905	13.1243	5.375
Vehicle	710	0.782595	0.0257618	14.7397	5.26558
Vehicle	711	0.786763	0.0294815	15.7066	6.41281
Vehicle	712	0.778236	0.0213654	14.666	5.84561
Vehicle	713	0.765626	0.0258711	12.5205	6.27975
Vehicle	714	0.767213	0.0277911	12.2595	6.4479
Vehicle	715	0.76951	0.0243872	12.2222	4.61611
Vehicle	716	0.754379	0.0152402	10.2033	4.30355
Vehicle	717	0.758131	0.0129058	11.1088	3.56314
Vehicle	718	0.764541	0.0186051	12.344	5.03798
Vehicle	719	0.7753	0.0273485	14.2345	5.97066
Vehicle	720	0.778979	0.0244647	14.8217	6.62709
Vehicle	721	0.77489	0.0195668	15.8193	5.90701
Vehicle	722	0.774133	0.0278571	16.5793	7.154
Vehicle	723	0.77543	0.0249533	16.6069	6.21168
Vehicle	724	0.774559	0.0203061	16.6437	5.10346
Vehicle	725	0.777167	0.0310014	16.5694	6.78636
Vehicle	726	0.776182	0.0059506	15.8149	0.910414
Vehicle	727	0.770251	0.0104121	13.7447	1.33972
Vehicle	728	0.758793	0.00385314	11.0115	1.49403
Vehicle	729	0.757718	0.0176349	10.9051	3.11804
Vehicle	730	0.749169	0.0229259	9.30726	5.36559
Vehicle	731	0.758397	0.0209393	12.076	4.00832
Vehicle	732	0.777938	0.014029	16.0575	4.29519
Vehicle	733	0.771638	0.0132755	15.5415	3.6341
Vehicle	734	0.768905	0.0145221	15.7441	3.54935
Vehicle	735	0.795348	0.014444	22.4909	2.65001
Vehicle	736	0.795717	0.0113848	22.203	3.94316
Vehicle	737	0.79008	0.0148554	22.0373	7.73351
Vehicle	738	0.797705	0.0233899	21.607	7.64368
Vehicle	739	0.784886	0.0231403	17.9781	7.03328
Vehicle	740	0.789264	0.0226198	20.1996	8.6629
Vehicle	741	0.79343	0.0260304	20.513	9.02542
Vehicle	742	0.79078	0.0318367	20.2005	9.71972
Vehicle	743	0.780236	0.0274536	17.4751	8.35857
Vehicle	744	0.790386	0.0343459	18.5472	8.61159
Vehicle	745	0.796369	0.0319462	20.1287	6.74893
Vehicle	746	0.798118	0.0339954	21.6073	7.26134
Vehicle	747	0.792506	0.0278614	19.0907	7.69285
Vehicle	748	0.785601	0.0273885	19.044	7.57349
Vehicle	749	0.785747	0.0310908	18.6983	7.82385
Vehicle	750	0.797038	0.0324875	20.9818	8.9284
Vehicle	751	0.790501	0.0333866	18.4174	8.4555
Vehicle	752	0.788381	0.0381476	17.7472	9.11001
Vehicle	753	0.798888	0.0458554	19.7552	10.4209
Vehicle	754	0.787059	0.0337932	18.2846	9.84429
Vehicle	755	0.788233	0.0427796	17.148	10.5622
Vehicle	756	0.793399	0.0309551	18.2505	9.66662
Vehicle	757	0.786257	0.0290367	19.2961	12.9217
Vehicle	758	0.799994	0.0251759	21.9242	10.125
Vehicle	759	0.804407	0.0258311	23.021	9.87045
Vehicle	760	0.805847	0.0275168	22.7443	10.7579
Vehicle	761	0.804563	0.0319603	25.6346	11.264
Vehicle	762	0.814445	0.0180022	26.3231	7.68879
Vehicle	763	0.805118	0.0279654	22.9219	9.71861
Vehicle	764	0.807546	0.0292674	24.1631	10.0093
Vehicle	765	0.793595	0.0337214	20.8647	9.4011
Vehicle	766	0.802997	0.0385887	22.4703	9.8888
Vehicle	767	0.809492	0.0408249	23.4105	10.3048
Vehicle	768	0.812056	0.0366176	22.163	8.63771
Vehicle	769	0.806113	0.0242522	23.2192	5.82339
Vehicle	770	0.80319	0.0277827	23.4718	7.24047
Vehicle	771	0.800265	0.0286387	23.9157	7.02842
Vehicle	772	0.806453	0.0328842	22.8844	6.32691
Vehicle	773	0.812303	0.0341925	22.6072	6.3156
Vehicle	774	0.804855	0.03306	21.2811	6.81023
Vehicle	775	0.814792	0.0297695	23.5762	7.24072
Vehicle	776	0.810382	0.03326	22.2297	9.38138
Vehicle	777	0.79206	0.0261679	18.5762	8.94951
Vehicle	778	0.797943	0.0277263	19.7307	9.31443
Vehicle	779	0.804235	0.0340428	20.0581	9.67004
Vehicle	780	0.807353	0.0274497	20.8736	6.87387
Vehicle	781	0.794865	0.028414	19.3108	7.44045
Vehicle	782	0.798125	0.0395582	18.8299	9.54374
Vehicle	783	0.793836	0.0301896	18.1024	9.56008
Vehicle	784	0.798935	0.0340777	19.8259	9.40461
Vehicle	785	0.79945	0.0251538	21.726	10.9226
Vehicle	786	0.805735	0.035544	23.6086	11.3579
Vehicle	787	0.804386	0.0331692	23.1115	11.4746
Vehicle	788	0.804222	0.0287259	24.0752	10.268
Vehicle	789	0.803529	0.0268869	24.2274	9.79617
Vehicle	790	0.814642	0.031454	26.3739	10.5138
Vehicle	791	0.814258	0.0265298	24.5704	10.0151
Vehicle	792	0.819166	0.0478973	28.1764	12.5653
Vehicle	793	0.820881	0.0359789	25.8594	7.68109
Vehicle	794	0.804298	0.0454422	21.2194	9.81767
Vehicle	795	0.826147	0.0679476	23.7863	12.6772
Vehicle	796	0.831461	0.0372651	24.1327	8.46656
Vehicle	797	0.798352	0.0338724	19.2969	8.97979
Vehicle	798	0.804098	0.0514624	20.0094	11.8042
Vehicle	799	0.82093	0.0328167	23.7628	8.83953
Vehicle	800	0.809271	0.039742	21.6412	9.67116
Vehicle	801	0.812765	0.0349168	24.0727	9.65545
Vehicle	802	0.818307	0.0437286	24.1342	10.169
Vehicle	803	0.815986	0.0291055	25.0021	9.18855
Vehicle	804	0.807738	0.0236794	23.847	7.58169
Vehicle	805	0.807686	0.0190804	24.3546	6.07308
Vehicle	806	0.809655	0.0142362	24.4019	6.35589
Vehicle	807	0.813863	0.0315395	26.4954	10.5487
Vehicle	808	0.811467	0.0217617	26.3197	5.78994
Vehicle	809	0.810238	0.0374112	25.4087	9.67478
Vehicle	810	0.811806	0.0337832	25.0263	10.4201
Vehicle	811	0.807916	0.0378835	23.7661	11.4837
Vehicle	812	0.813795	0.0411202	23.1916	10.1771
Vehicle	813	0.812762	0.0423895	22.7234	9.35657
Vehicle	814	0.819327	0.0586915	21.711	11.4478
Vehicle	815	0.820693	0.0378598	23.1994	10.3484
Vehicle	816	0.809104	0.042293	22.0209	11.4543
Vehicle	817	0.810676	0.0349114	21.7368	8.52466
Vehicle	818	0.812546	0.0487648	22.5225	11.3596
Vehicle	819	0.798225	0.0383431	19.8962	10.3417
Vehicle	820	0.788382	0.0345204	18.1802	10.9936
Vehicle	821	0.792108	0.0504364	17.8609	12.242
Vehicle	822	0.798125	0.0372602	20.3479	13.0998
Vehicle	823	0.795765	0.039602	20.5497	11.9583
Vehicle	824	0.792555	0.0413041	19.8505	12.3177
Vehicle	825	0.803436	0.0401111	22.1479	14.489
Vehicle	826	0.807132	0.0389884	22.4276	13.2142
Vehicle	827	0.806564	0.039677	23.7521	12.5867
Vehicle	828	0.80832	0.0442149	23.1858	13.1343
Vehicle	829	0.807274	0.0362672	23.1968	9.6679
Vehicle	830	0.79545	0.0361875	22.5767	9.65881
Vehicle	831	0.815427	0.0474885	24.7937	11.2099
Vehicle	832	0.815548	0.034164	24.5612	8.52477
Vehicle	833	0.815348	0.0341096	24.3227	6.65
Vehicle	834	0.809333	0.0226378	22.2561	4.17113
Vehicle	835	0.801197	0.0281245	19.1242	5.15998
Vehicle	836	0.8029	0.0353386	21.3627	7.71438
Vehicle	837	0.809659	0.0341674	21.8609	8.6904
Vehicle	838	0.810708	0.0220904	21.9904	6.37642
Vehicle	839	0.801499	0.0285601	21.7561	7.7022
Vehicle	840	0.8055	0.0405712	20.4022	8.7049
Vehicle	841	0.791473	0.0200026	19.4855	5.7509
Vehicle	842	0.803785	0.0382766	21.2716	7.4769
Vehicle	843	0.793731	0.0295973	18.8398	8.13097
Vehicle	844	0.805186	0.0176441	21.8511	6.3488
Vehicle	845	0.799149	0.0223453	19.9741	7.14205
Vehicle	846	0.801611	0.0262767	21.7631	7.21236
Vehicle	847	0.811352	0.0234848	22.5953	7.0712
Vehicle	848	0.79882	0.0407987	20.7137	10.0809
Vehicle	849	0.796538	0.0368852	19.2869	10.0791
Vehicle	850	0.797481	0.0312433	19.9661	9.67031
Vehicle	851	0.791428	0.0417125	18.9206	11.205
Vehicle	852	0.7984	0.0501269	19.5989	10.8591
Vehicle	853	0.813976	0.0585457	20.975	10.5743
Vehicle	854	0.80213	0.0639194	18.1597	11.7769
Vehicle	855	0.78436	0.0610679	15.5237	12.1437
Vehicle	856	0.783075	0.0493047	16.7332	11.0218
Vehicle	857	0.795414	0.0335078	18.4325	7.66048
Vehicle	858	0.790168	0.0237258	17.6438	5.30219
Vehicle	859	0.781978	0.0277915	15.4733	7.16103
Vehicle	860	0.790798	0.0401992	16.9232	8.83996
Vehicle	861	0.784817	0.0282794	15.1646	7.22832
Vehicle	862	0.78878	0.0382328	16.7005	9.17942
Vehicle	863	0.788795	0.0377595	17.1776	9.84327
Vehicle	864	0.767792	0.0411072	13.1561	10.5473
Vehicle	865	0.774505	0.0438967	13.4352	9.20097
Vehicle	866	0.760747	0.0459904	10.502	9.23967
Vehicle	867	0.767167	0.0455744	12.6435	9.19746
Vehicle	868	0.761738	0.033694	12.0703	7.91111
Vehicle	869	0.756288	0.0367004	11.2019	8.07396
Vehicle	870	0.751559	0.041535	9.99312	7.90706
Vehicle	871	0.74346	0.0362368	8.07587	6.7828
Vehicle	872	0.750448	0.0217801	9.40478	5.54356
Vehicle	873	0.753723	0.0123607	9.84173	3.15835
Vehicle	874	0.759708	0.00911628	11.589	2.717
Vehicle	875	0.769188	0.0204202	12.4959	4.60475
Vehicle	876	0.777829	0.0247754	13.6083	5.44105
Vehicle	877	0.763957	0.0202691	12.1491	5.59582
Vehicle	878	0.75668	0.0209711	10.9604	5.99777
Vehicle	879	0.770451	0.0281025	14.2382	7.97012
Vehicle	880	0.771459	0.0411163	14.9484	9.51905
Vehicle	881	0.769205	0.0288244	15.254	8.6394
Vehicle	882	0.76636	0.0473168	13.7266	11.5175
Vehicle	883	0.77408	0.038403	15.7911	9.61261
Vehicle	884	0.782727	0.0339241	17.961	9.6025
Vehicle	885	0.784975	0.034473	17.8142	9.25687
Vehicle	886	0.790959	0.0322963	19.6326	8.49883
Vehicle	887	0.798321	0.0420852	20.7208	10.4664
Vehicle	888	0.793438	0.027176	19.5476	5.85681
Vehicle	889	0.790288	0.0250146	18.7346	6.22555
Vehicle	890	0.791498	0.0221975	19.504	5.3047
Vehicle	891	0.787696	0.0302121	18.0603	6.41213
Vehicle	892	0.78817	0.0259608	18.3678	5.4583
Vehicle	893	0.775876	0.0240756	15.1797	4.49512
Vehicle	894	0.768991	0.0120768	13.4273	2.84334
Vehicle	895	0.757579	0.0275614	10.914	6.19625
Vehicle	896	0.757966	0.0169043	10.5921	4.15265
Vehicle	897	0.758226	0.021039	10.1323	3.25945
Vehicle	898	0.761246	0.0146312	11.2127	3.5762
Vehicle	899	0.755561	0.0208572	10.4635	4.57419
Vehicle	900	0.76314	0.0250888	11.5766	5.25922
Vehicle	901	0.759982	0.032978	10.8046	6.4086
Vehicle	902	0.74183	0.0364171	8.24562	6.04903
Vehicle	903	0.742738	0.0143268	8.29871	3.31715
Vehicle	904	0.741384	0.0292358	7.99438	6.52204
Vehicle	905	0.745695	0.0261592	8.41701	5.33344
Vehicle	906	0.753752	0.0184955	10.8005	4.66
Vehicle	907	0.768988	0.0161188	13.388	4.18144
Vehicle	908	0.772491	0.0155733	12.9383	2.9595
Vehicle	909	0.75866	0.00872894	9.92014	1.21399
Vehicle	910	0.747846	0.0214391	7.93678	4.45073
Vehicle	911	0.761516	0.0295707	9.71482	5.05556
Vehicle	912	0.751601	0.0120124	8.38427	2.32155
Vehicle	913	0.738158	0.00882468	6.63575	2.26848
Vehicle	914	0.730353	0.00834549	5.01843	1.95982
Vehicle	915	0.723873	0.0195011	4.33345	3.96615
Vehicle	916	0.729073	0.00640686	4.95281	1.38205
Vehicle	917	0.74287	0.019267	7.59746	3.98915
Vehicle	918	0.739599	0.0332558	7.50529	7.12471
Vehicle	919	0.749692	0.033772	9.74027	8.43035
Vehicle	920	0.753327	0.0370998	10.499	9.3877
Vehicle	921	0.763094	0.0328677	13.5975	10.1848
Vehicle	922	0.760872	0.0276352	13.2797	8.50282
Vehicle	923	0.755031	0.0647011	12.5658	14.7784
Vehicle	924	0.767609	0.0393764	13.517	10.4807
Vehicle	925	0.769293	0.0565752	14.3686	13.5107
Vehicle	926	0.757607	0.0404569	11.0991	9.19544
Vehicle	927	0.756867	0.0513646	11.2945	10.9307
Vehicle	928	0.765118	0.0434597	13.6262	8.11547
Vehicle	929	0.772236	0.0439104	14.5866	8.96809
Vehicle	930	0.783452	0.0266439	16.8716	5.74422
Vehicle	931	0.778861	0.0221292	16.1186	4.94838
Vehicle	932	0.787389	0.0279689	17.0689	6.60281
Vehicle	933	0.78771	0.0275031	17.1415	6.94255
Vehicle	934	0.784274	0.0324699	16.3046	8.43209
Vehicle	935	0.760817	0.0418252	13.2239	9.27342
Vehicle	936	0.781145	0.0310503	15.1524	7.14898
Vehicle	937	0.77848	0.0340003	16.3338	6.76481
Vehicle	938	0.778802	0.0358925	16.2722	6.57626
Vehicle	939	0.772574	0.0219171	16.0669	6.21486
Vehicle	940	0.767989	0.0234175	15.6752	7.53696
Vehicle	941	0.77461	0.0301279	15.6099	8.46232
Vehicle	942	0.767092	0.0341637	15.0074	9.37369
Vehicle	943	0.771971	0.0452746	15.7316	11.6623
Vehicle	944	0.77275	0.0321514	14.1243	9.2545
Vehicle	945	0.766771	0.0349582	12.165	8.67128
Vehicle	946	0.768177	0.0415551	12.4397	9.85303
Vehicle	947	0.760613	0.0355897	10.7869	7.58906
Vehicle	948	0.773357	0.0426921	12.7136	7.36425
Vehicle	949	0.765325	0.0351595	11.753	6.69901
Vehicle	950	0.761118	0.0398842	11.2793	7.74313
Vehicle	951	0.767326	0.033894	12.6796	7.64329
Vehicle	952	0.763296	0.0437246	11.9563	8.69242
Vehicle	953	0.743543	0.0487062	10.4228	6.95075
Vehicle	954	0.743963	0.0428219	10.0621	7.92587
Vehicle	955	0.751129	0.050913	11.3532	8.10454
Vehicle	956	0.729982	0.0702097	10.7946	7.82756
Vehicle	957	0.735888	0.0412392	9.5543	6.82567
Vehicle	958	0.760065	0.0350485	12.982	8.2891
Vehicle	959	0.775732	0.0271435	15.6351	5.83531
Vehicle	960	0.766045	0.0227207	13.0445	6.52573

[truncated: 1 more sheets: n, o]
