# Supplementary material for: Gut microbial carbohydrate metabolism contributes to insulin resistance
Source: Nature. 2023 Aug 30;621(7978):389–95. doi: 10.1038/s41586-023-06466-x (PMC10499599; doi:10.1038/s41586-023-06466-x)
Supplement: Supplementary file 8 — Source Data Extended Data Fig. 10 [file 41586_2023_6466_MOESM8_ESM.xlsx]

## Sheet: a, b
Name	Group	PC1	PC2		Stats (ED Fig. 10b)
A1_Cecal	AI	-8.34487	-7.46234		Two-sided Wilcoxon rank-sum test
A2_Cecal	AI	-4.3949	2.31276		P value	0.008652
A3_Cecal	AI	-10.5188	-1.45937		95%CI (upper)	16.9923
A4_Cecal	AI	2.24009	8.52815		95%CI (lower)	2.87718
A5_Cecal	AI	-7.09524	-5.30747		Estimate	9.39255
A6_Cecal	AI	1.80011	0.707185
A7_Cecal	AI	-6.28417	-3.57208
A9_Cecal	AI	-4.81552	-0.0991519
C1_Cecal	Vehicle	5.14507	-9.84478
C2_Cecal	Vehicle	12.5974	-2.05798
C3_Cecal	Vehicle	11.5356	-6.58894
C4_Cecal	Vehicle	11.3733	-1.55578
C5_Cecal	Vehicle	-4.75169	0.206313
C6_Cecal	Vehicle	2.62644	10.0555
C7_Cecal	Vehicle	-1.93834	6.11121
C8_Cecal	Vehicle	0.825431	10.0268

## Sheet: c
Group	Number	AUC	Fructose	Glucose	Mannose	Mannitol	N-Acetylmannosamine
Vehicle	1	204.5	1.33538	57.5631	0.969547	0.0166363	0.475545
Vehicle	2	244.75	2.04796	67.0024	1.3373	0.0190928	0.640153
Vehicle	3	251.625	1.94264	64.8151	1.2902	0.0105032	0.54592
Vehicle	4	237.125	2.27697	68.6992	1.25503	0.0175716	0.597467
Vehicle	5	195.75	1.05172	26.558	0.669232	0.0099118	0.368555
Vehicle	6	270.25	1.33587	50.0526	1.09556	0.00290304	0.48648
Vehicle	7	209	1.62637	40.6473	0.905065	0.011521	0.423407
Vehicle	8	220.75	2.12181	50.9485	1.21787	0.0078636	0.400101
AI	1	194.5	0.898796	27.2532	0.398597	0.00622821	0.186355
AI	2	220.25	1.61677	42.0889	0.738895	0.000698333	0.265812
AI	3	170.875	0.7634	22.7088	0.372079	0.00921354	0.162001
AI	4	237.875	2.10515	50.7305	1.42526	0.0106316	0.260932
AI	5	132.875	0.721084	27.8333	0.380349	0.00826948	0.305452
AI	6	162.125	1.30658	66.3875	0.826773	0.00361814	0.392144
AI	7	178	0.98633	35.2902	0.628771	0.00688983	0.296995
AI	8	219.125	1.534	33.251	0.884854	0.00951672	0.267156
*Cecal concentration (nmol/mg)
*Stats are shown in Supplementary Table 26

## Sheet: d
Group	Fructose	Mean	SD		Stats
Vehicle	57.1767	37.5266	8.38041		Two-sided Wilcoxon rank-sum test
Vehicle	38.2199				P value	0.004483
Vehicle	30.272				95%CI (upper)	-5.80589
Vehicle	34.1189				95%CI (lower)	-15.6917
Vehicle	32.3934				Estimate	-8.94034
Vehicle	36.681
Vehicle	33.8247
AI	26.3931	25.8389	1.7582
AI	27.7407
AI	26.5875
AI	25.9451
AI	22.5282
*Serum concentration (nmol/mL)
